# Supplementary material for: Evolutionary action of mutations reveals antimicrobial resistance genes in Escherichia coli
Source: Nat Commun. 2022 Jun 9;13:3189. doi: 10.1038/s41467-022-30889-1 (PMC9184624; doi:10.1038/s41467-022-30889-1)
Supplement: Supplementary file 3 — Supplementary Data 1 [file 41467_2022_30889_MOESM3_ESM.xlsx]

## Sheet: Sheet 1
POS
