# Supplementary material for: Evolutionary action of mutations reveals antimicrobial resistance genes in Escherichia coli
Source: Nat Commun. 2022 Jun 9;13:3189. doi: 10.1038/s41467-022-30889-1 (PMC9184624; doi:10.1038/s41467-022-30889-1)
Supplement: Supplementary file 5 — Supplementary Data 3 [file 41467_2022_30889_MOESM5_ESM.xlsx]

## Sheet: Sheet1
Name	Relevant genotype	Source
MG1655	F−, λ−, rph-1	Lab Collection
LE30	mutD5 ΔmutL::zeoR	Silhavy, T. J., Berman, M. L., Enquist, L. W. & Laboratory, C. S. H. Experiments with gene fusions. (Cold Spring Harbor Laboratory, 1984).
SMR20794	﻿MG1655 Δattλ::PsulAgfp FRT-KnR-FRT (58336-58337)	Nehring, R. B. et al. An ultra-dense library resource for rapid deconvolution of mutations that cause phenotypes in Escherichia coli. Nucleic Acids Res. 44, (2015).
SMR20796	﻿MG1655 Δattλ::PsulAgfp FRT-KnR-FRT (107604-107605)	Nehring, R. B. et al. An ultra-dense library resource for rapid deconvolution of mutations that cause phenotypes in Escherichia coli. Nucleic Acids Res. 44, (2015).
SMR20798	﻿MG1655 Δattλ::PsulAgfp FRT-KnR-FRT (149702-149703)	Nehring, R. B. et al. An ultra-dense library resource for rapid deconvolution of mutations that cause phenotypes in Escherichia coli. Nucleic Acids Res. 44, (2015).
SMR20800	﻿MG1655 Δattλ::PsulAgfp FRT-KnR-FRT (212276-212277)	Nehring, R. B. et al. An ultra-dense library resource for rapid deconvolution of mutations that cause phenotypes in Escherichia coli. Nucleic Acids Res. 44, (2015).
SMR20808	﻿MG1655 Δattλ::PsulAgfp FRT-KnR-FRT (39936-39937)	Nehring, R. B. et al. An ultra-dense library resource for rapid deconvolution of mutations that cause phenotypes in Escherichia coli. Nucleic Acids Res. 44, (2015).
SMR20810	﻿MG1655 Δattλ::PsulAgfp FRT-KnR-FRT (454243-454244)	Nehring, R. B. et al. An ultra-dense library resource for rapid deconvolution of mutations that cause phenotypes in Escherichia coli. Nucleic Acids Res. 44, (2015).
SMR20828	﻿MG1655 Δattλ::PsulAgfp FRT-KnR-FRT (903901-903902)	Nehring, R. B. et al. An ultra-dense library resource for rapid deconvolution of mutations that cause phenotypes in Escherichia coli. Nucleic Acids Res. 44, (2015).
SMR20832	﻿MG1655 Δattλ::PsulAgfp FRT-KnR-FRT (13907-13908)	Nehring, R. B. et al. An ultra-dense library resource for rapid deconvolution of mutations that cause phenotypes in Escherichia coli. Nucleic Acids Res. 44, (2015).
SMR20844	﻿MG1655 Δattλ::PsulAgfp FRT-KnR-FRT (1299297-1299298)	Nehring, R. B. et al. An ultra-dense library resource for rapid deconvolution of mutations that cause phenotypes in Escherichia coli. Nucleic Acids Res. 44, (2015).
SMR20846	﻿MG1655 Δattλ::PsulAgfp FRT-KnR-FRT (1351362-1351363)	Nehring, R. B. et al. An ultra-dense library resource for rapid deconvolution of mutations that cause phenotypes in Escherichia coli. Nucleic Acids Res. 44, (2015).
SMR20854	﻿MG1655 Δattλ::PsulAgfp FRT-KnR-FRT (1552804-1552805)	Nehring, R. B. et al. An ultra-dense library resource for rapid deconvolution of mutations that cause phenotypes in Escherichia coli. Nucleic Acids Res. 44, (2015).
SMR20860	﻿MG1655 Δattλ::PsulAgfp FRT-KnR-FRT (1704458-1704459)	Nehring, R. B. et al. An ultra-dense library resource for rapid deconvolution of mutations that cause phenotypes in Escherichia coli. Nucleic Acids Res. 44, (2015).
SMR20864	﻿MG1655 Δattλ::PsulAgfp FRT-KnR-FRT (1805299-1805300)	Nehring, R. B. et al. An ultra-dense library resource for rapid deconvolution of mutations that cause phenotypes in Escherichia coli. Nucleic Acids Res. 44, (2015).
SMR20866	MG1655 Δattλ::PsulAgfp FRT-KnR-FRT (1852556-1852557)	Nehring, R. B. et al. An ultra-dense library resource for rapid deconvolution of mutations that cause phenotypes in Escherichia coli. Nucleic Acids Res. 44, (2015).
SMR20868	﻿MG1655 Δattλ::PsulAgfp FRT-KnR-FRT (1905340-1905341)	Nehring, R. B. et al. An ultra-dense library resource for rapid deconvolution of mutations that cause phenotypes in Escherichia coli. Nucleic Acids Res. 44, (2015).
SMR20870	﻿MG1655 Δattλ::PsulAgfp FRT-KnR-FRT (1952225-1952226)	Nehring, R. B. et al. An ultra-dense library resource for rapid deconvolution of mutations that cause phenotypes in Escherichia coli. Nucleic Acids Res. 44, (2015).
SMR20872	﻿MG1655 Δattλ::PsulAgfp FRT-KnR-FRT (1996078-1996079)	Nehring, R. B. et al. An ultra-dense library resource for rapid deconvolution of mutations that cause phenotypes in Escherichia coli. Nucleic Acids Res. 44, (2015).
SMR20878	﻿MG1655 Δattλ::PsulAgfp FRT-KnR-FRT (2151662-2151663)	Nehring, R. B. et al. An ultra-dense library resource for rapid deconvolution of mutations that cause phenotypes in Escherichia coli. Nucleic Acids Res. 44, (2015).
SMR20884	﻿MG1655 Δattλ::PsulAgfp FRT-KnR-FRT (2308653-2308654)	Nehring, R. B. et al. An ultra-dense library resource for rapid deconvolution of mutations that cause phenotypes in Escherichia coli. Nucleic Acids Res. 44, (2015).
SMR20886	﻿MG1655 Δattλ::PsulAgfp FRT-KnR-FRT (2349591-2349592)	Nehring, R. B. et al. An ultra-dense library resource for rapid deconvolution of mutations that cause phenotypes in Escherichia coli. Nucleic Acids Res. 44, (2015).
SMR20896	﻿MG1655 Δattλ::PsulAgfp FRT-KnR-FRT (25999-26000)	Nehring, R. B. et al. An ultra-dense library resource for rapid deconvolution of mutations that cause phenotypes in Escherichia coli. Nucleic Acids Res. 44, (2015).
SMR20904	﻿MG1655 Δattλ::PsulAgfp FRT-KnR-FRT (2799635-2799636)	Nehring, R. B. et al. An ultra-dense library resource for rapid deconvolution of mutations that cause phenotypes in Escherichia coli. Nucleic Acids Res. 44, (2015).
SMR20918	﻿MG1655 Δattλ::PsulAgfp FRT-KnR-FRT (3154244-3154245)	Nehring, R. B. et al. An ultra-dense library resource for rapid deconvolution of mutations that cause phenotypes in Escherichia coli. Nucleic Acids Res. 44, (2015).
SMR20926	﻿MG1655 Δattλ::PsulAgfp FRT-KnR-FRT (3354461-3354462)	Nehring, R. B. et al. An ultra-dense library resource for rapid deconvolution of mutations that cause phenotypes in Escherichia coli. Nucleic Acids Res. 44, (2015).
SMR20928	﻿MG1655 Δattλ::PsulAgfp FRT-KnR-FRT (3404491-3404492)	Nehring, R. B. et al. An ultra-dense library resource for rapid deconvolution of mutations that cause phenotypes in Escherichia coli. Nucleic Acids Res. 44, (2015).
SMR20940	﻿MG1655 Δattλ::PsulAgfp FRT-KnR-FRT (3701850-3701851)	Nehring, R. B. et al. An ultra-dense library resource for rapid deconvolution of mutations that cause phenotypes in Escherichia coli. Nucleic Acids Res. 44, (2015).
SMR20944	﻿MG1655 Δattλ::PsulAgfp FRT-KnR-FRT (3798224-3798225)	Nehring, R. B. et al. An ultra-dense library resource for rapid deconvolution of mutations that cause phenotypes in Escherichia coli. Nucleic Acids Res. 44, (2015).
SMR20946	﻿MG1655 Δattλ::PsulAgfp FRT-KnR-FRT (3856884-3856885)	Nehring, R. B. et al. An ultra-dense library resource for rapid deconvolution of mutations that cause phenotypes in Escherichia coli. Nucleic Acids Res. 44, (2015).
SMR20952	﻿MG1655 Δattλ::PsulAgfp FRT-KnR-FRT (40422-40423)	Nehring, R. B. et al. An ultra-dense library resource for rapid deconvolution of mutations that cause phenotypes in Escherichia coli. Nucleic Acids Res. 44, (2015).
SMR20964	﻿MG1655 Δattλ::PsulA gfp FRT-KnR-FRT (4304550-4304551)	Nehring, R. B. et al. An ultra-dense library resource for rapid deconvolution of mutations that cause phenotypes in Escherichia coli. Nucleic Acids Res. 44, (2015).
SMR20966	﻿MG1655 Δattλ::PsulA gfp FRT-KnR-FRT (4353127-4353128)	Nehring, R. B. et al. An ultra-dense library resource for rapid deconvolution of mutations that cause phenotypes in Escherichia coli. Nucleic Acids Res. 44, (2015).
SMR20968	﻿MG1655 Δattλ::PsulA gfp FRT-KnR-FRT (4404604-4404605)	Nehring, R. B. et al. An ultra-dense library resource for rapid deconvolution of mutations that cause phenotypes in Escherichia coli. Nucleic Acids Res. 44, (2015).
SMR20978	﻿MG1655 Δattλ::PsulAgfp FRT-KnR-FRT (4628621-4628622)	Nehring, R. B. et al. An ultra-dense library resource for rapid deconvolution of mutations that cause phenotypes in Escherichia coli. Nucleic Acids Res. 44, (2015).
DCM292	MG1655 Δcrl sbcC_L173F iaaA_A161T ompF_G100X:Y316H icd_D398E ΔIS5-ychE/oppA pspF_G94E lhr_R829H Δ(insB1-insA)::IS5 udk_Y50C ΔgatC gyrA_S83L bamB_N175S tcdA_A86T parC_A30V	This work, single clone from ciprofloxacin+2-AP+ZEB ALE
DCM282	DCM292 gyrA+, FRT-KnR-FRT (2349591-2349592)	This work, DCM292 X P1(SMR20886)
DCM279	DCM292 ompF+, FRT-KnR-FRT (13907-13908)	This work, DCM292 X P1(SMR20832)
DCM273	DCM292 parC+, FRT-KnR-FRT (3154244-3154245)	This work, DCM292 X P1(SMR20918)
DCM285	DCM292 udk+, FRT-KnR-FRT (2151662-2151663)	This work, DCM292 X P1(SMR20878)
DCM262	DCM292 sbcC+, FRT-KnR-FRT (39936-39937)	This work, DCM292 X P1(SMR20808)
DCM293	MG1655 Δcrl sbcC_L173F iaaA_A161T ompF_G100X:Y316H ΔIS5-ychE/oppA pspF_G94E lhr_R829H Δ(insB1-insA)::IS5 udk_Y50C yegI_A232T ΔgatC gyrA_S83L eutE_G427E eutD_A250V bamB_N175S tcdA_A86T parE_G277S aaeA_R39C fecA_G563S	This work, single clone from ciprofloxacin+2-AP+ZEB ALE
DCM275	DCM293 parE+, FRT-KnR-FRT (3154244-3154245)	This work, DCM293 X P1(SMR20918)
DCM296	MG1655 yafS_T155A Δcrl acrR_P155L rpsA_N399S ompF_Q88X ΔIS5-ychE/oppA pdxY_P25L Δ(insB1-insA)::IS5 Δudk ΔgatC gyrA_G81D parE_S425P zntR_A129T hsdM_Q148X	This work, single clone from ciprofloxacin+2-AP+ZEB ALE
DCM284	DCM296 pdxY+, FRT-KnR-FRT (1704458-1704459)	This work, DCM296 X P1(SMR20860)
DCM295	MG1655 caiA_V73A thiP_V293A Δcrl acrR_fs dnaX_A255T ΔIS5-ychE/oppA quuQ_A224V nemA_W226X Δ(insB1-insA)::IS5 udk_M175I ΔgatC yeiH_V343M rtn_G20D gyrA_S83L mutS_V470A yhaJ_R75H gspA_C74R was_D48G yicJ_W150X rpsF_R44C fecB_A50V fimA_A70T rob_A70V	This work, single clone from ciprofloxacin+2-AP+ZEB ALE
DCM267	DCM295 rob+, FRT-KnR-FRT (4628621-4628622)	This work, DCM295 X P1(SMR20978)
DCM289	MG1655* hemX_S151N	This work, single clone from ciprofloxacin+2-AP+ZEB ALE
DCM256	DCM289 hemX+, FRT-KnR-FRT (40422-40423)	This work, DCM289 X P1(SMR20952)
DCM290	MG1655 Δcrl ΔompF ΔIS5-ychE/oppA Δ(insB1-insA)::IS5 udk_E34X ΔgatC gyrA_S83L yrbG_P223S aslB_A404V zraS_A352T	This work, single clone from ciprofloxacin+2-AP+ZEB ALE
DCM258	DCM290 yrbG+, FRT-KnR-FRT (3354461-3354462)	This work, DCM290 X P1(SMR20926)
DCM291	MG1655 Δcrl yadE_S121R ompF_Q222X flgA_A172T rstB_G195S flhA_P566S Δ(insB1-insA)::IS5 udk_A200V ΔgatC gyrA_S83L:D87G ygbK_L248F parC_E84K murA_A203T ΔnirB polA_R909C mdtO_R630C	This work, single clone from ciprofloxacin+2-AP+ZEB ALE
DCM260	DCM291 rstB+, FRT-KnR-FRT (1704458-1704459)	This work, DCM291 X P1(SMR20860)
DCM294	MG1655 Δcrl ompT_S60G ompF_W236X cspG_A64T ymcE_I5T ycgG_N368S ΔIS5-ychE/oppA puuD_I4V ydcR_A362T narY_R278H yeaW_G278E Δ(insB1-insA)::IS5 udk_A200T ΔgatC dusC_G122S yejA_fs gyrA_D87N uhpB_G148S ilvN_A33T yjeN_R58H mutL_A271V symE_G65D	This work, single clone from ciprofloxacin+2-AP+ZEB ALE
DCM265	DCM294 dhaR_A144V yjeN+ mutL+, FRT-KnR-FRT (4404604-4404605) yjjW_fs	This work, DCM294 X P1(SMR20968)
DCM283	DCM292 FRT-KnR-FRT (2349591-2349592)	This work, DCM292 X P1(SMR20886)
DCM309	MG1655 gyrA_S83L FRT-KnR-FRT (2349591-2349592)	This work, MG1655 X P1(DCM283)
DCM276	DCM293 FRT-KnR-FRT (3154244-3154245)	This work, DCM293 X P1(SMR20918)
DCM308	MG1655 parE_G277S FRT-KnR-FRT (3154244-3154245)	This work, MG1655 x P1(DCM276)
DCM274	DCM292 FRT-KnR-FRT (3154244-3154245)	This work, DCM292 X P1(SMR20918)
DCM306	MG1655 parC_A30V FRT-KnR-FRT (3154244-3154245)	This work, MG1655 x P1(DCM274)
JW4359	BW25113 Δrob::KnR	Baba, T. et al. Construction of Escherichia coli K-12 in-frame, single-gene knockout mutants: the Keio collection. Mol. Syst. Biol. 2, 2006.0008 (2006).
CW211	MG1655 Δrob::KnR	This work, MG1655 x P1(JW4359)
CW227	MG1655 rob_A70V	This work, CRISPR-FRT with CW211
DCM286	DCM292 FRT-KnR-FRT (2151662-2151663)	This work, DCM292 X P1(SMR20878)
DCM325	MG1655 udk_Y50C FRT-KnR-FRT (2151662-2151663)	This work, MG1655 x P1(DCM286)
DCM261	DCM291 FRT-KnR-FRT (1704458-1704459)	This work, DCM291 X P1(SMR20860)
DCM321	MG1655 rstB_G195S FRT-KnR-FRT (1704458-1704459)	This work, MG1655 x P1(DCM261)
DCM259	DCM290 FRT-KnR-FRT (3354461-3354462)	This work, DCM290 X P1(SMR20926)
DCM319	MG1655 yrbG_P223S FRT-KnR-FRT (3354461-3354462)	This work, MG1655 x P1(DCM259)
DCM263	DCM292 FRT-KnR-FRT (39936-39937)	This work, DCM292 X P1(SMR20808)
DCM323	MG1655 sbcC_L173F FRT-KnR-FRT (39936-39937)	This work, MG1655 x P1(DCM263)
DCM266	DCM294 FRT-KnR-FRT (4404604-4404605)	This work, DCM294 X P1(SMR20968)
DCM304	MG1655 mutL_A271V FRT-KnR-FRT (4404604-4404605)	This work, MG1655 x P1(DCM266)
DCM257	DCM289 FRT-KnR-FRT (40422-40423)	This work, DCM289 X P1(SMR20952)
DCM317	MG1655 hemX_S151N FRT-KnR-FRT (40422-40423)	This work, MG1655 x P1(DCM257)
CW120	MG1655* basR G53E, lapB E3K	This work, single clone from colistin+2-AP+ZEB ALE
CW129	CW120 basR+, FRT-KnR-FRT (4353127-4353128)	This work, CW120 X P1(SMR20966)
CW138	CW120 lapB+, FRT-KnR-FRT (1351362-1351363)	This work, CW120 X P1(SMR20846)
CW123	MG1655* basR_G53E, ispB_E74G	This work, single clone from colistin+2-AP+ZEB ALE
CW130	CW123 basR+, FRT-KnR-FRT (4353127-4353128)	This work, CW123 X P1(SMR20966)
CW139	CW123 ispB+, FRT-KnR-FRT (3354461-3354462)	This work, CW123 X P1(SMR20926)
CW135	MG1655* basS_D149V, lpxD_A180E	This work, single clone from colistin ALE
CW142	CW135 basS+, FRT-KnR-FRT (4353127-4353128)	This work, CW135 X P1(SMR20966)
CW144	CW135 lpxD+, FRT-KnR-FRT (212276-212277)	This work, CW135 X P1(SMR20800)
CW158	MG1655* basS_C84R, lpxD_A84T	This work, single clone from colistin+2-AP+ZEB ALE
CW167	CW158 basS+, FRT-KnR-FRT (4353127-4353128)	This work, CW158 X P1(SMR20966)
CW169	CW158 lpxD+, FRT-KnR-FRT (212276-212277)	This work, CW158 X P1(SMR20800)
CW126	MG1655* basS_C84R, ybjX_M73K	This work, single clone from colistin+2-AP+ZEB ALE
CW131	CW126 basS+, FRT-KnR-FRT (4353127-4353128)	This work, CW126 X P1(SMR20966)
CW162	CW126 ybjX+, FRT-KnR-FRT (903901-903902)	This work, CW126 X P1(SMR20828)
CW157	MG1655* basS_C84R, asma_Q240X	This work, single clone from colistin+2-AP+ZEB ALE
CW165	CW157 basS+, FRT-KnR-FRT (4353127-4353128)	This work, CW157 X P1(SMR20966)
CW166	CW157 asmA+, FRT-KnR-FRT (2151662-2151663)	This work, CW157 X P1(SMR20878)
CW171	MG1655* basS_C84R, waaQ_W287X	This work, single clone from colistin+2-AP+ZEB ALE
CW176	CW171 basS+, FRT-KnR-FRT (4353127-4353128)	This work, CW171 X P1(SMR20966)
CW177	CW171 waaQ+, FRT-KnR-FRT (3798224-3798225)	This work, CW171 X P1(SMR20944)
CW181	MG1655* basS_L10P, ynjC_P213S	This work, single clone from colistin+2-AP+ZEB ALE
CW184	CW181 basS+, FRT-KnR-FRT (4353127-4353128)	This work, CW181 X P1(SMR20966)
CW185	CW181 ynjC+, FRT-KnR-FRT (1852556-1852557)	This work, CW181 X P1(SMR20866)
CW156	MG1655* basS_C84R, srlA_L137P	This work, single clone from colistin+2-AP+ZEB ALE
CW183	CW156 srlA+, FRT-KnR-FRT (2799635-2799636)	This work, CW156 X P1(SMR20904)
CW189	MG1655* osmE_S44N	This work, single clone from colistin+2-AP+ZEB ALE
CW200	CW189 osmE+, FRT-KnR-FRT (1805299-1805300)	This work, CW189 X P1(SMR20864)
CW186	MG1655* mntP_F186S	This work, single clone from colistin+2-AP+ZEB ALE
CW190	CW186 mntP+, FRT-KnR-FRT (1905340-1905341)	This work, CW186 X P1(SMR20868)
CW191	MG1655* ddlB_L81S	This work, single clone from colistin+2-AP+ZEB ALE
CW192	CW191 ddlB+, FRT-KnR-FRT (107604-107605)	This work, CW190 X P1(SMR20796)
CW193	MG1655* yddW_N301D	This work, single clone from colistin+2-AP+ZEB ALE
CW194	CW193 yddW+, FRT-KnR-FRT (1552804-1552805)	This work, CW193 X P1(SMR20854)
CW103	MG1655 basR_G53E	Swings, T. et al. CRISPR-FRT targets shared sites in a knock-out collection for off-the-shelf genome editing. Nat. Commun. 9, 2231 (2018)
CW105	MG1655 basS_C84R	Swings, T. et al. CRISPR-FRT targets shared sites in a knock-out collection for off-the-shelf genome editing. Nat. Commun. 9, 2231 (2018)
JW1728	BW25113 ΔosmE::KnR	Baba, T. et al. Construction of Escherichia coli K-12 in-frame, single-gene knockout mutants: the Keio collection. Mol. Syst. Biol. 2, 2006.0008 (2006).
CW210	MG1655 ΔosmE::KnR	This work, MG1655 X P1(JW1728)
CW223	MG1655 osmE_S44N	This work, CRISPR-FRT with CW210
JW5285	BW25113 ΔynjC::KnR	Baba, T. et al. Construction of Escherichia coli K-12 in-frame, single-gene knockout mutants: the Keio collection. Mol. Syst. Biol. 2, 2006.0008 (2006).
CW213	MG1655 ΔynjC::KnR	This work, MG1655 X P1(JW5285)
CW230	MG1655 ynjC_P213S	This work, CRISPR-FRT with CW213
CW154	CW123, FRT-KnR-FRT (3354461-3354462)	This work, CW123 X P1(SMR20926)
CW160	MG1655 ispB_E74G, FRT-KnR-FRT (3354461-3354462)	This work, MG1655 X P1(CW154)
CW163	CW126, FRT-KnR-FRT (903901-903902)	This work, CW126 X P1(SMR20828)
DCM311	MG1655 ybjX_M73K, FRT-KnR-FRT (903901-903902)	This work, MG1655 X P1(CW163)
JW1271	BW25113 ΔlapA::kan	Baba, T. et al. Construction of Escherichia coli K-12 in-frame, single-gene knockout mutants: the Keio collection. Mol. Syst. Biol. 2, 2006.0008 (2006).
CW231	MG1655 ΔlapA::kan	This work, MG1655 X P1(JW1271)
CW152	MG1655 lapB_E3K	This work, CRISPR-FRT with CW231
