# Supplementary material for: Evolutionary action of mutations reveals antimicrobial resistance genes in Escherichia coli
Source: Nat Commun. 2022 Jun 9;13:3189. doi: 10.1038/s41467-022-30889-1 (PMC9184624; doi:10.1038/s41467-022-30889-1)
Supplement: Supplementary file 6 — Supplementary Data 4 [file 41467_2022_30889_MOESM6_ESM.xlsx]

## Sheet: Sheet1
Name	Sequence
PgyrA	CCGGGATACAGTAGAGGGATAGCGG
gyrA-ter	CAAGGGAGATAGCTCCCTTTTGGCATGAAG
ompF F	GAACTTATTGACGGCAGTGGCAG
ompF R	AGACGTGAGATTGCTCTGGAAGG
PparC	GCCCCTTTGAAGGCTGGCG
parC-ter	CGTTCCTTGCAAGCGGGAGG
udk-1	ATTGCCGCGTTTGGCGCTTC
udk-2	CGCGGCGCTCACTTCATCTTTGG
sbcC-1	TGCTGGTACGTCGGAGTCGTGAAC
sbcC-2	TCCTACGTTATGCGCCAGCTCC
sbcC-3	AGAGGTGTTCAATCGCCGTCTGG
sbcC-7	CGAAGATTTCGTGCCGGTTGTGC
parE-1	GGGCAGCAATATGTGCTAGAGTCACG
parE-2	AAGAAGGTTGCCACGGCTATGC
parE-3	GAACAACGCTGGTGCTATCAGGACG
pdxY-1	AGGACGGCGTACCGATGGTTGAG
pdxY-2	TCGGCGGTGACCAGCAGCATTTC
pdxY-4	TATGTTCACCCTGCTCCGCCGATCC
rob-1	CGACAATGTAGCGGCGAAAGCAGG
rob-2	CGGATTACCAGCATGGGCAGAGC
rob-3	CGAACCAATCTCTTCTGCATGAGC
hemX-1	GCCCGCGAGGTGACGATG
hemX-2	CGCCTTCCGCCAGTTTCAGC
yrbG-1	CGAAGATGCAGCGATTGCCACG
yrbG-2	GCCTAAATCACCATGCGCGGCTTC
rstB-1	TCGATCCCATCAACCGCGTAGTCACC
rstB-2	AAATGACGCAACGCCAGCGAC
rstB-3	TGCGTCCGCACTGGCAGGATATG
mutL-1	TGCCGAAGGGCGCGATATGAAC
mutL-2	TGTTCGCCGCAAGTGCAGGTTC
basS F	TGGGTCGCCGTCAGGTATGGATG
basS R	TTGACCACGAGATTGCCGATTTGC
basR F	CTGCACGGTCTGCCTTATGCCATC
basR R	ATCGTTGTTGCGATTGTCGCGTAGC
yciS F	CGCGAAATAGCGCAACGAGAAC
yciM F	TTGCTGGCGGTATTGTTTGCTG
yciM R	GCGCGGGAAGAAGATGAAGC
lpxD F	CCAACGAAGAACGCGGCAAAC
lpxD R	AATCCAGCACGCGATCCACC
ispB F	TCTGACCTTCGCTTACTCGGTG
ispB R	CAGCGGGATGCCAGTCAATG
asmA F	TGGTTGCATTGTGCTGGAGTTC
asmA R	ACGAGGTGTGATGGTATCGGTC
asmA-1	GCATGAAGATGACGAGCAGGTGAC
asmA-2	CGCTGGACGCGACATCAATAAATC
ybjX F	TCAGTCCGGCGATGACTATCAC
ybjX R	GCTCTTCCAAACCCGATCTTGC
﻿waaQ F	﻿TTCAGGTAGCTGTTGAGCCTGG
﻿waaQ R	﻿GCTTTCGGGCAATCGCCTTC
srlA F	GGGCAAGTATGGTAAAGCATCACG
srlA R	TCCGTCAATAGCCTGCCAGC
ynjC F	GTTGCCAATTTCCTGCTCTCACC
ynjC R	TGTGCGGTGGGTAGGATGTC
ynjC 1	CGTATTTCACTCCGCCAATGGAC
mntP F	AAGGTTGCGCCCTCATTTGG
mntP R	GTGCGGAGTTGTGTTATCCGATG
ddlB F	GCTGTGTCGCACAATTCGTGG
ddlb R	GCATCTTCCATCCAGCCCAAC
osmE F	CTACTGAAACGACAAGCGACAGC
osmE R	CCGCAAGCCTTAACCTGCTTC
yddW F	CCAATCAACAGTCAGAACGCACC
yddW R	TTAAGAGGGTAACAAGCCGGTGG
yddW 1	CGTAGATGGCGTGCAGTTTGAC
