# Supplementary material for: Evolutionary action of mutations reveals antimicrobial resistance genes in Escherichia coli
Source: Nat Commun. 2022 Jun 9;13:3189. doi: 10.1038/s41467-022-30889-1 (PMC9184624; doi:10.1038/s41467-022-30889-1)
Supplement: Supplementary file 9 — Source data [file 41467_2022_30889_MOESM9_ESM.xlsx]

## Sheet: Fig1b
cell line number	0	1	2	3	4	5	6	7	8	9	10	11	12	13	14	15	16	17	18	19	20	21
50	0.004	0.008		0.008		0.016	0.032	0.064	0.064	0.064	0.128	0.256	0.512		0.512	0.512	1.024	1.024	1.024	1.024	1.024	1.024
51	0.004	0.008		0.008		0.016	0.032	0.064	0.128	0.256	0.512	0.512	0.512	0.512	1.024	1.024	1.024	1.024	2.048	2.048	4.096	4.096
52	0.004	0.008	0.008	0.008	0.008	0.016	0.032	0.032	0.064	0.128	0.256	0.256	0.256	0.256	0.512	0.512	1.024	1.024	1.024		2.048	2.048
53	0.004	0.008	0.008	0.008	0.016	0.032	0.064	0.064	0.128	0.128	0.128	0.256	0.256	0.256	0.512		0.512	0.512	1.024	1.024	1.024	1.024
54	0.004	0.008	0.008	0.008	0.016	0.032	0.032	0.064	0.064	0.064	0.064	0.128		0.256	0.256	0.256	0.256	0.256	0.512		0.512	1.024
56	0.004	0.008	0.008	0.008	0.016	0.032	0.064	0.128	0.128	0.256	0.512	0.512	0.512	0.512	1.024	1.024	2.048	2.048	2.048	2.048	4.096	8.192
57	0.004	0.008		0.008		0.016	0.032	0.032	0.032	0.032	0.064	0.064	0.128	0.256	0.256	0.256	0.256	0.256	0.512	0.512	1.024	1.024
58	0.004	0.008		0.008	0.008	0.008	0.016	0.016	0.016	0.032	0.064	0.128	0.256	0.256	0.256	0.256	0.512	0.512	0.512	0.512	1.024	1.024
59	0.004	0.008	0.008	0.008	0.008	0.016	0.016	0.032	0.032	0.032	0.032	0.064	0.128	0.128	0.256	0.512	0.512	0.512	1.024	2.048	4.096	4.096
60	0.004	0.008	0.008	0.008	0.016	0.032	0.064	0.064	0.128	0.256	0.256	0.256	0.256	0.256	0.512	0.512	0.512	0.512	1.024		1.024	1.024
61	0.004	0.008	0.008	0.008	0.008	0.016	0.032	0.064	0.128	0.128	0.256	0.512	0.512	0.512	1.024	1.024	1.024	1.024	2.048		2.048	2.048
62	0.004	0.008	0.008	0.008	0.016	0.032	0.032	0.064	0.064	0.128	0.256	0.256	0.256	0.256	0.512	0.512	0.512	0.512	0.512	1.024	1.024	1.024
63	0.004	0.008		0.016		0.032	0.064	0.064	0.128	0.256		0.256	0.256	0.512	1.024		1.024		1.024	1.024	1.024	1.024
64	0.004	0.008	0.008	0.008	0.008	0.016	0.032	0.064	0.128	0.128	0.256	0.512	0.512	0.512	0.512	1.024	1.024	1.024	2.048		4.096	4.096

## Sheet: Fig1c
cell line number	0	1	2	3	4	5	6	7	8	9	10	11	12	13	14	15	16	17	18	19	20	21
50	0.004	0.008			0.008	0.016		0.032	0.064	0.128	0.256	0.256	0.256	0.512	1.024		1.024	1.024	2.048	2.048	2.048	2.048
51	0.004	0.008			0.008	0.016	0.016	0.016	0.032	0.064	0.128	0.256	0.256	0.512	1.024	1.024	1.024	1.024	2.048	2.048	4.096	4.096
52	0.004	0.008			0.008	0.016	0.016	0.032	0.064	0.128	0.256	0.256	0.512	1.024	1.024	2.048	2.048	2.048	4.096	4.096	4.096	8.192
53	0.004	0.008			0.008	0.008	0.016	0.032	0.064	0.128	0.256	0.256	0.512	0.512	1.024	1.024	2.048	2.048	4.096	4.096	4.096	8.192
54	0.004	0.008			0.008	0.016	0.016	0.032	0.064	0.128	0.256	0.512		0.512	1.024	1.024	1.024	1.024	2.048		4.096	8.192
55	0.004	0.008			0.008	0.016	0.016	0.032	0.064	0.128	0.256	0.512	1.024	2.048	2.048		2.048	2.048	4.096		4.096	4.096
56	0.004	0.008			0.008	0.016		0.032	0.064	0.128	0.256	0.256	0.512	1.024	1.024	1.024	1.024	1.024	2.048	2.048	4.096	4.096
57	0.004	0.008			0.008	0.008	0.016	0.032	0.064	0.128	0.256	0.256	0.512	0.512	1.024	1.024	2.048	2.048	4.096	4.096	4.096	4.096
58	0.004	0.008			0.008	0.016	0.016	0.032	0.064	0.128	0.256	0.512	0.512	1.024	1.024	1.024	2.048	2.048	2.048	2.048	4.096	4.096
59	0.004	0.008			0.008	0.016	0.032	0.032	0.064	0.128	0.256	0.256	0.512	0.512	1.024	1.024	1.024	1.024	2.048	2.048		2.048
60	0.004	0.008			0.008	0.016		0.032	0.064	0.128	0.256	0.512	0.512	1.024	2.048	2.048	4.096	8.182	16.384	32.768	32.768	32.768
61	0.004	0.008			0.008	0.016	0.032	0.064	0.128	0.256	0.512	0.512	1.024	1.024	1.024	1.024	2.048	2.048	2.048	2.048	4.096	4.096
62	0.004	0.008			0.008	0.016	0.016	0.032	0.064	0.128	0.256	0.256	0.512	0.512	1.024	2.048	2.048	2.048	4.096	4.096	4.096	8.192
63	0.004	0.008			0.008	0.016		0.032	0.064	0.128	0.128	0.256	0.256	0.256	0.512	0.512	1.024		2.048		4.096	4.096
64	0.004	0.008			0.008	0.008	0.016	0.032	0.064	0.128	0.256	0.256	0.512	0.512	1.024	1.024	1.024	1.024	2.048	2.048	4.096	4.096

## Sheet: Fig1d
cell line number	0	1	2	3	4	5	6	7	8	9	10	11	12	13	14	15	16	17	18	19	20	21
1	0.004				0.016									0.016	0.032		0.064	0.064	0.128
2	0.004		0.008		0.008	0.016	0.032	0.064	0.128	0.256	0.512	1.024			2.048	4.096	8.192	16.384
3	0.004	0.008		0.016	0.032	0.032	0.032	0.064	0.128	0.256	0.512	1.024			2.048	4.096	8.192	8.192
4	0.004		0.008			0.016	0.016	0.032	0.032	0.032	0.064	0.128	0.256		0.512	1.024	2.048	4.096
5	0.004	0.016							0.032	0.032	0.064	0.064		0.064	0.128	0.256	0.256	0.256
8	0.004			0.016	0.032		0.064	0.128	0.256	0.512	0.512	1.024			1.024	2.048	4.096	8.192
12	0.004	0.016		0.016	0.032	0.064	0.128	0.128	0.256	0.256	0.512	1.024		2.048	4.096	8.192	16.384	32.768
13	0.004	0.016		0.016	0.032	0.064	0.128	0.256	0.512		0.512	1.024	1.024			2.048	4.096	8.192
24	0.004				0.016		0.032	0.032	0.064	0.128	0.256	0.256		0.512	1.024	2.048		4.096
49	0.004	0.016			0.016	0.016		0.032	0.064	0.064	0.128	0.256	0.256	0.512	1.024	1.024	2.048	2.048
50	0.004	0.016			0.032	0.064	0.128	0.128	0.256	0.256	0.512	1.024	1.024	2.048	4.096	8.192	16.384	32.768
51	0.004		0.004		0.008			0.016		0.032		0.064		0.128	0.128	0.128	0.256	0.256
52	0.004	0.016			0.032		0.064		0.128			0.256	0.256	0.512	1.024	1.024	2.048	4.096
53	0.004	0.016			0.032	0.032		0.064	0.128			0.256	0.256	0.512	1.024	1.024	2.048	4.096
54	0.004	0.016		0.016	0.032	0.064	0.064	0.128	0.256	0.256	0.512	1.024	1.024	2.048	2.048	4.096	8.192	16.384
55	0.004	0.016			0.032	0.064	0.128		0.256	0.512	1.024	2.048	2.048	4.096	8.192	16.384	32.768	32.768
56	0.004	0.016				0.032		0.032		0.064	0.128	0.256	0.256	0.512	1.024	1.024	2.048	4.096
57	0.004	0.016				0.032	0.064	0.128		0.256	0.512	1.024	1.024	2.048	2.048	2.048	4.096	8.192
58	0.004	0.016		0.016	0.032	0.064	0.064	0.128	0.128			0.256	0.256	0.512	1.024	1.024	2.048	4.096
59	0.004	0.016				0.032	0.064	0.128	0.128			0.256	0.256	0.512	1.024	2.048	4.096	8.192
60	0.004		0.016		0.016		0.032	0.064	0.128	0.256	0.512	1.024	1.024	2.048	4.096	8.192	16.384	32.768
61	0.004		0.016		0.032	0.064	0.128	0.128	0.256	0.256	0.256	0.512	0.512	0.512	1.024	2.048	4.096	8.192
62	0.004	0.016			0.032	0.064	0.128	0.256	0.512	0.512	1.024	2.048	2.048	4.096	4.096	8.192	16.384	32.768
63	0.004		0.004			0.008	0.008		0.016	0.032	0.064	0.128	0.128	0.128	0.256	0.512	1.024	2.048
64	0.004	0.016							0.016		0.032		0.064	0.128	0.256	0.512	1.024	2.048
66	0.004	0.016			0.032	0.064	0.128	0.256	0.512	0.512	1.024	1.024	1.024	2.048	4.096	8.192	8.192	16.384
67	0.004	0.016						0.016	0.032		0.064	0.128	0.128	0.256	0.512	1.024	1.024	2.048
68	0.004	0.008			0.008	0.016	0.016	0.032			0.128	0.256	0.256	0.512	1.024	2.048	4.096	8.192
70	0.004	0.008			0.004	0.008	0.016	0.032			0.128	0.256	0.256	0.512	1.024	2.048	4.096	8.192

## Sheet: Fig1e
cell line number	0	1	2	3	4	5	6	7	8	9	10	11	12	13	14	15	16	17	18	19	20	21
W-1	0.25	0.25	0.25		1	2	4	8	8	16	32	32	32	32	32	32	32	32
W-2	0.25	0.25	0.25					0.5
W-3	0.25	0.25	0.25		1	2	4	8	8	16	32	64	64	64	64	64	64	128
W-4	0.25	0.25	0.25		1	2	4	8	8	16	32	64	64	64	64	64	64	64
W-5	0.25	0.25	0.25		1	2	4	8	8	16	32	64	64	64	64	64	64	64
W-6	0.25	0.25	0.25		1	2	4	8	8	16	32	64	64	64	64	64	64	64
W-7	0.25	0.25	0.25		0.25	0.25	0.25	0.25	0.25	0.25	0.25	0.25	0.25	0.25	0.5	1	2	4
W-8	0.25	0.25	0.25		1	2	4	8	8	16	32	64	64	64	64	64	64	128
W-9	0.25	0.25	0.25		0.5		1	2	4	8	16	32	64	64	64	64	64	128
W-10	0.25	0.25	0.25		1	2	4	8	8	16	32	64	64	64	64	64	64	128
W-11	0.25	0.25	0.25		0.5		1	2	4	8	8	16	32	64	64	64	64	64
W-12	0.25	0.25	0.25		1	2	4	8	8	16	32	32	64	64	64	64	64	128
W-13	0.25	0.5	1		4	8	16	32	32	32	32	32	64		64	64	64	64
W-14	0.25	0.25	0.5
W-15	0.25	0.5	1		4	8	8	16	32	64		128	128	128	128	128	128	128
W-16	0.25	0.5	1		4	8	8	16	32	32	32	64		128	128	128		256
W-17	0.25	0.25	0.25		1	2	4	8	8	16	32	64	64	64	64	64	64	64
W-18	0.25	0.25	0.25		0.5			1	2	4	8	16	16	32	64	24h	64	64
W-19	0.25	0.25	0.25		1	2	4	8	16	32	32	64	64	64	64	64	64	64
W-20	0.25	0.25	0.25		0.5

## Sheet: Fig1f
cell line number	0	1	2	3	4	5	6	7	8	9	10	11	12	13	14	15	16	17	18	19	20	21
M-1	0.25		0.25			1	2	4	8	16	32	64	64	64	64	64	64	64
M-2	0.25		0.25			1	2	4	8	16	32	64		64	64	64	64	64
M-3	0.25		0.25		1	2	4	8	16	32	64	64	64	64	64	64	64	64
M-4	0.25		0.25		1	2	4	8	16	32	64	64	64	64	64	64	64	64
M-5	0.25		0.25			1	2	4	8	16	32	64	64	64	64	64	64	128
M-6	0.25		0.25			1	2	4	8	16	32	64	64	64	64	64	64	64
M-7	0.25		0.25		0.5	1	2	4	8	16	32	64	128	128	128	256	512	512
M-8	0.25		0.25		1	2	4	8	16	32	64	64	64	64	128	128	128	128
M-9	0.25		0.25		0.5	1	2	4	8	16	32	64	64	64	64	64	64	64
M-10	0.25		0.25		0.5	1	2	4	8	16	32	64	64	64	64	64	64	64
M-11	0.25		0.25			1	2	4	8	16	32	64	64	64	64	64	64	64
M-12	0.25		0.25			1	2	4	8	16	32	64	64	64	64	128	128	128
M-13	0.25		0.25		1	2	4	8	16	32	64	64	64	64	64	64	64	64
M-14	0.25		0.25		1	2	4	8	16	32	64	64	64	64	64	128	256	512
M-15	0.25		0.25		0.5	1	2	4	8	16	32	64	64	64	64	64	64	64
M-16	0.25		0.25		1	2	4	8	16	32	64	64	64	64	64	64	128	128
M-17	0.25		0.25		1	2	4	8	16	32	64	64	64	64	64	64	64	64
M-18	0.25		0.25		1	2	4	8	16	32	64	64	64	64	64	64	64	64
M-19	0.25		0.25		1	2	4	8	16	32	64	64	64	64	64	64	64	64
M-20	0.25		0.25		1	2	4	8	16	32	64	64	64	64	64	64	64	64

## Sheet: Fig1g
cell line number	0	1	2	3	4	5	6	7	8	9	10	11	12	13	14	15	16	17	18	19	20	21	22	23	24
56-1	0.005	0.01		0.02			0.04		0.08	0.16	0.16	0.16	0.16	0.16	0.16	0.16	0.16		0.32	0.64	1.28	2.56	5.12	10.24	10.24
56-2	0.005	0.01		0.02	0.04	0.08	0.16	0.16	0.32		0.64	1.28	2.56	5.12	5.12	10.24	20.48		40.96	40.96	81.92	81.92	163.84	163.84	163.84
56-3	0.005	0.01			0.02	0.04	0.08	0.16	0.16	0.16	0.16	0.16	0.16	0.16	0.16	0.16	0.16	0.16		0.32	0.64	1.28	2.56	5.12	5.12
56-4	0.005	0.01		0.02	0.04	0.08	0.16	0.16	0.16	0.32	0.32			0.64	1.28	2.56	5.12	5.12	10.24	10.24	20.48	20.48	20.48	20.48	20.48
56-5	0.005	0.01		0.02			0.04	0.08	0.16	0.16	0.16	0.16	0.16	0.16	0.16	0.16	0.16	0.16	0.16	0.16	0.16	0.16	0.16	0.16	0.16
56-6	0.005		0.01					0.02	0.04	0.08	0.16	0.16	0.16	0.16	0.16	0.16		0.16	0.16	0.32	0.64	1.28	2.56	5.12	10.24
56-7	0.005	0.01			0.02	0.04	0.08	0.16	0.32	0.32	0.32		0.64	1.28	2.56	5.12	10.24	10.24	20.48	20.48	40.96	40.96	81.92	81.92	163.84
56-8	0.005	0.01		0.02		0.04	0.08	0.16	0.32			0.32	0.64	1.28	2.56	5.12	10.24		20.48	20.48	40.96		81.92	81.92	163.84
56-9	0.005	0.01		0.02	0.04	0.08	0.16	0.16	0.16	0.32	0.32		0.64	1.28	2.56	5.12	10.24	10.24	20.48	20.48	20.48	20.48	40.96	40.96	40.96
56-10	0.005	0.01		0.02			0.04	0.08	0.16	0.32	0.32		0.64	1.28	2.56	5.12	10.24	10.24	20.48	20.48	40.96	40.96	81.92	81.92	163.84
56-11	0.005	0.01		0.02		0.04	0.08	0.16	0.16	0.16	0.16	0.16	0.16	0.16	0.16	0.16		0.32	0.64	1.28	2.56	5.12	10.24	20.48	20.48
57-1	0.005	0.01		0.02	0.04	0.08	0.16	0.32	0.32	0.32	0.32		0.64	1.28	2.56	5.12	10.24	10.24	20.48	20.48	40.96		81.92	163.84	327.68
57-2	0.005	0.01		0.02	0.04	0.08	0.16	0.16	0.32	0.32	0.32		0.64	1.28	2.56	5.12	10.24	20.48	40.96	40.96	40.96	40.96	40.96	40.96	40.96
57-3	0.005	0.01		0.02	0.04	0.08	0.16	0.32	0.32	0.32	0.32		0.32	0.64	1.28	2.56	5.12	10.24	20.48	40.96	40.96	40.96	81.92	81.92	163.84
57-4	0.005	0.01		0.02	0.04	0.08	0.16	0.32	0.32	0.32	0.32		0.32	0.64	1.28	2.56	5.12	10.24	20.48	20.48	20.48	40.96	40.96	40.96	40.96
57-5	0.005	0.01		0.02	0.04	0.08	0.16	0.32	0.32		0.32		0.64	1.28	2.56	5.12	10.24	20.48	40.96	40.96	81.92	81.92	81.92	81.92	81.92
57-6	0.005	0.01		0.02	0.04	0.08	0.16	0.32	0.32	0.32	0.32		0.64	1.28	2.56	5.12	10.24	20.48	40.96	40.96	81.92	81.92	81.92	81.92	81.92
57-7	0.005	0.01		0.02	0.04	0.08	0.16	0.32	0.32	0.32	0.32			0.32	0.64	1.28	2.56	5.12	10.24	20.48	40.96	40.96	81.92	81.92	163.84
57-8	0.005	0.01		0.02	0.04	0.08	0.16	0.32	0.32	0.32	0.32				0.32	0.64	1.28	2.56	5.12	10.24	20.48	40.96	81.92	81.92	81.92
57-9	0.005	0.01		0.02	0.04	0.08	0.16	0.32		0.32	0.32	0.64	1.28	2.56	5.12	10.24	20.48	20.48	40.96	40.96	40.96	81.92	81.92	81.92	163.84
57-10	0.005	0.01		0.02	0.04	0.08	0.16	0.32		0.32	0.32		0.64	1.28	2.56	5.12	10.24	20.48	40.96	40.96	81.92	81.92	163.84	163.84	327.68
57-11	0.005	0.01		0.02	0.04	0.08	0.16	0.32	0.32	0.32	0.32			0.64	1.28	2.56	5.12	10.24	10.24	10.24	20.48	20.48	40.96	40.96	40.96
58-1	0.005		0.01		0.02	0.04	0.08	0.16	0.32	0.32	0.32		0.64	1.28	2.56	5.12	10.24	20.48	40.96	40.96	81.92	81.92	81.92	81.92	163.84
58-2	0.005	0.01		0.02	0.04	0.08	0.16	0.32	0.32	0.32	0.32		0.64	1.28	2.56	5.12	10.24	20.48	40.96	81.92	81.92	81.92	163.84	327.68	655.36
58-3	0.005	0.01		0.02	0.04	0.08	0.16	0.32	0.32	0.32	0.32		0.64	1.28	2.56	5.12	10.24	20.48	40.96	81.92	81.92	81.92	81.92	81.92	81.92
58-4	0.005	0.01		0.02		0.04	0.08	0.16	0.32	0.32	0.32
58-5	0.005	0.01		0.02	0.04	0.08	0.16	0.32	0.32	0.32	0.32		0.64	1.28	2.56	5.12	10.24	20.48	40.96	81.92	81.92	163.84	163.84	163.84	327.68
58-6	0.005	0.01		0.02	0.04	0.08	0.16	0.32	0.32	0.32	0.32		0.32	0.32	0.64	0.64	1.28	2.56	5.12	10.24	20.48	40.96	40.96	81.92	163.84
58-7	0.005	0.01		0.02	0.04	0.08	0.16	0.32	0.32	0.32		0.64	1.28	2.56	5.12	10.24	20.48	20.48	20.48	40.96	40.96	40.96	40.96	40.96	81.92
58-8	0.005	0.01		0.02	0.04	0.08	0.16	0.32	0.32	0.32		0.32	0.64	1.28	2.56	5.12	10.24	20.48	20.48	40.96	40.96	40.96	40.96	81.92	163.84
58-9	0.005	0.01		0.02	0.04	0.08	0.16	0.32	0.32	0.32		0.32	0.64		1.28	2.56	5.12		10.24	20.48	40.96	40.96	40.96	40.96	40.96
58-10	0.005	0.01		0.02	0.04	0.08	0.16	0.32	0.32	0.32		0.64	1.28		2.56	5.12	10.24	20.48	40.96	40.96	81.92	81.92	163.84	327.68	327.68

## Sheet: Fig1h
abx	mut	strain	coding_mut_count	day	coding_mut_per_day
ciprofloxacin	mutator	02-P	579	14	41.3571
ciprofloxacin	mutator	03-P	997	14	71.2143
ciprofloxacin	mutator	08-P	575	14	41.0714
ciprofloxacin	mutator	1-14	377	14	26.9286
ciprofloxacin	mutator	12-P	606	14	43.2857
ciprofloxacin	mutator	13-P	283	14	20.2143
ciprofloxacin	mutator	24-P	436	14	31.1429
ciprofloxacin	mutator	4-14	346	14	24.7143
ciprofloxacin	mutator	49-14	501	14	35.7857
ciprofloxacin	mutator	5-14	605	14	43.2143
ciprofloxacin	mutator	50-14	299	14	21.3571
ciprofloxacin	mutator	51-14	349	14	24.9286
ciprofloxacin	mutator	52-14	419	14	29.9286
ciprofloxacin	mutator	53-14	458	14	32.7143
ciprofloxacin	mutator	54-14	104	14	7.42857
ciprofloxacin	mutator	55-14	58	14	4.14286
ciprofloxacin	mutator	56-14	49	14	3.5
ciprofloxacin	mutator	57-14	612	14	43.7143
ciprofloxacin	mutator	58-14	331	14	23.6429
ciprofloxacin	mutator	59-14	324	14	23.1429
ciprofloxacin	mutator	60-14	461	14	32.9286
ciprofloxacin	mutator	61-14	552	14	39.4286
ciprofloxacin	mutator	62-14	646	14	46.1429
ciprofloxacin	mutator	63-14	343	14	24.5
ciprofloxacin	mutator	64-14	419	14	29.9286
ciprofloxacin	mutator	66-14	402	14	28.7143
ciprofloxacin	mutator	67-14	268	14	19.1429
ciprofloxacin	mutator	68-14	618	14	44.1429
ciprofloxacin	mutator	70-14	398	14	28.4286
ciprofloxacin	WT+mutagen	1655-60-CIP2AP	36	16	2.25
ciprofloxacin	WT+mutagen	1655-61-CIP2AP	38	16	2.375
ciprofloxacin	WT+mutagen	1655-62-CIP2AP	86	16	5.375
ciprofloxacin	WT+mutagen	1655-63-CIP2AP	22	16	1.375
ciprofloxacin	WT+mutagen	1655-64-CIP2AP	13	16	0.8125
ciprofloxacin	WT+mutagen	CIP2AP-50	26	16	1.625
ciprofloxacin	WT+mutagen	CIP2AP-51	13	16	0.8125
ciprofloxacin	WT+mutagen	CIP2AP-52	19	16	1.1875
ciprofloxacin	WT+mutagen	CIP2AP-53	17	16	1.0625
ciprofloxacin	WT+mutagen	CIP2AP-54	21	16	1.3125
ciprofloxacin	WT+mutagen	CIP2AP-55	18	16	1.125
ciprofloxacin	WT+mutagen	CIP2AP-56	23	16	1.4375
ciprofloxacin	WT+mutagen	CIP2AP-57	8	16	0.5
ciprofloxacin	WT+mutagen	CIP2AP-58	36	16	2.25
ciprofloxacin	WT+mutagen	CIPAP-59	15	16	0.9375
ciprofloxacin	WT	10-27	3	16	0.1875
ciprofloxacin	WT	1655-50-CIP	3	16	0.1875
ciprofloxacin	WT	1655-51-CIP	1	16	0.0625
ciprofloxacin	WT	1655-60-CIP	1	16	0.0625
ciprofloxacin	WT	1655-61-CIP	1	16	0.0625
ciprofloxacin	WT	1655-62-CIP	4	16	0.25
ciprofloxacin	WT	1655-63-CIP	2	16	0.125
ciprofloxacin	WT	1655-64-CIP	6	16	0.375
ciprofloxacin	WT	CIP-52	5	16	0.3125
ciprofloxacin	WT	CIP-53	5	16	0.3125
ciprofloxacin	WT	CIP-54	6	16	0.375
ciprofloxacin	WT	CIP-56	1	16	0.0625
ciprofloxacin	WT	CIP-58	1	16	0.0625
ciprofloxacin	WT	CIP-59	1	16	0.0625
colistin	mutator	56-1-d21	335	21	15.9524
colistin	mutator	56-10-d21	440	21	20.9524
colistin	mutator	56-11-d21	274	21	13.0476
colistin	mutator	56-2-d21	474	21	22.5714
colistin	mutator	56-3-d21	389	21	18.5238
colistin	mutator	56-4-d21	510	21	24.2857
colistin	mutator	56-5-d21	280	21	13.3333
colistin	mutator	56-6-d21	251	21	11.9524
colistin	mutator	56-7-d21	479	21	22.8095
colistin	mutator	56-8-d21	423	21	20.1429
colistin	mutator	56-9-d21	455	21	21.6667
colistin	mutator	57-1-d21	213	21	10.1429
colistin	mutator	57-10-d21	295	21	14.0476
colistin	mutator	57-11-d21	282	21	13.4286
colistin	mutator	57-2-d21	378	21	18
colistin	mutator	57-3-d21	663	21	31.5714
colistin	mutator	57-4-d21	249	21	11.8571
colistin	mutator	57-5-d21	568	21	27.0476
colistin	mutator	57-6-d21	558	21	26.5714
colistin	mutator	57-7-d21	348	21	16.5714
colistin	mutator	57-8-d21	260	21	12.381
colistin	mutator	57-9-d21	226	21	10.7619
colistin	mutator	58-1-d21	365	21	17.381
colistin	mutator	58-10-d21	391	21	18.619
colistin	mutator	58-2-d21	306	21	14.5714
colistin	mutator	58-3-d21	481	21	22.9048
colistin	mutator	58-5-d21	244	21	11.619
colistin	mutator	58-6-d21	349	21	16.619
colistin	mutator	58-7-d21	335	21	15.9524
colistin	mutator	58-8-d21	325	21	15.4762
colistin	mutator	58-9-d21	365	21	17.381
colistin	WT+mutagen	M-1-d17	40	17	2.35294
colistin	WT+mutagen	M-10-d17	21	17	1.23529
colistin	WT+mutagen	M-11-d17	22	17	1.29412
colistin	WT+mutagen	M-12-d17	29	17	1.70588
colistin	WT+mutagen	M-13-d17	8	17	0.470588
colistin	WT+mutagen	M-14-d17	19	17	1.11765
colistin	WT+mutagen	M-15-d17	3	17	0.176471
colistin	WT+mutagen	M-16-d17	14	17	0.823529
colistin	WT+mutagen	M-17-d17	10	17	0.588235
colistin	WT+mutagen	M-18-d17	11	17	0.647059
colistin	WT+mutagen	M-19-d17	9	17	0.529412
colistin	WT+mutagen	M-2-d17	28	17	1.64706
colistin	WT+mutagen	M-20-d17	19	17	1.11765
colistin	WT+mutagen	M-3-d17	37	17	2.17647
colistin	WT+mutagen	M-4-d17	26	17	1.52941
colistin	WT+mutagen	M-5-d17	44	17	2.58824
colistin	WT+mutagen	M-6-d17	40	17	2.35294
colistin	WT+mutagen	M-7-d17	37	17	2.17647
colistin	WT+mutagen	M-8-d17	16	17	0.941176
colistin	WT+mutagen	M-9-d17	12	17	0.705882
colistin	WT	W-1-d17	3	17	0.176471
colistin	WT	W-10-d17	4	17	0.235294
colistin	WT	W-11-d17	5	17	0.294118
colistin	WT	W-12-d17	7	17	0.411765
colistin	WT	W-13-d17	2	17	0.117647
colistin	WT	W-15-d17	3	17	0.176471
colistin	WT	W-16-d17	3	17	0.176471
colistin	WT	W-17-d17	4	17	0.235294
colistin	WT	W-18-d17	3	17	0.176471
colistin	WT	W-19-d17	7	17	0.411765
colistin	WT	W-3-d17	8	17	0.470588
colistin	WT	W-4-d17	3	17	0.176471
colistin	WT	W-5-d17	4	17	0.235294
colistin	WT	W-6-d17	3	17	0.176471
colistin	WT	W-7-d17	5	17	0.294118
colistin	WT	W-8-d17	1	17	0.0588235
colistin	WT	W-9-d17	5	17	0.294118

## Sheet: Fig1i-n,Fig2a-d
POS	REF	ALT	locus_tag	GENE_name	SUB	EA	allele_frequency	strain	mutation_condition	abx
760	G	A	b0002	thrA	G142S	32.24	0.2424	63-14	MT	CIP
868	C	T	b0002	thrA	R178C	19.11	0.5426	49-14	MT	CIP
962	A	G	b0002	thrA	Y209C	70.18	1	63-14	MT	CIP
1112	A	G	b0002	thrA	Y259C	68.81	1	50-14	MT	CIP
1403	A	G	b0002	thrA	Y356C	59.46	1	02-P	MT	CIP
1403	A	G	b0002	thrA	Y356C	59.46	1	03-P	MT	CIP
1403	A	G	b0002	thrA	Y356C	59.46	1	08-P	MT	CIP
1403	A	G	b0002	thrA	Y356C	59.46	1	1-14	MT	CIP
1403	A	G	b0002	thrA	Y356C	59.46	1	12-P	MT	CIP
1403	A	G	b0002	thrA	Y356C	59.46	1	13-P	MT	CIP
1403	A	G	b0002	thrA	Y356C	59.46	1	24-P	MT	CIP
1403	A	G	b0002	thrA	Y356C	59.46	1	4-14	MT	CIP
1403	A	G	b0002	thrA	Y356C	59.46	1	49-14	MT	CIP
1403	A	G	b0002	thrA	Y356C	59.46	1	5-14	MT	CIP
1403	A	G	b0002	thrA	Y356C	59.46	1	50-14	MT	CIP
1403	A	G	b0002	thrA	Y356C	59.46	1	51-14	MT	CIP
1403	A	G	b0002	thrA	Y356C	59.46	1	52-14	MT	CIP
1403	A	G	b0002	thrA	Y356C	59.46	1	53-14	MT	CIP
1403	A	G	b0002	thrA	Y356C	59.46	1	54-14	MT	CIP
1403	A	G	b0002	thrA	Y356C	59.46	1	55-14	MT	CIP
1403	A	G	b0002	thrA	Y356C	59.46	1	56-14	MT	CIP
1403	A	G	b0002	thrA	Y356C	59.46	1	57-14	MT	CIP
1403	A	G	b0002	thrA	Y356C	59.46	1	58-14	MT	CIP
1403	A	G	b0002	thrA	Y356C	59.46	1	59-14	MT	CIP
1403	A	G	b0002	thrA	Y356C	59.46	1	60-14	MT	CIP
1403	A	G	b0002	thrA	Y356C	59.46	1	61-14	MT	CIP
1403	A	G	b0002	thrA	Y356C	59.46	1	62-14	MT	CIP
1403	A	G	b0002	thrA	Y356C	59.46	1	63-14	MT	CIP
1403	A	G	b0002	thrA	Y356C	59.46	1	64-14	MT	CIP
1403	A	G	b0002	thrA	Y356C	59.46	1	66-14	MT	CIP
1403	A	G	b0002	thrA	Y356C	59.46	1	67-14	MT	CIP
1403	A	G	b0002	thrA	Y356C	59.46	1	68-14	MT	CIP
1403	A	G	b0002	thrA	Y356C	59.46	1	70-14	MT	CIP
1415	T	C	b0002	thrA	F360S	74.87	0.121	08-P	MT	CIP
1649	C	T	b0002	thrA	S438L	84.86	1	02-P	MT	CIP
1649	C	T	b0002	thrA	S438L	84.86	1	70-14	MT	CIP
1668	T	A	b0002	thrA	N444K	9.4	1	1-14	MT	CIP
2579	A	G	b0002	thrA	N748S	3.38	0.1109	24-P	MT	CIP
2734	G	A	b0002	thrA	D800N	9.88	1	1-14	MT	CIP
2858	C	T	b0003	thrB	L20F	49.57	1	50-14	MT	CIP
3069	T	C	b0003	thrB	M90T	66.84	0.3108	51-14	MT	CIP
3368	A	G	b0003	thrB	I190V	22.98	0.5348	52-14	MT	CIP
3425	G	A	b0003	thrB	G209S	44.91	1	4-14	MT	CIP
3720	T	C	b0003	thrB	V307A	13.45	0.1833	54-14	MT	CIP
3761	A	G	b0004	thrC	N10D	11.13	0.117	53-14	MT	CIP
4097	G	A	b0004	thrC	A122T	20.12	0.1193	58-14	MT	CIP
4389	T	C	b0004	thrC	L219S	78.29	0.2323	03-P	MT	CIP
4424	G	A	b0004	thrC	A231T	32.12	1	66-14	MT	CIP
4467	T	C	b0004	thrC	V245A	63.53	0.1458	13-P	MT	CIP
5339	A	G	b0005	yaaX	I36V	34.5	1	5-14	MT	CIP
5391	A	G	b0005	yaaX	D53G	72.76	0.7948	02-P	MT	CIP
6254	G	A	b0006	yaaA	P69L	38.79	0.129	61-14	MT	CIP
6365	T	C	b0006	yaaA	Q32R	7.35	0.1921	54-14	MT	CIP
6783	T	C	b0007	yaaJ	T393A	27.07	0.1158	59-14	MT	CIP
6866	A	G	b0007	yaaJ	V365A	32.84	1	60-14	MT	CIP
7124	G	A	b0007	yaaJ	P279L	83.42	1	60-14	MT	CIP
7151	G	A	b0007	yaaJ	S270F	91.29	0.6207	52-14	MT	CIP
7833	A	G	b0007	yaaJ	F43L	30.9	0.1697	57-14	MT	CIP
8316	T	C	b0008	talB	Y27H	22.47	0.3865	5-14	MT	CIP
8467	T	C	b0008	talB	L77P	77.96	1	02-P	MT	CIP
8467	T	C	b0008	talB	L77P	77.96	1	61-14	MT	CIP
8467	T	C	b0008	talB	L77P	77.96	1	68-14	MT	CIP
8467	T	C	b0008	talB	L77P	77.96	1	70-14	MT	CIP
8823	G	A	b0008	talB	A196T	6.61	1	02-P	MT	CIP
8823	G	A	b0008	talB	A196T	6.61	1	03-P	MT	CIP
8823	G	A	b0008	talB	A196T	6.61	1	08-P	MT	CIP
8823	G	A	b0008	talB	A196T	6.61	1	1-14	MT	CIP
8823	G	A	b0008	talB	A196T	6.61	1	12-P	MT	CIP
8823	G	A	b0008	talB	A196T	6.61	1	13-P	MT	CIP
8823	G	A	b0008	talB	A196T	6.61	1	24-P	MT	CIP
8823	G	A	b0008	talB	A196T	6.61	1	4-14	MT	CIP
8823	G	A	b0008	talB	A196T	6.61	1	49-14	MT	CIP
8823	G	A	b0008	talB	A196T	6.61	1	5-14	MT	CIP
8823	G	A	b0008	talB	A196T	6.61	1	50-14	MT	CIP
8823	G	A	b0008	talB	A196T	6.61	1	51-14	MT	CIP
8823	G	A	b0008	talB	A196T	6.61	1	52-14	MT	CIP
8823	G	A	b0008	talB	A196T	6.61	1	53-14	MT	CIP
8823	G	A	b0008	talB	A196T	6.61	1	54-14	MT	CIP
8823	G	A	b0008	talB	A196T	6.61	1	55-14	MT	CIP
8823	G	A	b0008	talB	A196T	6.61	1	56-14	MT	CIP
8823	G	A	b0008	talB	A196T	6.61	1	57-14	MT	CIP
8823	G	A	b0008	talB	A196T	6.61	1	58-14	MT	CIP
8823	G	A	b0008	talB	A196T	6.61	1	59-14	MT	CIP
8823	G	A	b0008	talB	A196T	6.61	1	60-14	MT	CIP
8823	G	A	b0008	talB	A196T	6.61	1	61-14	MT	CIP
8823	G	A	b0008	talB	A196T	6.61	1	62-14	MT	CIP
8823	G	A	b0008	talB	A196T	6.61	1	63-14	MT	CIP
8823	G	A	b0008	talB	A196T	6.61	1	64-14	MT	CIP
8823	G	A	b0008	talB	A196T	6.61	1	66-14	MT	CIP
8823	G	A	b0008	talB	A196T	6.61	1	67-14	MT	CIP
8823	G	A	b0008	talB	A196T	6.61	1	68-14	MT	CIP
8823	G	A	b0008	talB	A196T	6.61	1	70-14	MT	CIP
8833	A	G	b0008	talB	E199G	40.37	1	12-P	MT	CIP
9112	T	C	b0008	talB	V292A	27.67	1	60-14	MT	CIP
9379	T	C	b0009	mog	I25T	64.12	0.6379	61-14	MT	CIP
9445	T	C	b0009	mog	I47T	53.83	0.48	58-14	MT	CIP
9505	G	A	b0009	mog	C67Y	42.95	0.2373	03-P	MT	CIP
9583	A	G	b0009	mog	D93G	34.04	0.1061	66-14	MT	CIP
9690	A	T	b0009	mog	I129F	57.24	0.1603	03-P	MT	CIP
9980	A	G	b0010	satP	V172A	51.08	1	1-14	MT	CIP
10280	T	C	b0010	satP	Y72C	72.56	0.9358	60-14	MT	CIP
11686	A	G	b0013	yaaI	M34T	44.4	1	24-P	MT	CIP
12266	C	T	b0014	dnaK	T35I	61.88	1	60-14	MT	CIP
12910	A	G	b0014	dnaK	I250V	5.35	1	02-P	MT	CIP
12910	A	G	b0014	dnaK	I250V	5.35	1	03-P	MT	CIP
12910	A	G	b0014	dnaK	I250V	5.35	1	08-P	MT	CIP
12910	A	G	b0014	dnaK	I250V	5.35	1	1-14	MT	CIP
12910	A	G	b0014	dnaK	I250V	5.35	1	12-P	MT	CIP
12910	A	G	b0014	dnaK	I250V	5.35	1	13-P	MT	CIP
12910	A	G	b0014	dnaK	I250V	5.35	1	24-P	MT	CIP
12910	A	G	b0014	dnaK	I250V	5.35	1	4-14	MT	CIP
12910	A	G	b0014	dnaK	I250V	5.35	1	49-14	MT	CIP
12910	A	G	b0014	dnaK	I250V	5.35	1	5-14	MT	CIP
12910	A	G	b0014	dnaK	I250V	5.35	1	50-14	MT	CIP
12910	A	G	b0014	dnaK	I250V	5.35	1	51-14	MT	CIP
12910	A	G	b0014	dnaK	I250V	5.35	1	52-14	MT	CIP
12910	A	G	b0014	dnaK	I250V	5.35	1	53-14	MT	CIP
12910	A	G	b0014	dnaK	I250V	5.35	1	54-14	MT	CIP
12910	A	G	b0014	dnaK	I250V	5.35	1	55-14	MT	CIP
12910	A	G	b0014	dnaK	I250V	5.35	1	56-14	MT	CIP
12910	A	G	b0014	dnaK	I250V	5.35	1	57-14	MT	CIP
12910	A	G	b0014	dnaK	I250V	5.35	1	58-14	MT	CIP
12910	A	G	b0014	dnaK	I250V	5.35	1	59-14	MT	CIP
12910	A	G	b0014	dnaK	I250V	5.35	1	60-14	MT	CIP
12910	A	G	b0014	dnaK	I250V	5.35	1	61-14	MT	CIP
12910	A	G	b0014	dnaK	I250V	5.35	1	62-14	MT	CIP
12910	A	G	b0014	dnaK	I250V	5.35	1	63-14	MT	CIP
12910	A	G	b0014	dnaK	I250V	5.35	1	64-14	MT	CIP
12910	A	G	b0014	dnaK	I250V	5.35	1	66-14	MT	CIP
12910	A	G	b0014	dnaK	I250V	5.35	1	67-14	MT	CIP
12910	A	G	b0014	dnaK	I250V	5.35	1	68-14	MT	CIP
12910	A	G	b0014	dnaK	I250V	5.35	1	70-14	MT	CIP
13162	A	G	b0014	dnaK	I334V	22.47	0.5322	58-14	MT	CIP
13192	A	G	b0014	dnaK	T344A	62.02	0.4523	13-P	MT	CIP
13426	C	T	b0014	dnaK	H422Y	12.5	0.1386	52-14	MT	CIP
13453	G	A	b0014	dnaK	D431N	39.67	1	52-14	MT	CIP
13771	A	G	b0014	dnaK	N537D	54.49	1	50-14	MT	CIP
13906	G	A	b0014	dnaK	A582T	3.76	0.1152	5-14	MT	CIP
14484	G	A	b0015	dnaJ	R106H	7.81	1	5-14	MT	CIP
14526	A	G	b0015	dnaJ	N120S	21.5	1	12-P	MT	CIP
14586	C	T	b0015	dnaJ	T140I	41.65	0.5099	51-14	MT	CIP
14954	C	A	b0015	dnaJ	L263M	29.85	1	02-P	MT	CIP
14954	C	A	b0015	dnaJ	L263M	29.85	1	03-P	MT	CIP
14954	C	A	b0015	dnaJ	L263M	29.85	1	08-P	MT	CIP
14954	C	A	b0015	dnaJ	L263M	29.85	1	1-14	MT	CIP
14954	C	A	b0015	dnaJ	L263M	29.85	1	12-P	MT	CIP
14954	C	A	b0015	dnaJ	L263M	29.85	1	13-P	MT	CIP
14954	C	A	b0015	dnaJ	L263M	29.85	1	24-P	MT	CIP
14954	C	A	b0015	dnaJ	L263M	29.85	1	4-14	MT	CIP
14954	C	A	b0015	dnaJ	L263M	29.85	1	49-14	MT	CIP
14954	C	A	b0015	dnaJ	L263M	29.85	1	5-14	MT	CIP
14954	C	A	b0015	dnaJ	L263M	29.85	1	50-14	MT	CIP
14954	C	A	b0015	dnaJ	L263M	29.85	1	51-14	MT	CIP
14954	C	A	b0015	dnaJ	L263M	29.85	1	52-14	MT	CIP
14954	C	A	b0015	dnaJ	L263M	29.85	1	53-14	MT	CIP
14954	C	A	b0015	dnaJ	L263M	29.85	1	54-14	MT	CIP
14954	C	A	b0015	dnaJ	L263M	29.85	1	55-14	MT	CIP
14954	C	A	b0015	dnaJ	L263M	29.85	1	56-14	MT	CIP
14954	C	A	b0015	dnaJ	L263M	29.85	1	57-14	MT	CIP
14954	C	A	b0015	dnaJ	L263M	29.85	1	58-14	MT	CIP
14954	C	A	b0015	dnaJ	L263M	29.85	1	59-14	MT	CIP
14954	C	A	b0015	dnaJ	L263M	29.85	1	60-14	MT	CIP
14954	C	A	b0015	dnaJ	L263M	29.85	1	61-14	MT	CIP
14954	C	A	b0015	dnaJ	L263M	29.85	1	62-14	MT	CIP
14954	C	A	b0015	dnaJ	L263M	29.85	1	63-14	MT	CIP
14954	C	A	b0015	dnaJ	L263M	29.85	1	64-14	MT	CIP
14954	C	A	b0015	dnaJ	L263M	29.85	1	66-14	MT	CIP
14954	C	A	b0015	dnaJ	L263M	29.85	1	67-14	MT	CIP
14954	C	A	b0015	dnaJ	L263M	29.85	1	68-14	MT	CIP
14954	C	A	b0015	dnaJ	L263M	29.85	1	70-14	MT	CIP
15012	T	C	b0015	dnaJ	V282A	57.76	1	63-14	MT	CIP
15162	G	A	b0015	dnaJ	G332D	8.88	1	02-P	MT	CIP
16905	G	A	b0018	mokC	A19V	58.32	0.1397	03-P	MT	CIP
16911	T	C	b0018	mokC	K17R	38.78	1	63-14	MT	CIP
17549	G	A	b0019	nhaA	A21T	39.42	0.9439	13-P	MT	CIP
17618	A	G	b0019	nhaA	T44A	30.17	0.6201	55-14	MT	CIP
18193	C	A	b0019	nhaA	F235L	36.03	0.6857	12-P	MT	CIP
18215	C	T	b0019	nhaA	H243Y	0.76	0.5646	53-14	MT	CIP
18467	C	T	b0019	nhaA	Q327X	100	0.1355	03-P	MT	CIP
18760	C	T	b0020	nhaR	H16Y	6.79	0.7851	02-P	MT	CIP
18962	T	C	b0020	nhaR	M83T	66.23	1	62-14	MT	CIP
19156	A	T	b0020	nhaR	I148F	63.52	1	5-14	MT	CIP
19355	A	G	b0020	nhaR	Q214R	13.62	1	52-14	MT	CIP
19840	G	A	b0021	insB-1	H159Y	12.96	0.1933	49-14	MT	CIP
20334	T	C	b0022	insA-1	M59V	40.39	1	02-P	MT	CIP
20334	T	C	b0022	insA-1	M59V	40.39	1	61-14	MT	CIP
20334	T	C	b0022	insA-1	M59V	40.39	1	70-14	MT	CIP
20907	C	T	b0023	rpsT	V58M	37.77	1	24-P	MT	CIP
21229	G	A	b0024	yaaY	A17T	29.63	1	60-14	MT	CIP
21489	T	C	b0025	ribF	V28A	54.83	0.7914	02-P	MT	CIP
21642	T	C	b0025	ribF	L79P	29.28	1	63-14	MT	CIP
22473	T	C	b0026	ileS	M28T	32.9	1	13-P	MT	CIP
22491	A	G	b0026	ileS	D34G	19.02	1	60-14	MT	CIP
22494	A	G	b0026	ileS	D35G	8.69	1	02-P	MT	CIP
22494	A	G	b0026	ileS	D35G	8.69	1	03-P	MT	CIP
22494	A	G	b0026	ileS	D35G	8.69	1	08-P	MT	CIP
22494	A	G	b0026	ileS	D35G	8.69	1	1-14	MT	CIP
22494	A	G	b0026	ileS	D35G	8.69	1	12-P	MT	CIP
22494	A	G	b0026	ileS	D35G	8.69	1	13-P	MT	CIP
22494	A	G	b0026	ileS	D35G	8.69	1	24-P	MT	CIP
22494	A	G	b0026	ileS	D35G	8.69	1	4-14	MT	CIP
22494	A	G	b0026	ileS	D35G	8.69	1	49-14	MT	CIP
22494	A	G	b0026	ileS	D35G	8.69	1	5-14	MT	CIP
22494	A	G	b0026	ileS	D35G	8.69	1	50-14	MT	CIP
22494	A	G	b0026	ileS	D35G	8.69	1	51-14	MT	CIP
22494	A	G	b0026	ileS	D35G	8.69	1	52-14	MT	CIP
22494	A	G	b0026	ileS	D35G	8.69	1	53-14	MT	CIP
22494	A	G	b0026	ileS	D35G	8.69	1	54-14	MT	CIP
22494	A	G	b0026	ileS	D35G	8.69	1	55-14	MT	CIP
22494	A	G	b0026	ileS	D35G	8.69	1	56-14	MT	CIP
22494	A	G	b0026	ileS	D35G	8.69	1	57-14	MT	CIP
22494	A	G	b0026	ileS	D35G	8.69	1	58-14	MT	CIP
22494	A	G	b0026	ileS	D35G	8.69	1	59-14	MT	CIP
22494	A	G	b0026	ileS	D35G	8.69	1	60-14	MT	CIP
22494	A	G	b0026	ileS	D35G	8.69	1	61-14	MT	CIP
22494	A	G	b0026	ileS	D35G	8.69	1	62-14	MT	CIP
22494	A	G	b0026	ileS	D35G	8.69	1	63-14	MT	CIP
22494	A	G	b0026	ileS	D35G	8.69	1	64-14	MT	CIP
22494	A	G	b0026	ileS	D35G	8.69	1	66-14	MT	CIP
22494	A	G	b0026	ileS	D35G	8.69	1	67-14	MT	CIP
22494	A	G	b0026	ileS	D35G	8.69	1	68-14	MT	CIP
22494	A	G	b0026	ileS	D35G	8.69	1	70-14	MT	CIP
23133	C	T	b0026	ileS	P248L	75.99	1	5-14	MT	CIP
23255	G	A	b0026	ileS	D289N	0.11	1	52-14	MT	CIP
23411	G	A	b0026	ileS	D341N	30.61	1	5-14	MT	CIP
23541	T	C	b0026	ileS	V384A	36.71	0.1681	08-P	MT	CIP
23826	A	G	b0026	ileS	H479R	45.37	0.4469	03-P	MT	CIP
24012	A	G	b0026	ileS	H541R	47.89	0.2466	08-P	MT	CIP
24479	G	A	b0026	ileS	E697K	0.37	1	58-14	MT	CIP
24479	G	A	b0026	ileS	E697K	0.37	1	59-14	MT	CIP
25133	G	A	b0026	ileS	A915T	3.28	0.4377	5-14	MT	CIP
25285	A	G	b0027	lspA	K27E	88.86	1	62-14	MT	CIP
25390	G	A	b0027	lspA	A62T	41.7	1	52-14	MT	CIP
26686	C	T	b0029	ispH	P137L	31.43	0.1442	49-14	MT	CIP
26841	G	A	b0029	ispH	V189I	3.86	1	61-14	MT	CIP
26841	G	A	b0029	ispH	V189I	3.86	1	68-14	MT	CIP
26857	A	G	b0029	ispH	D194G	45.16	1	51-14	MT	CIP
26944	A	G	b0029	ispH	K223R	8.53	1	52-14	MT	CIP
27387	T	C	b0030	rihC	L32P	82.32	1	60-14	MT	CIP
27432	G	A	b0030	rihC	R47H	11.31	1	64-14	MT	CIP
27758	G	A	b0030	rihC	G156S	83.46	0.5174	61-14	MT	CIP
28085	G	A	b0030	rihC	G265S	82.48	0.1425	03-P	MT	CIP
28393	G	A	b0031	dapB	R7H	35.62	0.5508	62-14	MT	CIP
28815	G	A	b0031	dapB	G148S	49.61	1	49-14	MT	CIP
28854	A	G	b0031	dapB	R161G	74.78	0.2519	02-P	MT	CIP
29130	T	C	b0031	dapB	W253R	85.11	0.7292	61-14	MT	CIP
29906	C	T	b0032	carA	P86S	27.85	1	60-14	MT	CIP
30333	T	C	b0032	carA	V228A	45.05	0.1086	57-14	MT	CIP
31198	G	A	b0033	carB	D128N	38.84	1	12-P	MT	CIP
32123	T	C	b0033	carB	I436T	26.39	1	4-14	MT	CIP
32810	G	A	b0033	carB	S665N	23.03	1	66-14	MT	CIP
32810	G	A	b0033	carB	S665N	23.03	1	67-14	MT	CIP
33275	T	C	b0033	carB	L820S	75.64	1	60-14	MT	CIP
33427	G	A	b0033	carB	G871S	56.82	0.3363	03-P	MT	CIP
33707	T	A	b0033	carB	L964Q	66.24	0.5806	49-14	MT	CIP
33754	G	A	b0033	carB	V980M	5.59	0.2409	03-P	MT	CIP
34516	T	C	b0034	caiF	C73R	95.66	1	50-14	MT	CIP
34651	G	A	b0034	caiF	E118K	46.86	0.3763	58-14	MT	CIP
35136	T	C	b0035	caiE	H79R	82.73	1	59-14	MT	CIP
35683	C	T	b0036	caiD	M160I	20.71	0.3919	5-14	MT	CIP
35939	G	A	b0036	caiD	P75L	30.76	1	12-P	MT	CIP
36126	T	C	b0036	caiD	I13V	14.66	1	63-14	MT	CIP
36678	A	G	b0037	caiC	Y383H	68.56	0.1501	13-P	MT	CIP
36728	A	T	b0037	caiC	I366N	39.33	0.8151	13-P	MT	CIP
36738	C	T	b0037	caiC	A363T	9.06	0.4623	52-14	MT	CIP
37929	A	G	b0038	caiB	V396A	21.99	1	53-14	MT	CIP
38361	C	T	b0038	caiB	G252D	87.3	0.1485	61-14	MT	CIP
38494	C	T	b0038	caiB	G208S	42.88	0.2784	62-14	MT	CIP
38944	A	G	b0038	caiB	Y58H	12.2	1	24-P	MT	CIP
39028	C	T	b0038	caiB	G30R	39.77	0.4985	03-P	MT	CIP
39600	C	T	b0039	caiA	A263T	65.95	1	12-P	MT	CIP
39744	C	T	b0039	caiA	V215M	65.2	0.9037	68-14	MT	CIP
40130	A	T	b0039	caiA	V86E	40.24	1	24-P	MT	CIP
40196	T	C	b0039	caiA	D64G	58.06	1	63-14	MT	CIP
40535	A	G	b0040	caiT	L466P	53.28	0.4721	03-P	MT	CIP
40979	A	G	b0040	caiT	V318A	61.39	1	13-P	MT	CIP
41721	A	G	b0040	caiT	F71L	29.21	1	62-14	MT	CIP
42431	T	C	b0041	fixA	V10A	81.92	0.1103	49-14	MT	CIP
42559	G	A	b0041	fixA	A53T	12.73	0.1098	58-14	MT	CIP
42767	C	T	b0041	fixA	S122F	88.59	1	49-14	MT	CIP
42853	T	C	b0041	fixA	S151P	26.71	1	1-14	MT	CIP
43330	G	A	b0042	fixB	G48D	66.5	1	62-14	MT	CIP
43561	A	G	b0042	fixB	H125R	64.6	0.5949	53-14	MT	CIP
43660	A	G	b0042	fixB	D158G	34.38	0.5622	12-P	MT	CIP
43839	T	C	b0042	fixB	C218R	80.93	0.5042	62-14	MT	CIP
44079	G	A	b0042	fixB	G298S	64.28	0.1007	08-P	MT	CIP
44285	C	T	b0043	fixC	R36C	83.09	1	02-P	MT	CIP
44373	C	T	b0043	fixC	S65F	35.75	0.5572	5-14	MT	CIP
44450	T	C	b0043	fixC	C91R	9.38	0.5568	58-14	MT	CIP
44589	G	T	b0043	fixC	R137L	32.36	0.9272	53-14	MT	CIP
44835	G	A	b0043	fixC	G219D	73.16	1	4-14	MT	CIP
44961	A	G	b0043	fixC	H261R	70.09	0.1354	03-P	MT	CIP
45192	A	G	b0043	fixC	D338G	6.16	1	50-14	MT	CIP
45300	G	A	b0043	fixC	R374H	30.84	1	52-14	MT	CIP
46071	G	A	b0045	yaaU	D89N	47.66	1	61-14	MT	CIP
46071	G	A	b0045	yaaU	D89N	47.66	1	68-14	MT	CIP
46203	G	T	b0045	yaaU	E133X	100	1	02-P	MT	CIP
46240	G	A	b0045	yaaU	S145N	50.61	1	63-14	MT	CIP
46398	C	T	b0045	yaaU	R198C	77.12	0.1277	03-P	MT	CIP
46417	G	A	b0045	yaaU	G204E	97.99	0.8681	55-14	MT	CIP
46465	C	T	b0045	yaaU	P220L	20.27	0.14	12-P	MT	CIP
47010	A	G	b0045	yaaU	T402A	58.02	1	02-P	MT	CIP
47938	A	G	b0047	kefC	H57R	61.64	1	59-14	MT	CIP
48415	G	A	b0047	kefC	R216Q	60.05	1	12-P	MT	CIP
48454	G	A	b0047	kefC	G229D	72.38	0.1854	62-14	MT	CIP
48481	G	A	b0047	kefC	G238D	66.76	0.1758	03-P	MT	CIP
48704	G	A	b0047	kefC	W312X	100	0.2038	49-14	MT	CIP
49898	G	A	b0048	folA	A26T	29.57	0.9081	60-14	MT	CIP
50024	A	G	b0048	folA	T68A	9.97	1	12-P	MT	CIP
51095	G	A	b0049	apaH	P43L	70.67	0.1946	54-14	MT	CIP
51458	C	T	b0050	apaG	W50X	100	1	57-14	MT	CIP
52147	A	T	b0051	rsmA	F95Y	8.25	0.157	03-P	MT	CIP
52851	T	C	b0052	pdxA	H189R	13.94	0.6061	66-14	MT	CIP
53232	T	C	b0052	pdxA	N62S	0.59	1	70-14	MT	CIP
53400	C	A	b0052	pdxA	R6L	39.04	1	02-P	MT	CIP
53400	C	A	b0052	pdxA	R6L	39.04	1	61-14	MT	CIP
53400	C	A	b0052	pdxA	R6L	39.04	1	68-14	MT	CIP
53400	C	A	b0052	pdxA	R6L	39.04	1	70-14	MT	CIP
53706	C	T	b0053	surA	G333S	64.21	0.1882	62-14	MT	CIP
53772	C	T	b0053	surA	A311T	7.96	0.3918	62-14	MT	CIP
53871	T	C	b0053	surA	K278E	9.06	0.2032	03-P	MT	CIP
54468	T	C	b0053	surA	I79V	34.65	0.1733	49-14	MT	CIP
54588	C	T	b0053	surA	E39K	21.76	0.2718	68-14	MT	CIP
54913	C	T	b0054	lptD	E733K	41.99	1	1-14	MT	CIP
54960	A	G	b0054	lptD	L717S	31.02	1	02-P	MT	CIP
54960	A	G	b0054	lptD	L717S	31.02	1	03-P	MT	CIP
54960	A	G	b0054	lptD	L717S	31.02	1	08-P	MT	CIP
54960	A	G	b0054	lptD	L717S	31.02	1	1-14	MT	CIP
54960	A	G	b0054	lptD	L717S	31.02	1	12-P	MT	CIP
54960	A	G	b0054	lptD	L717S	31.02	1	13-P	MT	CIP
54960	A	G	b0054	lptD	L717S	31.02	1	24-P	MT	CIP
54960	A	G	b0054	lptD	L717S	31.02	1	4-14	MT	CIP
54960	A	G	b0054	lptD	L717S	31.02	1	49-14	MT	CIP
54960	A	G	b0054	lptD	L717S	31.02	1	5-14	MT	CIP
54960	A	G	b0054	lptD	L717S	31.02	1	50-14	MT	CIP
54960	A	G	b0054	lptD	L717S	31.02	1	51-14	MT	CIP
54960	A	G	b0054	lptD	L717S	31.02	1	52-14	MT	CIP
54960	A	G	b0054	lptD	L717S	31.02	1	53-14	MT	CIP
54960	A	G	b0054	lptD	L717S	31.02	1	54-14	MT	CIP
54960	A	G	b0054	lptD	L717S	31.02	1	55-14	MT	CIP
54960	A	G	b0054	lptD	L717S	31.02	1	56-14	MT	CIP
54960	A	G	b0054	lptD	L717S	31.02	1	57-14	MT	CIP
54960	A	G	b0054	lptD	L717S	31.02	1	58-14	MT	CIP
54960	A	G	b0054	lptD	L717S	31.02	1	59-14	MT	CIP
54960	A	G	b0054	lptD	L717S	31.02	1	60-14	MT	CIP
54960	A	G	b0054	lptD	L717S	31.02	1	61-14	MT	CIP
54960	A	G	b0054	lptD	L717S	31.02	1	62-14	MT	CIP
54960	A	G	b0054	lptD	L717S	31.02	1	63-14	MT	CIP
54960	A	G	b0054	lptD	L717S	31.02	1	64-14	MT	CIP
54960	A	G	b0054	lptD	L717S	31.02	1	66-14	MT	CIP
54960	A	G	b0054	lptD	L717S	31.02	1	67-14	MT	CIP
54960	A	G	b0054	lptD	L717S	31.02	1	68-14	MT	CIP
54960	A	G	b0054	lptD	L717S	31.02	1	70-14	MT	CIP
56257	C	T	b0054	lptD	G285S	71.45	1	58-14	MT	CIP
56257	C	T	b0054	lptD	G285S	71.45	1	59-14	MT	CIP
56707	C	T	b0054	lptD	V135I	10.22	1	12-P	MT	CIP
57553	C	T	b0055	djlA	H64Y	47.88	0.1303	57-14	MT	CIP
57700	G	A	b0055	djlA	E113K	3.67	0.2429	68-14	MT	CIP
57709	C	T	b0055	djlA	R116C	35.53	0.1705	56-14	MT	CIP
57730	T	C	b0055	djlA	F123L	17.77	0.6294	53-14	MT	CIP
59917	A	G	b0058	rluA	Y144H	1.9	0.8675	68-14	MT	CIP
60049	C	T	b0058	rluA	V100I	30.5	0.3978	5-14	MT	CIP
60088	A	G	b0058	rluA	F87L	60.07	1	60-14	MT	CIP
60386	A	G	b0059	rapA	L960P	66.38	1	63-14	MT	CIP
60885	C	T	b0059	rapA	G794S	36.34	0.2307	64-14	MT	CIP
61206	G	A	b0059	rapA	R687C	68.15	0.1431	08-P	MT	CIP
62244	G	A	b0059	rapA	Q341X	100	0.8108	02-P	MT	CIP
62622	A	G	b0059	rapA	W215R	94.52	1	51-14	MT	CIP
62762	C	T	b0059	rapA	R168H	57.24	1	50-14	MT	CIP
62823	G	A	b0059	rapA	R148C	40.93	0.8859	68-14	MT	CIP
62912	C	T	b0059	rapA	G118E	72.61	0.5658	61-14	MT	CIP
63038	T	C	b0059	rapA	E76G	49.67	0.8505	02-P	MT	CIP
63238	C	T	b0059	rapA	W9X	100	0.949	53-14	MT	CIP
63505	G	A	b0060	polB	P759L	95.38	1	5-14	MT	CIP
63544	G	A	b0060	polB	P746L	29.59	1	50-14	MT	CIP
64198	C	T	b0060	polB	R528Q	8.93	0.2815	68-14	MT	CIP
64600	A	T	b0060	polB	V394E	28.68	1	57-14	MT	CIP
64714	G	A	b0060	polB	A356V	35.65	0.8166	02-P	MT	CIP
65140	T	C	b0060	polB	N214S	0.63	0.172	49-14	MT	CIP
65179	C	T	b0060	polB	R201H	47.08	0.1112	57-14	MT	CIP
65241	C	T	b0060	polB	M180I	57.72	1	5-14	MT	CIP
65261	C	T	b0060	polB	G174R	19.29	0.1222	61-14	MT	CIP
65266	C	T	b0060	polB	G172D	41.74	1	02-P	MT	CIP
65266	C	T	b0060	polB	G172D	41.74	1	03-P	MT	CIP
65266	C	T	b0060	polB	G172D	41.74	1	08-P	MT	CIP
65266	C	T	b0060	polB	G172D	41.74	1	1-14	MT	CIP
65266	C	T	b0060	polB	G172D	41.74	1	12-P	MT	CIP
65266	C	T	b0060	polB	G172D	41.74	1	13-P	MT	CIP
65266	C	T	b0060	polB	G172D	41.74	1	24-P	MT	CIP
65266	C	T	b0060	polB	G172D	41.74	1	4-14	MT	CIP
65266	C	T	b0060	polB	G172D	41.74	1	49-14	MT	CIP
65266	C	T	b0060	polB	G172D	41.74	1	5-14	MT	CIP
65266	C	T	b0060	polB	G172D	41.74	1	50-14	MT	CIP
65266	C	T	b0060	polB	G172D	41.74	1	51-14	MT	CIP
65266	C	T	b0060	polB	G172D	41.74	1	52-14	MT	CIP
65266	C	T	b0060	polB	G172D	41.74	1	53-14	MT	CIP
65266	C	T	b0060	polB	G172D	41.74	1	54-14	MT	CIP
65266	C	T	b0060	polB	G172D	41.74	1	55-14	MT	CIP
65266	C	T	b0060	polB	G172D	41.74	1	56-14	MT	CIP
65266	C	T	b0060	polB	G172D	41.74	1	57-14	MT	CIP
65266	C	T	b0060	polB	G172D	41.74	1	58-14	MT	CIP
65266	C	T	b0060	polB	G172D	41.74	1	59-14	MT	CIP
65266	C	T	b0060	polB	G172D	41.74	1	60-14	MT	CIP
65266	C	T	b0060	polB	G172D	41.74	1	61-14	MT	CIP
65266	C	T	b0060	polB	G172D	41.74	1	62-14	MT	CIP
65266	C	T	b0060	polB	G172D	41.74	1	63-14	MT	CIP
65266	C	T	b0060	polB	G172D	41.74	1	64-14	MT	CIP
65266	C	T	b0060	polB	G172D	41.74	1	66-14	MT	CIP
65266	C	T	b0060	polB	G172D	41.74	1	67-14	MT	CIP
65266	C	T	b0060	polB	G172D	41.74	1	68-14	MT	CIP
65266	C	T	b0060	polB	G172D	41.74	1	70-14	MT	CIP
65428	C	T	b0060	polB	R118Q	62.07	0.2184	50-14	MT	CIP
65540	G	A	b0060	polB	L81F	20.05	1	02-P	MT	CIP
65540	G	A	b0060	polB	L81F	20.05	1	57-14	MT	CIP
65540	G	A	b0060	polB	L81F	20.05	1	61-14	MT	CIP
65540	G	A	b0060	polB	L81F	20.05	1	68-14	MT	CIP
65540	G	A	b0060	polB	L81F	20.05	1	70-14	MT	CIP
65582	G	A	b0060	polB	P67S	14.14	1	66-14	MT	CIP
66027	G	A	b0061	araD	A175V	26.48	0.8509	55-14	MT	CIP
66213	G	A	b0061	araD	A113V	27.89	0.1218	66-14	MT	CIP
66420	G	A	b0061	araD	S44F	98.25	0.7602	02-P	MT	CIP
67856	C	T	b0062	araA	G161D	10.55	0.5155	12-P	MT	CIP
68529	A	G	b0063	araB	I507T	45.61	0.398	50-14	MT	CIP
69166	T	C	b0063	araB	T295A	83.72	0.2826	68-14	MT	CIP
69694	A	G	b0063	araB	W119R	92.99	1	70-14	MT	CIP
69727	A	G	b0063	araB	F108L	31.36	0.2741	52-14	MT	CIP
70415	T	A	b0064	araC	L10Q	65.42	1	02-P	MT	CIP
70415	T	A	b0064	araC	L10Q	65.42	1	03-P	MT	CIP
70415	T	A	b0064	araC	L10Q	65.42	1	08-P	MT	CIP
70415	T	A	b0064	araC	L10Q	65.42	1	1-14	MT	CIP
70415	T	A	b0064	araC	L10Q	65.42	1	12-P	MT	CIP
70415	T	A	b0064	araC	L10Q	65.42	1	13-P	MT	CIP
70415	T	A	b0064	araC	L10Q	65.42	1	24-P	MT	CIP
70415	T	A	b0064	araC	L10Q	65.42	1	4-14	MT	CIP
70415	T	A	b0064	araC	L10Q	65.42	1	49-14	MT	CIP
70415	T	A	b0064	araC	L10Q	65.42	1	5-14	MT	CIP
70415	T	A	b0064	araC	L10Q	65.42	1	50-14	MT	CIP
70415	T	A	b0064	araC	L10Q	65.42	1	51-14	MT	CIP
70415	T	A	b0064	araC	L10Q	65.42	1	52-14	MT	CIP
70415	T	A	b0064	araC	L10Q	65.42	1	53-14	MT	CIP
70415	T	A	b0064	araC	L10Q	65.42	1	54-14	MT	CIP
70415	T	A	b0064	araC	L10Q	65.42	1	55-14	MT	CIP
70415	T	A	b0064	araC	L10Q	65.42	1	56-14	MT	CIP
70415	T	A	b0064	araC	L10Q	65.42	1	57-14	MT	CIP
70415	T	A	b0064	araC	L10Q	65.42	1	58-14	MT	CIP
70415	T	A	b0064	araC	L10Q	65.42	1	59-14	MT	CIP
70415	T	A	b0064	araC	L10Q	65.42	1	60-14	MT	CIP
70415	T	A	b0064	araC	L10Q	65.42	1	61-14	MT	CIP
70415	T	A	b0064	araC	L10Q	65.42	1	62-14	MT	CIP
70415	T	A	b0064	araC	L10Q	65.42	1	63-14	MT	CIP
70415	T	A	b0064	araC	L10Q	65.42	1	64-14	MT	CIP
70415	T	A	b0064	araC	L10Q	65.42	1	66-14	MT	CIP
70415	T	A	b0064	araC	L10Q	65.42	1	67-14	MT	CIP
70415	T	A	b0064	araC	L10Q	65.42	1	68-14	MT	CIP
70415	T	A	b0064	araC	L10Q	65.42	1	70-14	MT	CIP
70801	A	G	b0064	araC	N139D	0.94	0.6325	12-P	MT	CIP
70850	T	C	b0064	araC	L155P	77.21	0.2981	63-14	MT	CIP
70967	A	G	b0064	araC	N194S	16.64	0.3856	52-14	MT	CIP
71113	C	T	b0064	araC	R243W	30.65	0.318	70-14	MT	CIP
71551	C	A	b0065	yabI	C67X	100	1	64-14	MT	CIP
71586	G	A	b0065	yabI	W79X	100	0.4236	5-14	MT	CIP
71889	T	C	b0065	yabI	L180S	82.13	1	49-14	MT	CIP
71889	T	C	b0065	yabI	L180S	82.13	1	58-14	MT	CIP
71889	T	C	b0065	yabI	L180S	82.13	1	59-14	MT	CIP
71921	G	A	b0065	yabI	G191S	19.09	1	52-14	MT	CIP
72032	G	A	b0065	yabI	G228S	31.71	0.3552	5-14	MT	CIP
72848	T	C	b0066	thiQ	Q27R	33.9	1	66-14	MT	CIP
72848	T	C	b0066	thiQ	Q27R	33.9	1	67-14	MT	CIP
73110	A	G	b0067	thiP	V471A	43.42	0.1612	4-14	MT	CIP
73612	G	A	b0067	thiP	P304S	55.67	0.3685	5-14	MT	CIP
73797	C	A	b0067	thiP	R242L	56	0.3879	03-P	MT	CIP
73963	C	T	b0067	thiP	V187I	16.3	0.1171	60-14	MT	CIP
74040	G	A	b0067	thiP	A161V	24.46	0.3602	51-14	MT	CIP
74199	A	G	b0067	thiP	V108A	46.29	0.1513	02-P	MT	CIP
74479	G	A	b0067	thiP	P15S	29.92	1	70-14	MT	CIP
74628	C	T	b0068	thiB	A285T	18.53	0.1343	62-14	MT	CIP
75691	C	T	b0069	sgrR	G537S	80.75	0.5944	12-P	MT	CIP
76143	C	T	b0069	sgrR	R386H	46.45	0.1074	70-14	MT	CIP
76206	A	G	b0069	sgrR	L365P	68.33	1	53-14	MT	CIP
76282	A	G	b0069	sgrR	F340L	33.78	1	57-14	MT	CIP
76362	C	T	b0069	sgrR	G313E	7.75	0.5657	51-14	MT	CIP
76797	A	G	b0069	sgrR	I168T	60.92	0.7266	02-P	MT	CIP
76879	G	A	b0069	sgrR	R141C	90.49	1	57-14	MT	CIP
77036	A	T	b0069	sgrR	D88E	26.01	0.1059	49-14	MT	CIP
77407	A	G	b4662	sgrT	H7R	9.68	1	60-14	MT	CIP
77454	G	A	b4662	sgrT	V23I	11.52	0.1682	57-14	MT	CIP
77506	A	G	b4662	sgrT	N40S	0.74	1	03-P	MT	CIP
77506	A	G	b4662	sgrT	N40S	0.74	1	13-P	MT	CIP
78723	A	G	b0070	setA	H368R	53.87	1	24-P	MT	CIP
80117	G	A	b0072	leuC	P250S	51.33	0.477	52-14	MT	CIP
80893	C	T	b0073	leuB	A356T	14.17	0.1196	08-P	MT	CIP
80986	C	T	b0073	leuB	A325T	42.39	0.8015	58-14	MT	CIP
81271	T	C	b0073	leuB	T230A	34.48	0.4015	52-14	MT	CIP
81274	C	T	b0073	leuB	A229T	37.96	0.1167	53-14	MT	CIP
81319	T	C	b0073	leuB	T214A	23.71	1	12-P	MT	CIP
81619	A	G	b0073	leuB	Y114H	7.67	1	63-14	MT	CIP
81751	C	T	b0073	leuB	A70T	57.57	0.5034	03-P	MT	CIP
81916	T	C	b0073	leuB	I15V	37.75	0.5599	62-14	MT	CIP
82074	C	T	b0074	leuA	E486K	21.49	1	52-14	MT	CIP
82089	C	T	b0074	leuA	A481T	13.77	0.1803	53-14	MT	CIP
82259	T	C	b0074	leuA	N424S	11.73	1	50-14	MT	CIP
82562	T	C	b0074	leuA	Q323R	5.17	1	50-14	MT	CIP
82571	C	T	b0074	leuA	G320D	87.55	1	03-P	MT	CIP
82571	C	T	b0074	leuA	G320D	87.55	1	1-14	MT	CIP
82571	C	T	b0074	leuA	G320D	87.55	1	12-P	MT	CIP
82571	C	T	b0074	leuA	G320D	87.55	1	13-P	MT	CIP
82571	C	T	b0074	leuA	G320D	87.55	1	24-P	MT	CIP
82571	C	T	b0074	leuA	G320D	87.55	1	4-14	MT	CIP
82571	C	T	b0074	leuA	G320D	87.55	0.4149	51-14	MT	CIP
82571	C	T	b0074	leuA	G320D	87.55	1	52-14	MT	CIP
82571	C	T	b0074	leuA	G320D	87.55	1	53-14	MT	CIP
82571	C	T	b0074	leuA	G320D	87.55	1	64-14	MT	CIP
83002	C	T	b0074	leuA	M176I	7.14	0.147	53-14	MT	CIP
83043	C	T	b0074	leuA	A163T	64.04	0.5334	49-14	MT	CIP
83215	C	T	b0074	leuA	M105I	23.69	0.7307	53-14	MT	CIP
83396	A	G	b0074	leuA	V45A	48.89	0.2238	57-14	MT	CIP
83674	A	G	b0075	leuL	L12P	87.76	1	02-P	MT	CIP
83674	A	G	b0075	leuL	L12P	87.76	1	57-14	MT	CIP
83674	A	G	b0075	leuL	L12P	87.76	1	61-14	MT	CIP
83674	A	G	b0075	leuL	L12P	87.76	1	68-14	MT	CIP
83674	A	G	b0075	leuL	L12P	87.76	1	70-14	MT	CIP
84696	G	A	b0076	leuO	S110N	54.77	0.5708	5-14	MT	CIP
85079	T	C	b0076	leuO	Y238H	51.18	1	68-14	MT	CIP
85157	G	A	b0076	leuO	A264T	52.49	1	08-P	MT	CIP
85694	T	C	b0077	ilvI	V22A	29.1	1	51-14	MT	CIP
85694	T	C	b0077	ilvI	V22A	29.1	0.107	58-14	MT	CIP
86513	G	A	b0077	ilvI	C295Y	50.14	1	63-14	MT	CIP
86561	C	T	b0077	ilvI	S311F	62.93	1	02-P	MT	CIP
86561	C	T	b0077	ilvI	S311F	62.93	1	57-14	MT	CIP
86561	C	T	b0077	ilvI	S311F	62.93	1	61-14	MT	CIP
86561	C	T	b0077	ilvI	S311F	62.93	1	68-14	MT	CIP
86561	C	T	b0077	ilvI	S311F	62.93	1	70-14	MT	CIP
86988	G	A	b0077	ilvI	M453I	74.92	0.7068	02-P	MT	CIP
87494	G	A	b0078	ilvH	M46I	21.22	0.3644	58-14	MT	CIP
87502	A	G	b0078	ilvH	Q49R	31.4	0.1503	68-14	MT	CIP
87628	T	C	b0078	ilvH	I91T	34.24	1	03-P	MT	CIP
87628	T	C	b0078	ilvH	I91T	34.24	1	08-P	MT	CIP
87628	T	C	b0078	ilvH	I91T	34.24	1	1-14	MT	CIP
87628	T	C	b0078	ilvH	I91T	34.24	1	12-P	MT	CIP
87628	T	C	b0078	ilvH	I91T	34.24	1	13-P	MT	CIP
87628	T	C	b0078	ilvH	I91T	34.24	1	24-P	MT	CIP
87628	T	C	b0078	ilvH	I91T	34.24	1	4-14	MT	CIP
87628	T	C	b0078	ilvH	I91T	34.24	1	49-14	MT	CIP
87628	T	C	b0078	ilvH	I91T	34.24	1	50-14	MT	CIP
87628	T	C	b0078	ilvH	I91T	34.24	1	51-14	MT	CIP
87628	T	C	b0078	ilvH	I91T	34.24	1	52-14	MT	CIP
87628	T	C	b0078	ilvH	I91T	34.24	1	53-14	MT	CIP
87628	T	C	b0078	ilvH	I91T	34.24	1	54-14	MT	CIP
87628	T	C	b0078	ilvH	I91T	34.24	1	55-14	MT	CIP
87628	T	C	b0078	ilvH	I91T	34.24	1	56-14	MT	CIP
87628	T	C	b0078	ilvH	I91T	34.24	1	58-14	MT	CIP
87628	T	C	b0078	ilvH	I91T	34.24	1	59-14	MT	CIP
87628	T	C	b0078	ilvH	I91T	34.24	1	60-14	MT	CIP
87628	T	C	b0078	ilvH	I91T	34.24	1	62-14	MT	CIP
87628	T	C	b0078	ilvH	I91T	34.24	1	64-14	MT	CIP
87628	T	C	b0078	ilvH	I91T	34.24	1	66-14	MT	CIP
87628	T	C	b0078	ilvH	I91T	34.24	1	67-14	MT	CIP
87766	C	T	b0078	ilvH	S137L	23.35	1	5-14	MT	CIP
88055	G	A	b0080	cra	A10T	71.27	0.4424	5-14	MT	CIP
88113	G	A	b0080	cra	R29H	77.71	0.1028	59-14	MT	CIP
88130	G	A	b0080	cra	V35I	15.76	1	1-14	MT	CIP
88319	T	C	b0080	cra	C98R	91.21	0.1345	49-14	MT	CIP
88598	C	T	b0080	cra	L191F	54.56	0.158	53-14	MT	CIP
88898	C	T	b0080	cra	Q291X	100	0.5516	12-P	MT	CIP
89016	T	C	b0080	cra	V330A	4.16	0.178	54-14	MT	CIP
89694	C	T	b0081	mraZ	R21C	68.41	1	64-14	MT	CIP
89751	A	G	b0081	mraZ	I40V	16.14	1	4-14	MT	CIP
89836	C	T	b0081	mraZ	P68L	61.59	1	03-P	MT	CIP
89836	C	T	b0081	mraZ	P68L	61.59	1	13-P	MT	CIP
89960	G	A	b0081	mraZ	M109I	24.18	1	57-14	MT	CIP
89994	G	A	b0081	mraZ	D121N	13.99	1	59-14	MT	CIP
91206	C	T	b0083	ftsL	H59Y	1.22	0.7232	61-14	MT	CIP
91465	A	G	b0084	ftsI	N18S	1.87	1	4-14	MT	CIP
91669	T	C	b0084	ftsI	V86A	61.56	0.1796	52-14	MT	CIP
92635	C	T	b0084	ftsI	S408F	58.75	1	24-P	MT	CIP
92880	C	T	b0084	ftsI	R490C	68.38	1	70-14	MT	CIP
93200	C	T	b0085	murE	P12L	54.88	1	5-14	MT	CIP
93563	T	C	b0085	murE	L133P	42.99	1	03-P	MT	CIP
93563	T	C	b0085	murE	L133P	42.99	1	13-P	MT	CIP
93664	C	T	b0085	murE	H167Y	8.41	0.1982	08-P	MT	CIP
94192	A	G	b0085	murE	M343V	70.48	1	02-P	MT	CIP
94192	A	G	b0085	murE	M343V	70.48	1	03-P	MT	CIP
94192	A	G	b0085	murE	M343V	70.48	1	08-P	MT	CIP
94192	A	G	b0085	murE	M343V	70.48	1	1-14	MT	CIP
94192	A	G	b0085	murE	M343V	70.48	1	12-P	MT	CIP
94192	A	G	b0085	murE	M343V	70.48	1	13-P	MT	CIP
94192	A	G	b0085	murE	M343V	70.48	1	24-P	MT	CIP
94192	A	G	b0085	murE	M343V	70.48	1	49-14	MT	CIP
94192	A	G	b0085	murE	M343V	70.48	1	5-14	MT	CIP
94192	A	G	b0085	murE	M343V	70.48	1	50-14	MT	CIP
94192	A	G	b0085	murE	M343V	70.48	1	51-14	MT	CIP
94192	A	G	b0085	murE	M343V	70.48	1	52-14	MT	CIP
94192	A	G	b0085	murE	M343V	70.48	1	53-14	MT	CIP
94192	A	G	b0085	murE	M343V	70.48	1	54-14	MT	CIP
94192	A	G	b0085	murE	M343V	70.48	1	55-14	MT	CIP
94192	A	G	b0085	murE	M343V	70.48	1	56-14	MT	CIP
94192	A	G	b0085	murE	M343V	70.48	1	57-14	MT	CIP
94192	A	G	b0085	murE	M343V	70.48	1	58-14	MT	CIP
94192	A	G	b0085	murE	M343V	70.48	1	59-14	MT	CIP
94192	A	G	b0085	murE	M343V	70.48	1	60-14	MT	CIP
94192	A	G	b0085	murE	M343V	70.48	1	61-14	MT	CIP
94192	A	G	b0085	murE	M343V	70.48	1	62-14	MT	CIP
94192	A	G	b0085	murE	M343V	70.48	1	63-14	MT	CIP
94192	A	G	b0085	murE	M343V	70.48	1	64-14	MT	CIP
94192	A	G	b0085	murE	M343V	70.48	1	66-14	MT	CIP
94192	A	G	b0085	murE	M343V	70.48	1	67-14	MT	CIP
94192	A	G	b0085	murE	M343V	70.48	1	68-14	MT	CIP
94192	A	G	b0085	murE	M343V	70.48	1	70-14	MT	CIP
95343	G	A	b0086	murF	G232S	5.64	0.2139	03-P	MT	CIP
95523	C	T	b0086	murF	L292F	29.68	1	57-14	MT	CIP
95533	C	T	b0086	murF	S295F	53.19	0.2221	62-14	MT	CIP
95802	G	A	b0086	murF	D385N	26.75	0.1568	50-14	MT	CIP
96122	G	A	b0087	mraY	G41S	63.61	0.1361	03-P	MT	CIP
96125	C	T	b0087	mraY	P42S	47.73	1	63-14	MT	CIP
96446	T	C	b0087	mraY	Y149H	10.12	0.4958	62-14	MT	CIP
97328	C	T	b0088	murD	S81F	41.76	0.1649	02-P	MT	CIP
97589	C	T	b0088	murD	S168F	28.58	0.4638	62-14	MT	CIP
97796	A	G	b0088	murD	D237G	46.85	0.1815	49-14	MT	CIP
97799	A	G	b0088	murD	Y238C	62.06	0.157	57-14	MT	CIP
98254	A	G	b0088	murD	T390A	44.9	1	08-P	MT	CIP
98703	C	T	b0089	ftsW	R101C	42.67	0.2368	66-14	MT	CIP
98948	G	A	b0089	ftsW	M182I	26.7	0.331	5-14	MT	CIP
99132	A	G	b0089	ftsW	I244V	5.73	1	60-14	MT	CIP
99734	G	A	b0090	murG	A31T	3.75	1	66-14	MT	CIP
99734	G	A	b0090	murG	A31T	3.75	1	67-14	MT	CIP
100167	G	A	b0090	murG	R175H	39.09	0.1528	03-P	MT	CIP
100281	C	T	b0090	murG	T213I	22.33	1	13-P	MT	CIP
100286	T	C	b0090	murG	W215R	58.82	1	12-P	MT	CIP
100509	A	G	b0090	murG	Y289C	43.7	0.2878	59-14	MT	CIP
100665	C	T	b0090	murG	A341V	68.67	1	57-14	MT	CIP
100694	C	T	b0090	murG	R351W	14.95	0.4326	5-14	MT	CIP
101125	G	A	b0091	murC	G121S	56.63	0.1349	66-14	MT	CIP
101450	T	C	b0091	murC	M229T	29.15	0.527	5-14	MT	CIP
101539	C	T	b0091	murC	R259C	51.55	1	57-14	MT	CIP
101610	G	A	b0091	murC	M282I	20.17	0.1221	02-P	MT	CIP
102178	G	A	b0091	murC	A472T	33.92	1	58-14	MT	CIP
102178	G	A	b0091	murC	A472T	33.92	1	59-14	MT	CIP
102242	A	G	b0092	ddlB	K4E	73.44	1	66-14	MT	CIP
102457	G	A	b0092	ddlB	M75I	14.64	0.9072	50-14	MT	CIP
102474	T	C	b0092	ddlB	L81S	75.68	0.1137	66-14	MT	CIP
103722	G	A	b0093	ftsQ	E190K	18.54	0.7676	61-14	MT	CIP
104430	C	T	b0094	ftsA	S150L	70.67	0.1105	08-P	MT	CIP
105023	G	A	b0094	ftsA	A348T	65.35	0.5343	5-14	MT	CIP
105048	T	C	b0094	ftsA	V356A	52.41	0.1203	53-14	MT	CIP
105120	T	C	b0094	ftsA	V380A	44.23	0.106	52-14	MT	CIP
107106	C	T	b0096	lpxC	R184C	14.79	1	68-14	MT	CIP
107407	A	G	b0096	lpxC	Y284C	11.1	1	02-P	MT	CIP
107407	A	G	b0096	lpxC	Y284C	11.1	1	03-P	MT	CIP
107407	A	G	b0096	lpxC	Y284C	11.1	1	08-P	MT	CIP
107407	A	G	b0096	lpxC	Y284C	11.1	1	1-14	MT	CIP
107407	A	G	b0096	lpxC	Y284C	11.1	1	12-P	MT	CIP
107407	A	G	b0096	lpxC	Y284C	11.1	1	13-P	MT	CIP
107407	A	G	b0096	lpxC	Y284C	11.1	1	24-P	MT	CIP
107407	A	G	b0096	lpxC	Y284C	11.1	1	4-14	MT	CIP
107407	A	G	b0096	lpxC	Y284C	11.1	1	49-14	MT	CIP
107407	A	G	b0096	lpxC	Y284C	11.1	1	5-14	MT	CIP
107407	A	G	b0096	lpxC	Y284C	11.1	1	50-14	MT	CIP
107407	A	G	b0096	lpxC	Y284C	11.1	1	51-14	MT	CIP
107407	A	G	b0096	lpxC	Y284C	11.1	1	52-14	MT	CIP
107407	A	G	b0096	lpxC	Y284C	11.1	1	53-14	MT	CIP
107407	A	G	b0096	lpxC	Y284C	11.1	1	54-14	MT	CIP
107407	A	G	b0096	lpxC	Y284C	11.1	1	55-14	MT	CIP
107407	A	G	b0096	lpxC	Y284C	11.1	1	56-14	MT	CIP
107407	A	G	b0096	lpxC	Y284C	11.1	1	57-14	MT	CIP
107407	A	G	b0096	lpxC	Y284C	11.1	1	58-14	MT	CIP
107407	A	G	b0096	lpxC	Y284C	11.1	1	59-14	MT	CIP
107407	A	G	b0096	lpxC	Y284C	11.1	1	60-14	MT	CIP
107407	A	G	b0096	lpxC	Y284C	11.1	1	61-14	MT	CIP
107407	A	G	b0096	lpxC	Y284C	11.1	1	62-14	MT	CIP
107407	A	G	b0096	lpxC	Y284C	11.1	1	63-14	MT	CIP
107407	A	G	b0096	lpxC	Y284C	11.1	1	64-14	MT	CIP
107407	A	G	b0096	lpxC	Y284C	11.1	1	66-14	MT	CIP
107407	A	G	b0096	lpxC	Y284C	11.1	1	67-14	MT	CIP
107407	A	G	b0096	lpxC	Y284C	11.1	1	68-14	MT	CIP
107407	A	G	b0096	lpxC	Y284C	11.1	1	70-14	MT	CIP
108003	A	G	b0097	secM	Q100R	19.2	0.8806	52-14	MT	CIP
108315	C	T	b0098	secA	R13C	43.83	1	64-14	MT	CIP
108370	T	A	b0098	secA	M31K	33.95	1	02-P	MT	CIP
108370	T	A	b0098	secA	M31K	33.95	1	61-14	MT	CIP
108370	T	A	b0098	secA	M31K	33.95	1	68-14	MT	CIP
108370	T	A	b0098	secA	M31K	33.95	1	70-14	MT	CIP
108612	G	A	b0098	secA	A112T	45.6	1	02-P	MT	CIP
108612	G	A	b0098	secA	A112T	45.6	1	03-P	MT	CIP
108612	G	A	b0098	secA	A112T	45.6	1	08-P	MT	CIP
108612	G	A	b0098	secA	A112T	45.6	1	1-14	MT	CIP
108612	G	A	b0098	secA	A112T	45.6	1	12-P	MT	CIP
108612	G	A	b0098	secA	A112T	45.6	1	13-P	MT	CIP
108612	G	A	b0098	secA	A112T	45.6	1	24-P	MT	CIP
108612	G	A	b0098	secA	A112T	45.6	1	4-14	MT	CIP
108612	G	A	b0098	secA	A112T	45.6	1	49-14	MT	CIP
108612	G	A	b0098	secA	A112T	45.6	1	5-14	MT	CIP
108612	G	A	b0098	secA	A112T	45.6	1	50-14	MT	CIP
108612	G	A	b0098	secA	A112T	45.6	1	51-14	MT	CIP
108612	G	A	b0098	secA	A112T	45.6	1	52-14	MT	CIP
108612	G	A	b0098	secA	A112T	45.6	1	53-14	MT	CIP
108612	G	A	b0098	secA	A112T	45.6	1	54-14	MT	CIP
108612	G	A	b0098	secA	A112T	45.6	1	55-14	MT	CIP
108612	G	A	b0098	secA	A112T	45.6	1	56-14	MT	CIP
108612	G	A	b0098	secA	A112T	45.6	1	57-14	MT	CIP
108612	G	A	b0098	secA	A112T	45.6	1	58-14	MT	CIP
108612	G	A	b0098	secA	A112T	45.6	1	59-14	MT	CIP
108612	G	A	b0098	secA	A112T	45.6	1	60-14	MT	CIP
108612	G	A	b0098	secA	A112T	45.6	1	61-14	MT	CIP
108612	G	A	b0098	secA	A112T	45.6	1	62-14	MT	CIP
108612	G	A	b0098	secA	A112T	45.6	1	63-14	MT	CIP
108612	G	A	b0098	secA	A112T	45.6	1	64-14	MT	CIP
108612	G	A	b0098	secA	A112T	45.6	1	66-14	MT	CIP
108612	G	A	b0098	secA	A112T	45.6	1	67-14	MT	CIP
108612	G	A	b0098	secA	A112T	45.6	1	68-14	MT	CIP
108612	G	A	b0098	secA	A112T	45.6	1	70-14	MT	CIP
108841	G	A	b0098	secA	R188H	73.52	1	66-14	MT	CIP
108841	G	A	b0098	secA	R188H	73.52	1	67-14	MT	CIP
109117	T	C	b0098	secA	V280A	6.8	0.1004	59-14	MT	CIP
109199	G	A	b0098	secA	M307I	23.72	0.134	08-P	MT	CIP
109332	G	A	b0098	secA	G352S	66.8	0.1266	51-14	MT	CIP
109873	A	G	b0098	secA	E532G	24.33	0.2598	03-P	MT	CIP
110553	A	T	b0098	secA	M759L	12.78	0.1218	62-14	MT	CIP
111342	A	G	b0099	mutT	Q100R	67.63	0.1101	57-14	MT	CIP
111371	C	T	b0099	mutT	L110F	45.31	0.2236	62-14	MT	CIP
111670	C	T	b0101	yacG	W59X	100	0.1718	52-14	MT	CIP
111777	A	G	b0101	yacG	F24L	22.2	1	66-14	MT	CIP
111917	G	A	b0102	zapD	P228L	35.98	1	58-14	MT	CIP
111917	G	A	b0102	zapD	P228L	35.98	1	59-14	MT	CIP
111984	A	G	b0102	zapD	S206P	6.67	0.1816	61-14	MT	CIP
112100	G	A	b0102	zapD	A167V	33.48	1	60-14	MT	CIP
112208	C	T	b0102	zapD	C131Y	45.93	1	68-14	MT	CIP
113504	T	C	b0104	guaC	S21P	49.82	1	57-14	MT	CIP
113537	G	A	b0104	guaC	E32K	2.58	0.7995	64-14	MT	CIP
113804	C	T	b0104	guaC	P121S	11.36	0.1081	4-14	MT	CIP
113912	G	A	b0104	guaC	G157S	83.18	0.538	24-P	MT	CIP
113945	C	T	b0104	guaC	L168F	48.26	0.877	53-14	MT	CIP
114212	G	A	b0104	guaC	E257K	13.71	0.1304	70-14	MT	CIP
114375	G	A	b0104	guaC	G311D	85.77	0.1056	5-14	MT	CIP
114465	A	G	b0104	guaC	N341S	46.78	0.2622	68-14	MT	CIP
115104	C	T	b0106	hofC	M207I	27.41	1	12-P	MT	CIP
115274	C	T	b0106	hofC	A151T	12.38	0.1608	02-P	MT	CIP
115405	C	T	b0106	hofC	G107D	84.47	1	61-14	MT	CIP
115405	C	T	b0106	hofC	G107D	84.47	1	68-14	MT	CIP
115694	C	T	b0106	hofC	G11S	53.59	0.2625	70-14	MT	CIP
116159	G	A	b0107	hofB	S314F	85.01	1	70-14	MT	CIP
116214	C	T	b0107	hofB	G296S	14.47	1	02-P	MT	CIP
116214	C	T	b0107	hofB	G296S	14.47	1	03-P	MT	CIP
116214	C	T	b0107	hofB	G296S	14.47	1	08-P	MT	CIP
116214	C	T	b0107	hofB	G296S	14.47	1	1-14	MT	CIP
116214	C	T	b0107	hofB	G296S	14.47	1	12-P	MT	CIP
116214	C	T	b0107	hofB	G296S	14.47	1	13-P	MT	CIP
116214	C	T	b0107	hofB	G296S	14.47	1	24-P	MT	CIP
116214	C	T	b0107	hofB	G296S	14.47	1	4-14	MT	CIP
116214	C	T	b0107	hofB	G296S	14.47	1	49-14	MT	CIP
116214	C	T	b0107	hofB	G296S	14.47	1	5-14	MT	CIP
116214	C	T	b0107	hofB	G296S	14.47	1	50-14	MT	CIP
116214	C	T	b0107	hofB	G296S	14.47	1	51-14	MT	CIP
116214	C	T	b0107	hofB	G296S	14.47	1	52-14	MT	CIP
116214	C	T	b0107	hofB	G296S	14.47	1	53-14	MT	CIP
116214	C	T	b0107	hofB	G296S	14.47	1	54-14	MT	CIP
116214	C	T	b0107	hofB	G296S	14.47	1	55-14	MT	CIP
116214	C	T	b0107	hofB	G296S	14.47	1	56-14	MT	CIP
116214	C	T	b0107	hofB	G296S	14.47	1	57-14	MT	CIP
116214	C	T	b0107	hofB	G296S	14.47	1	58-14	MT	CIP
116214	C	T	b0107	hofB	G296S	14.47	1	59-14	MT	CIP
116214	C	T	b0107	hofB	G296S	14.47	1	60-14	MT	CIP
116214	C	T	b0107	hofB	G296S	14.47	1	61-14	MT	CIP
116214	C	T	b0107	hofB	G296S	14.47	1	62-14	MT	CIP
116214	C	T	b0107	hofB	G296S	14.47	1	63-14	MT	CIP
116214	C	T	b0107	hofB	G296S	14.47	1	64-14	MT	CIP
116214	C	T	b0107	hofB	G296S	14.47	1	66-14	MT	CIP
116214	C	T	b0107	hofB	G296S	14.47	1	67-14	MT	CIP
116214	C	T	b0107	hofB	G296S	14.47	1	68-14	MT	CIP
116214	C	T	b0107	hofB	G296S	14.47	1	70-14	MT	CIP
116258	A	G	b0107	hofB	L281S	92.81	0.1452	03-P	MT	CIP
116726	A	G	b0107	hofB	V125A	27.34	1	12-P	MT	CIP
117245	C	T	b0108	ppdD	G102E	36.42	0.4291	12-P	MT	CIP
117844	G	A	b0109	nadC	R268C	40.64	0.3015	67-14	MT	CIP
117957	G	A	b0109	nadC	A230V	37.26	1	59-14	MT	CIP
118074	A	G	b0109	nadC	I191T	38.32	1	50-14	MT	CIP
118102	C	T	b0109	nadC	A182T	49.73	0.1042	62-14	MT	CIP
118135	C	T	b0109	nadC	G171S	72.21	1	5-14	MT	CIP
118629	T	C	b0109	nadC	Y6C	43.07	1	03-P	MT	CIP
118629	T	C	b0109	nadC	Y6C	43.07	1	1-14	MT	CIP
118629	T	C	b0109	nadC	Y6C	43.07	1	12-P	MT	CIP
118629	T	C	b0109	nadC	Y6C	43.07	1	13-P	MT	CIP
118629	T	C	b0109	nadC	Y6C	43.07	1	24-P	MT	CIP
118629	T	C	b0109	nadC	Y6C	43.07	1	4-14	MT	CIP
118629	T	C	b0109	nadC	Y6C	43.07	1	51-14	MT	CIP
118629	T	C	b0109	nadC	Y6C	43.07	1	52-14	MT	CIP
118629	T	C	b0109	nadC	Y6C	43.07	1	53-14	MT	CIP
118629	T	C	b0109	nadC	Y6C	43.07	1	64-14	MT	CIP
118818	C	T	b0110	ampD	T29I	33.63	0.1183	70-14	MT	CIP
118947	T	C	b0110	ampD	V72A	72.12	1	51-14	MT	CIP
119764	C	A	b0111	ampE	L162M	42.37	1	4-14	MT	CIP
119897	T	C	b0111	ampE	V206A	23.15	0.7581	08-P	MT	CIP
120066	G	A	b0111	ampE	M262I	24.56	0.5253	51-14	MT	CIP
120292	C	T	b0112	aroP	M420I	54.18	1	4-14	MT	CIP
120609	C	T	b0112	aroP	A315T	53.16	1	70-14	MT	CIP
121173	T	A	b0112	aroP	T127S	14.95	0.1589	02-P	MT	CIP
122343	T	A	b0113	pdhR	D84E	16.93	0.4605	49-14	MT	CIP
123203	A	C	b0114	aceE	T63P	75.09	1	4-14	MT	CIP
123536	G	A	b0114	aceE	G174S	58.31	0.4711	52-14	MT	CIP
123898	G	A	b0114	aceE	M294I	11.81	1	53-14	MT	CIP
124475	G	A	b0114	aceE	E487K	7.03	0.9011	66-14	MT	CIP
125481	G	A	b0114	aceE	R822H	1.66	0.3852	12-P	MT	CIP
126068	T	C	b0115	aceF	V125A	62.24	1	12-P	MT	CIP
126184	G	A	b0115	aceF	V164M	9.31	1	03-P	MT	CIP
126184	G	A	b0115	aceF	V164M	9.31	1	13-P	MT	CIP
126409	A	T	b0115	aceF	I239F	29.92	0.2357	12-P	MT	CIP
126748	C	T	b0115	aceF	R352C	55.41	1	13-P	MT	CIP
127387	G	A	b0115	aceF	V565M	60.91	1	63-14	MT	CIP
127511	T	C	b0115	aceF	I606T	74.96	0.5753	12-P	MT	CIP
127922	A	G	b0116	lpd	E4G	27.68	1	61-14	MT	CIP
127922	A	G	b0116	lpd	E4G	27.68	1	68-14	MT	CIP
128481	G	A	b0116	lpd	M190I	48.31	1	5-14	MT	CIP
128481	G	A	b0116	lpd	M190I	48.31	0.4288	62-14	MT	CIP
128998	A	G	b0116	lpd	T363A	58.37	0.7395	68-14	MT	CIP
129831	G	A	b0117	yacH	A477V	11.66	0.1061	67-14	MT	CIP
130272	C	T	b0117	yacH	G330D	33.32	1	12-P	MT	CIP
130484	C	T	b0117	yacH	W259X	100	0.1055	03-P	MT	CIP
131064	G	A	b0117	yacH	P66L	69.01	0.1798	02-P	MT	CIP
131904	A	G	b0118	acnB	Y97C	67.66	0.101	24-P	MT	CIP
132132	T	C	b0118	acnB	V173A	45.14	0.1023	64-14	MT	CIP
132174	A	G	b0118	acnB	D187G	42.55	0.4879	52-14	MT	CIP
132668	G	A	b0118	acnB	G352S	20.82	1	5-14	MT	CIP
133871	T	C	b0118	acnB	Y753H	16.08	0.1302	08-P	MT	CIP
134021	G	A	b0118	acnB	V803I	31.89	0.2258	08-P	MT	CIP
134446	G	A	b0119	yacL	G20E	53.84	1	70-14	MT	CIP
134563	C	T	b0119	yacL	A59V	10.27	0.4198	70-14	MT	CIP
134694	G	A	b0119	yacL	V103I	7.37	1	24-P	MT	CIP
134796	C	T	b0120	speD	A263T	2.79	1	08-P	MT	CIP
136097	T	C	b0121	speE	N123S	4.22	1	5-14	MT	CIP
136267	C	T	b0121	speE	M66I	54.6	0.2037	02-P	MT	CIP
136461	C	T	b0121	speE	A2T	3.89	0.4565	51-14	MT	CIP
137132	C	T	b0123	cueO	S17L	26.89	1	1-14	MT	CIP
137212	G	A	b0123	cueO	A44T	19.75	0.19	50-14	MT	CIP
137249	A	G	b0123	cueO	Q56R	4.38	0.182	62-14	MT	CIP
137510	A	G	b0123	cueO	H143R	85.15	1	57-14	MT	CIP
137539	G	A	b0123	cueO	A153T	55.78	1	57-14	MT	CIP
137552	C	T	b0123	cueO	A157V	47	0.165	50-14	MT	CIP
137758	G	A	b0123	cueO	A226T	50.72	0.1308	03-P	MT	CIP
137990	T	C	b0123	cueO	M303T	45.33	0.1	58-14	MT	CIP
139044	T	C	b0124	gcd	T728A	48.4	1	61-14	MT	CIP
139044	T	C	b0124	gcd	T728A	48.4	1	68-14	MT	CIP
139464	C	T	b0124	gcd	G588R	96.41	1	5-14	MT	CIP
140229	A	G	b0124	gcd	Y333H	44.33	1	49-14	MT	CIP
140633	C	T	b0124	gcd	W198X	100	1	12-P	MT	CIP
140694	G	A	b0124	gcd	Q178X	100	0.101	5-14	MT	CIP
140789	A	T	b0124	gcd	I146N	34.24	0.1353	50-14	MT	CIP
140912	A	G	b0124	gcd	I105T	38.02	0.3089	50-14	MT	CIP
141029	C	T	b0124	gcd	W66X	100	0.8909	02-P	MT	CIP
141052	C	T	b0124	gcd	W58X	100	0.7395	61-14	MT	CIP
142067	C	T	b0126	can	E202K	38.62	0.3252	68-14	MT	CIP
142150	A	G	b0126	can	V174A	34.7	0.1082	49-14	MT	CIP
142502	G	A	b0126	can	P57S	53.36	1	1-14	MT	CIP
142897	A	G	b0127	yadG	N40S	74	0.1819	57-14	MT	CIP
143337	A	G	b0127	yadG	T187A	42.04	0.3836	5-14	MT	CIP
143632	T	C	b0127	yadG	M285T	45.79	0.6671	61-14	MT	CIP
143814	A	G	b0128	yadH	Y38C	83.06	0.174	59-14	MT	CIP
144065	A	G	b0128	yadH	I122V	0.04	0.2986	50-14	MT	CIP
145255	A	G	b0130	yadE	T59A	7.79	0.3745	5-14	MT	CIP
145631	A	G	b0130	yadE	N184S	50.98	1	03-P	MT	CIP
145631	A	G	b0130	yadE	N184S	50.98	1	08-P	MT	CIP
145631	A	G	b0130	yadE	N184S	50.98	1	1-14	MT	CIP
145631	A	G	b0130	yadE	N184S	50.98	1	12-P	MT	CIP
145631	A	G	b0130	yadE	N184S	50.98	1	13-P	MT	CIP
145631	A	G	b0130	yadE	N184S	50.98	1	24-P	MT	CIP
145631	A	G	b0130	yadE	N184S	50.98	1	4-14	MT	CIP
145631	A	G	b0130	yadE	N184S	50.98	1	49-14	MT	CIP
145631	A	G	b0130	yadE	N184S	50.98	1	50-14	MT	CIP
145631	A	G	b0130	yadE	N184S	50.98	1	51-14	MT	CIP
145631	A	G	b0130	yadE	N184S	50.98	1	52-14	MT	CIP
145631	A	G	b0130	yadE	N184S	50.98	1	53-14	MT	CIP
145631	A	G	b0130	yadE	N184S	50.98	1	54-14	MT	CIP
145631	A	G	b0130	yadE	N184S	50.98	1	55-14	MT	CIP
145631	A	G	b0130	yadE	N184S	50.98	1	56-14	MT	CIP
145631	A	G	b0130	yadE	N184S	50.98	1	58-14	MT	CIP
145631	A	G	b0130	yadE	N184S	50.98	1	59-14	MT	CIP
145631	A	G	b0130	yadE	N184S	50.98	1	60-14	MT	CIP
145631	A	G	b0130	yadE	N184S	50.98	1	62-14	MT	CIP
145631	A	G	b0130	yadE	N184S	50.98	1	64-14	MT	CIP
145631	A	G	b0130	yadE	N184S	50.98	1	66-14	MT	CIP
145631	A	G	b0130	yadE	N184S	50.98	1	67-14	MT	CIP
146246	A	G	b0130	yadE	Y389C	65.84	0.8044	08-P	MT	CIP
146983	A	G	b0132	rpnC	T6A	21.13	0.1979	68-14	MT	CIP
147290	C	T	b0132	rpnC	A108V	42.52	0.8866	58-14	MT	CIP
147364	A	G	b0132	rpnC	M133V	26.39	0.9481	60-14	MT	CIP
148147	C	A	b0133	panC	A217S	1	0.8058	61-14	MT	CIP
148264	T	C	b0133	panC	M178V	34.15	1	60-14	MT	CIP
148567	C	T	b0133	panC	E77K	8.58	1	03-P	MT	CIP
148567	C	T	b0133	panC	E77K	8.58	1	1-14	MT	CIP
148567	C	T	b0133	panC	E77K	8.58	1	12-P	MT	CIP
148567	C	T	b0133	panC	E77K	8.58	1	13-P	MT	CIP
148567	C	T	b0133	panC	E77K	8.58	1	24-P	MT	CIP
148567	C	T	b0133	panC	E77K	8.58	1	4-14	MT	CIP
148567	C	T	b0133	panC	E77K	8.58	1	51-14	MT	CIP
148567	C	T	b0133	panC	E77K	8.58	1	52-14	MT	CIP
148567	C	T	b0133	panC	E77K	8.58	1	53-14	MT	CIP
148567	C	T	b0133	panC	E77K	8.58	1	64-14	MT	CIP
148706	C	T	b0133	panC	M30I	69.22	1	02-P	MT	CIP
148706	C	T	b0133	panC	M30I	69.22	1	03-P	MT	CIP
148706	C	T	b0133	panC	M30I	69.22	1	08-P	MT	CIP
148706	C	T	b0133	panC	M30I	69.22	1	1-14	MT	CIP
148706	C	T	b0133	panC	M30I	69.22	1	12-P	MT	CIP
148706	C	T	b0133	panC	M30I	69.22	1	13-P	MT	CIP
148706	C	T	b0133	panC	M30I	69.22	1	24-P	MT	CIP
148706	C	T	b0133	panC	M30I	69.22	1	4-14	MT	CIP
148706	C	T	b0133	panC	M30I	69.22	1	49-14	MT	CIP
148706	C	T	b0133	panC	M30I	69.22	1	5-14	MT	CIP
148706	C	T	b0133	panC	M30I	69.22	1	50-14	MT	CIP
148706	C	T	b0133	panC	M30I	69.22	1	51-14	MT	CIP
148706	C	T	b0133	panC	M30I	69.22	1	52-14	MT	CIP
148706	C	T	b0133	panC	M30I	69.22	1	53-14	MT	CIP
148706	C	T	b0133	panC	M30I	69.22	1	54-14	MT	CIP
148706	C	T	b0133	panC	M30I	69.22	1	55-14	MT	CIP
148706	C	T	b0133	panC	M30I	69.22	1	56-14	MT	CIP
148706	C	T	b0133	panC	M30I	69.22	1	57-14	MT	CIP
148706	C	T	b0133	panC	M30I	69.22	1	58-14	MT	CIP
148706	C	T	b0133	panC	M30I	69.22	1	59-14	MT	CIP
148706	C	T	b0133	panC	M30I	69.22	1	60-14	MT	CIP
148706	C	T	b0133	panC	M30I	69.22	1	61-14	MT	CIP
148706	C	T	b0133	panC	M30I	69.22	1	62-14	MT	CIP
148706	C	T	b0133	panC	M30I	69.22	1	63-14	MT	CIP
148706	C	T	b0133	panC	M30I	69.22	1	64-14	MT	CIP
148706	C	T	b0133	panC	M30I	69.22	1	66-14	MT	CIP
148706	C	T	b0133	panC	M30I	69.22	1	67-14	MT	CIP
148706	C	T	b0133	panC	M30I	69.22	1	68-14	MT	CIP
148706	C	T	b0133	panC	M30I	69.22	1	70-14	MT	CIP
149138	C	A	b0134	panB	R155L	58.23	0.2189	64-14	MT	CIP
150142	A	G	b0135	yadC	M271T	64.48	0.906	55-14	MT	CIP
150199	G	A	b0135	yadC	P252L	93.46	0.146	68-14	MT	CIP
150677	T	C	b0135	yadC	R93G	13.82	0.8067	68-14	MT	CIP
150737	A	G	b0135	yadC	Y73H	0.04	1	02-P	MT	CIP
150737	A	G	b0135	yadC	Y73H	0.04	1	03-P	MT	CIP
150737	A	G	b0135	yadC	Y73H	0.04	1	08-P	MT	CIP
150737	A	G	b0135	yadC	Y73H	0.04	1	1-14	MT	CIP
150737	A	G	b0135	yadC	Y73H	0.04	1	12-P	MT	CIP
150737	A	G	b0135	yadC	Y73H	0.04	1	13-P	MT	CIP
150737	A	G	b0135	yadC	Y73H	0.04	1	24-P	MT	CIP
150737	A	G	b0135	yadC	Y73H	0.04	1	4-14	MT	CIP
150737	A	G	b0135	yadC	Y73H	0.04	1	49-14	MT	CIP
150737	A	G	b0135	yadC	Y73H	0.04	1	5-14	MT	CIP
150737	A	G	b0135	yadC	Y73H	0.04	1	50-14	MT	CIP
150737	A	G	b0135	yadC	Y73H	0.04	1	51-14	MT	CIP
150737	A	G	b0135	yadC	Y73H	0.04	1	52-14	MT	CIP
150737	A	G	b0135	yadC	Y73H	0.04	1	53-14	MT	CIP
150737	A	G	b0135	yadC	Y73H	0.04	1	54-14	MT	CIP
150737	A	G	b0135	yadC	Y73H	0.04	1	55-14	MT	CIP
150737	A	G	b0135	yadC	Y73H	0.04	1	56-14	MT	CIP
150737	A	G	b0135	yadC	Y73H	0.04	1	57-14	MT	CIP
150737	A	G	b0135	yadC	Y73H	0.04	1	58-14	MT	CIP
150737	A	G	b0135	yadC	Y73H	0.04	1	59-14	MT	CIP
150737	A	G	b0135	yadC	Y73H	0.04	1	60-14	MT	CIP
150737	A	G	b0135	yadC	Y73H	0.04	1	61-14	MT	CIP
150737	A	G	b0135	yadC	Y73H	0.04	1	62-14	MT	CIP
150737	A	G	b0135	yadC	Y73H	0.04	1	63-14	MT	CIP
150737	A	G	b0135	yadC	Y73H	0.04	1	64-14	MT	CIP
150737	A	G	b0135	yadC	Y73H	0.04	1	66-14	MT	CIP
150737	A	G	b0135	yadC	Y73H	0.04	1	67-14	MT	CIP
150737	A	G	b0135	yadC	Y73H	0.04	1	68-14	MT	CIP
150737	A	G	b0135	yadC	Y73H	0.04	1	70-14	MT	CIP
151891	C	T	b0137	yadL	G114E	71.9	1	52-14	MT	CIP
151949	C	T	b0137	yadL	A95T	76.53	0.4083	62-14	MT	CIP
152075	C	T	b0137	yadL	D53N	10.61	1	02-P	MT	CIP
152075	C	T	b0137	yadL	D53N	10.61	1	03-P	MT	CIP
152075	C	T	b0137	yadL	D53N	10.61	1	08-P	MT	CIP
152075	C	T	b0137	yadL	D53N	10.61	1	1-14	MT	CIP
152075	C	T	b0137	yadL	D53N	10.61	1	12-P	MT	CIP
152075	C	T	b0137	yadL	D53N	10.61	1	13-P	MT	CIP
152075	C	T	b0137	yadL	D53N	10.61	1	24-P	MT	CIP
152075	C	T	b0137	yadL	D53N	10.61	1	4-14	MT	CIP
152075	C	T	b0137	yadL	D53N	10.61	1	49-14	MT	CIP
152075	C	T	b0137	yadL	D53N	10.61	1	5-14	MT	CIP
152075	C	T	b0137	yadL	D53N	10.61	1	50-14	MT	CIP
152075	C	T	b0137	yadL	D53N	10.61	1	51-14	MT	CIP
152075	C	T	b0137	yadL	D53N	10.61	1	52-14	MT	CIP
152075	C	T	b0137	yadL	D53N	10.61	1	53-14	MT	CIP
152075	C	T	b0137	yadL	D53N	10.61	1	54-14	MT	CIP
152075	C	T	b0137	yadL	D53N	10.61	1	55-14	MT	CIP
152075	C	T	b0137	yadL	D53N	10.61	1	56-14	MT	CIP
152075	C	T	b0137	yadL	D53N	10.61	1	57-14	MT	CIP
152075	C	T	b0137	yadL	D53N	10.61	1	58-14	MT	CIP
152075	C	T	b0137	yadL	D53N	10.61	1	59-14	MT	CIP
152075	C	T	b0137	yadL	D53N	10.61	1	60-14	MT	CIP
152075	C	T	b0137	yadL	D53N	10.61	1	61-14	MT	CIP
152075	C	T	b0137	yadL	D53N	10.61	1	62-14	MT	CIP
152075	C	T	b0137	yadL	D53N	10.61	1	63-14	MT	CIP
152075	C	T	b0137	yadL	D53N	10.61	1	64-14	MT	CIP
152075	C	T	b0137	yadL	D53N	10.61	1	66-14	MT	CIP
152075	C	T	b0137	yadL	D53N	10.61	1	67-14	MT	CIP
152075	C	T	b0137	yadL	D53N	10.61	1	68-14	MT	CIP
152075	C	T	b0137	yadL	D53N	10.61	1	70-14	MT	CIP
152387	A	T	b0138	yadM	S142R	43.73	1	1-14	MT	CIP
152410	C	T	b0138	yadM	A135T	4.87	1	08-P	MT	CIP
153179	C	T	b0139	htrE	V750I	38.37	0.2493	64-14	MT	CIP
153488	C	T	b0139	htrE	G647S	49.24	1	12-P	MT	CIP
154001	C	T	b0139	htrE	D476N	64.71	1	53-14	MT	CIP
155867	A	G	b0140	yadV	F112S	75.82	0.1853	49-14	MT	CIP
156381	G	A	b0141	yadN	S168F	85.67	1	58-14	MT	CIP
156381	G	A	b0141	yadN	S168F	85.67	1	59-14	MT	CIP
156627	C	T	b0141	yadN	C86Y	92.94	0.2755	70-14	MT	CIP
156688	C	T	b0141	yadN	A66T	13.68	1	5-14	MT	CIP
156730	C	T	b0141	yadN	G52S	63.66	0.5584	62-14	MT	CIP
157528	C	T	b0142	folK	E69K	7.98	1	50-14	MT	CIP
158417	A	G	b0143	pcnB	L237P	86.36	0.4361	62-14	MT	CIP
159042	C	T	b0143	pcnB	V29M	13.11	0.797	64-14	MT	CIP
159305	C	T	b0144	gluQ	A270T	2.51	1	24-P	MT	CIP
159388	T	C	b0144	gluQ	Q242R	73.83	0.7483	62-14	MT	CIP
159854	A	T	b0144	gluQ	W87R	56.98	0.77	02-P	MT	CIP
160039	G	A	b0144	gluQ	S25F	84.36	1	08-P	MT	CIP
160039	G	A	b0144	gluQ	S25F	84.36	1	49-14	MT	CIP
160039	G	A	b0144	gluQ	S25F	84.36	1	50-14	MT	CIP
160039	G	A	b0144	gluQ	S25F	84.36	1	54-14	MT	CIP
160039	G	A	b0144	gluQ	S25F	84.36	1	55-14	MT	CIP
160039	G	A	b0144	gluQ	S25F	84.36	1	56-14	MT	CIP
160039	G	A	b0144	gluQ	S25F	84.36	1	58-14	MT	CIP
160039	G	A	b0144	gluQ	S25F	84.36	1	59-14	MT	CIP
160039	G	A	b0144	gluQ	S25F	84.36	1	60-14	MT	CIP
160039	G	A	b0144	gluQ	S25F	84.36	1	62-14	MT	CIP
160039	G	A	b0144	gluQ	S25F	84.36	1	66-14	MT	CIP
160039	G	A	b0144	gluQ	S25F	84.36	1	67-14	MT	CIP
160282	T	C	b0145	dksA	D108G	20.99	1	12-P	MT	CIP
160868	G	A	b0146	sfsA	Q207X	100	0.7343	61-14	MT	CIP
161069	T	C	b0146	sfsA	T140A	72.44	0.4631	59-14	MT	CIP
161940	G	A	b0147	thpR	P31L	18.76	0.3795	63-14	MT	CIP
162727	T	C	b0148	hrpB	L208P	66.53	1	59-14	MT	CIP
162810	A	G	b0148	hrpB	I236V	6.82	1	57-14	MT	CIP
163084	T	C	b0148	hrpB	L327P	78.22	0.5448	52-14	MT	CIP
163098	A	G	b0148	hrpB	S332G	53.31	1	59-14	MT	CIP
163509	A	G	b0148	hrpB	S469G	34.02	1	1-14	MT	CIP
163620	C	T	b0148	hrpB	Q506X	100	0.3027	49-14	MT	CIP
163794	C	T	b0148	hrpB	P564S	52.58	1	68-14	MT	CIP
163921	A	G	b0148	hrpB	D606G	18.77	0.3817	5-14	MT	CIP
165015	G	A	b0149	mrcB	D96N	23.39	0.9213	60-14	MT	CIP
165558	T	C	b0149	mrcB	F277L	60.34	0.3997	58-14	MT	CIP
165640	A	G	b0149	mrcB	D304G	52.95	0.5735	5-14	MT	CIP
166107	G	A	b0149	mrcB	A460T	6.29	0.4645	49-14	MT	CIP
166143	A	G	b0149	mrcB	T472A	35.67	0.1289	5-14	MT	CIP
166582	C	T	b0149	mrcB	P618L	91.64	1	53-14	MT	CIP
166674	A	G	b0149	mrcB	K649E	3.43	1	66-14	MT	CIP
167191	A	G	b0149	mrcB	Q821R	5.13	0.1527	51-14	MT	CIP
167208	C	T	b0149	mrcB	Q827X	100	0.4661	52-14	MT	CIP
167769	C	T	b0150	fhuA	P96S	25.76	0.1058	61-14	MT	CIP
168196	A	G	b0150	fhuA	Q238R	44.5	0.415	24-P	MT	CIP
168384	G	A	b0150	fhuA	E301K	54.2	0.2816	64-14	MT	CIP
168651	G	A	b0150	fhuA	V390I	13.27	1	02-P	MT	CIP
168651	G	A	b0150	fhuA	V390I	13.27	1	03-P	MT	CIP
168651	G	A	b0150	fhuA	V390I	13.27	1	08-P	MT	CIP
168651	G	A	b0150	fhuA	V390I	13.27	1	1-14	MT	CIP
168651	G	A	b0150	fhuA	V390I	13.27	1	12-P	MT	CIP
168651	G	A	b0150	fhuA	V390I	13.27	1	13-P	MT	CIP
168651	G	A	b0150	fhuA	V390I	13.27	1	24-P	MT	CIP
168651	G	A	b0150	fhuA	V390I	13.27	1	4-14	MT	CIP
168651	G	A	b0150	fhuA	V390I	13.27	1	49-14	MT	CIP
168651	G	A	b0150	fhuA	V390I	13.27	1	5-14	MT	CIP
168651	G	A	b0150	fhuA	V390I	13.27	1	50-14	MT	CIP
168651	G	A	b0150	fhuA	V390I	13.27	1	51-14	MT	CIP
168651	G	A	b0150	fhuA	V390I	13.27	1	52-14	MT	CIP
168651	G	A	b0150	fhuA	V390I	13.27	1	53-14	MT	CIP
168651	G	A	b0150	fhuA	V390I	13.27	1	54-14	MT	CIP
168651	G	A	b0150	fhuA	V390I	13.27	1	55-14	MT	CIP
168651	G	A	b0150	fhuA	V390I	13.27	1	56-14	MT	CIP
168651	G	A	b0150	fhuA	V390I	13.27	1	57-14	MT	CIP
168651	G	A	b0150	fhuA	V390I	13.27	1	58-14	MT	CIP
168651	G	A	b0150	fhuA	V390I	13.27	1	59-14	MT	CIP
168651	G	A	b0150	fhuA	V390I	13.27	1	60-14	MT	CIP
168651	G	A	b0150	fhuA	V390I	13.27	1	61-14	MT	CIP
168651	G	A	b0150	fhuA	V390I	13.27	1	62-14	MT	CIP
168651	G	A	b0150	fhuA	V390I	13.27	1	63-14	MT	CIP
168651	G	A	b0150	fhuA	V390I	13.27	1	64-14	MT	CIP
168651	G	A	b0150	fhuA	V390I	13.27	1	66-14	MT	CIP
168651	G	A	b0150	fhuA	V390I	13.27	1	67-14	MT	CIP
168651	G	A	b0150	fhuA	V390I	13.27	1	68-14	MT	CIP
168651	G	A	b0150	fhuA	V390I	13.27	1	70-14	MT	CIP
168664	T	C	b0150	fhuA	L394S	71.72	1	1-14	MT	CIP
168756	G	A	b0150	fhuA	G425S	73.5	0.3004	03-P	MT	CIP
169515	G	A	b0150	fhuA	D678N	32.07	1	60-14	MT	CIP
169599	G	A	b0150	fhuA	G706S	72.05	1	24-P	MT	CIP
169884	C	T	b0151	fhuC	A36V	9	1	70-14	MT	CIP
169893	T	C	b0151	fhuC	V39A	39.91	1	59-14	MT	CIP
169914	A	G	b0151	fhuC	N46S	77.41	0.8476	57-14	MT	CIP
169973	G	A	b0151	fhuC	G66R	96.11	0.4066	5-14	MT	CIP
170072	G	A	b0151	fhuC	G99R	72.98	0.1402	02-P	MT	CIP
170489	G	A	b0151	fhuC	G238S	4.01	0.4859	49-14	MT	CIP
170713	G	A	b0152	fhuD	E47K	91.43	0.7694	08-P	MT	CIP
170755	G	A	b0152	fhuD	D61N	27.48	1	70-14	MT	CIP
171416	C	T	b0152	fhuD	A281V	56.59	0.6976	58-14	MT	CIP
171711	C	T	b0153	fhuB	R84C	79.74	1	24-P	MT	CIP
171771	A	G	b0153	fhuB	T104A	44.33	1	03-P	MT	CIP
171771	A	G	b0153	fhuB	T104A	44.33	1	08-P	MT	CIP
171771	A	G	b0153	fhuB	T104A	44.33	1	1-14	MT	CIP
171771	A	G	b0153	fhuB	T104A	44.33	1	12-P	MT	CIP
171771	A	G	b0153	fhuB	T104A	44.33	1	13-P	MT	CIP
171771	A	G	b0153	fhuB	T104A	44.33	1	24-P	MT	CIP
171771	A	G	b0153	fhuB	T104A	44.33	1	4-14	MT	CIP
171771	A	G	b0153	fhuB	T104A	44.33	1	49-14	MT	CIP
171771	A	G	b0153	fhuB	T104A	44.33	1	50-14	MT	CIP
171771	A	G	b0153	fhuB	T104A	44.33	1	51-14	MT	CIP
171771	A	G	b0153	fhuB	T104A	44.33	1	52-14	MT	CIP
171771	A	G	b0153	fhuB	T104A	44.33	1	53-14	MT	CIP
171771	A	G	b0153	fhuB	T104A	44.33	1	54-14	MT	CIP
171771	A	G	b0153	fhuB	T104A	44.33	1	55-14	MT	CIP
171771	A	G	b0153	fhuB	T104A	44.33	1	56-14	MT	CIP
171771	A	G	b0153	fhuB	T104A	44.33	1	58-14	MT	CIP
171771	A	G	b0153	fhuB	T104A	44.33	1	59-14	MT	CIP
171771	A	G	b0153	fhuB	T104A	44.33	1	60-14	MT	CIP
171771	A	G	b0153	fhuB	T104A	44.33	1	62-14	MT	CIP
171771	A	G	b0153	fhuB	T104A	44.33	1	64-14	MT	CIP
171771	A	G	b0153	fhuB	T104A	44.33	1	66-14	MT	CIP
171771	A	G	b0153	fhuB	T104A	44.33	1	67-14	MT	CIP
172174	C	T	b0153	fhuB	S238L	40.47	1	66-14	MT	CIP
172174	C	T	b0153	fhuB	S238L	40.47	1	67-14	MT	CIP
172262	G	A	b0153	fhuB	M267I	26.33	1	63-14	MT	CIP
172314	G	A	b0153	fhuB	A285T	60.11	1	60-14	MT	CIP
172414	T	C	b0153	fhuB	L318P	85.89	0.5087	5-14	MT	CIP
172512	G	A	b0153	fhuB	A351T	2.43	0.5708	51-14	MT	CIP
172888	C	T	b0153	fhuB	P476L	77.61	1	66-14	MT	CIP
173036	G	A	b0153	fhuB	W525X	100	1	64-14	MT	CIP
173328	T	C	b0153	fhuB	F623L	4.51	0.7016	08-P	MT	CIP
173725	C	T	b0154	hemL	M386I	53.08	1	64-14	MT	CIP
173780	T	C	b0154	hemL	Y368C	47.19	1	64-14	MT	CIP
174030	C	T	b0154	hemL	A285T	4.34	0.222	03-P	MT	CIP
174065	A	G	b0154	hemL	V273A	47.79	1	61-14	MT	CIP
174065	A	G	b0154	hemL	V273A	47.79	1	68-14	MT	CIP
174255	T	C	b0154	hemL	M210V	47.31	1	4-14	MT	CIP
174545	T	C	b0154	hemL	N113S	43.64	1	49-14	MT	CIP
174569	G	A	b0154	hemL	T105I	41.21	1	58-14	MT	CIP
174569	G	A	b0154	hemL	T105I	41.21	1	59-14	MT	CIP
175405	A	G	b0155	clcA	Y100C	45.47	1	5-14	MT	CIP
175555	C	T	b0155	clcA	P150L	93.63	0.5865	51-14	MT	CIP
175876	T	A	b0155	clcA	I257N	44.3	0.4888	62-14	MT	CIP
176155	C	T	b0155	clcA	S350F	78.74	0.1886	02-P	MT	CIP
176214	G	A	b0155	clcA	A370T	27.03	0.4629	5-14	MT	CIP
176365	A	G	b0155	clcA	Q420R	25.47	0.1094	24-P	MT	CIP
177691	G	A	b0158	btuF	L258F	40.33	1	57-14	MT	CIP
178990	G	A	b0159	mtn	A55V	51.28	0.4977	12-P	MT	CIP
179438	A	G	b0160	dgt	T68A	86.79	0.5702	58-14	MT	CIP
179472	A	G	b0160	dgt	Y79C	48.8	0.1268	59-14	MT	CIP
179813	G	A	b0160	dgt	V193M	44.97	1	61-14	MT	CIP
179813	G	A	b0160	dgt	V193M	44.97	1	68-14	MT	CIP
180134	G	A	b0160	dgt	G300S	32.25	1	60-14	MT	CIP
180669	G	A	b0160	dgt	C478Y	40.87	0.2658	49-14	MT	CIP
181185	G	A	b0161	degP	G101D	0.76	1	57-14	MT	CIP
181241	G	A	b0161	degP	D120N	22.78	0.2921	68-14	MT	CIP
182219	G	A	b0161	degP	E446K	14.43	0.4466	24-P	MT	CIP
182623	T	C	b0162	cdaR	V54A	48.76	1	08-P	MT	CIP
183295	T	C	b0162	cdaR	M278T	7.08	0.1011	62-14	MT	CIP
183534	A	G	b0162	cdaR	I358V	43.96	1	49-14	MT	CIP
183534	A	G	b0162	cdaR	I358V	43.96	1	58-14	MT	CIP
183534	A	G	b0162	cdaR	I358V	43.96	1	59-14	MT	CIP
184396	G	A	b0164	yaeI	A225V	26.28	1	52-14	MT	CIP
185160	T	C	b0166	dapD	K263R	18.06	1	02-P	MT	CIP
185160	T	C	b0166	dapD	K263R	18.06	1	03-P	MT	CIP
185160	T	C	b0166	dapD	K263R	18.06	1	08-P	MT	CIP
185160	T	C	b0166	dapD	K263R	18.06	1	1-14	MT	CIP
185160	T	C	b0166	dapD	K263R	18.06	1	12-P	MT	CIP
185160	T	C	b0166	dapD	K263R	18.06	1	13-P	MT	CIP
185160	T	C	b0166	dapD	K263R	18.06	1	24-P	MT	CIP
185160	T	C	b0166	dapD	K263R	18.06	1	4-14	MT	CIP
185160	T	C	b0166	dapD	K263R	18.06	1	49-14	MT	CIP
185160	T	C	b0166	dapD	K263R	18.06	1	5-14	MT	CIP
185160	T	C	b0166	dapD	K263R	18.06	1	50-14	MT	CIP
185160	T	C	b0166	dapD	K263R	18.06	1	51-14	MT	CIP
185160	T	C	b0166	dapD	K263R	18.06	1	52-14	MT	CIP
185160	T	C	b0166	dapD	K263R	18.06	1	53-14	MT	CIP
185160	T	C	b0166	dapD	K263R	18.06	1	54-14	MT	CIP
185160	T	C	b0166	dapD	K263R	18.06	1	55-14	MT	CIP
185160	T	C	b0166	dapD	K263R	18.06	1	56-14	MT	CIP
185160	T	C	b0166	dapD	K263R	18.06	1	57-14	MT	CIP
185160	T	C	b0166	dapD	K263R	18.06	1	58-14	MT	CIP
185160	T	C	b0166	dapD	K263R	18.06	1	59-14	MT	CIP
185160	T	C	b0166	dapD	K263R	18.06	1	60-14	MT	CIP
185160	T	C	b0166	dapD	K263R	18.06	1	61-14	MT	CIP
185160	T	C	b0166	dapD	K263R	18.06	1	62-14	MT	CIP
185160	T	C	b0166	dapD	K263R	18.06	1	63-14	MT	CIP
185160	T	C	b0166	dapD	K263R	18.06	1	64-14	MT	CIP
185160	T	C	b0166	dapD	K263R	18.06	1	66-14	MT	CIP
185160	T	C	b0166	dapD	K263R	18.06	1	67-14	MT	CIP
185160	T	C	b0166	dapD	K263R	18.06	1	68-14	MT	CIP
185160	T	C	b0166	dapD	K263R	18.06	1	70-14	MT	CIP
185551	A	G	b0166	dapD	Y133H	16.66	0.1458	62-14	MT	CIP
186288	G	A	b0167	glnD	P788L	12.07	0.2379	50-14	MT	CIP
186714	G	A	b0167	glnD	A646V	72.83	1	60-14	MT	CIP
186764	C	T	b0167	glnD	M629I	24.44	1	13-P	MT	CIP
187131	A	G	b0167	glnD	I507T	77.26	1	02-P	MT	CIP
187131	A	G	b0167	glnD	I507T	77.26	1	03-P	MT	CIP
187131	A	G	b0167	glnD	I507T	77.26	1	08-P	MT	CIP
187131	A	G	b0167	glnD	I507T	77.26	1	1-14	MT	CIP
187131	A	G	b0167	glnD	I507T	77.26	1	12-P	MT	CIP
187131	A	G	b0167	glnD	I507T	77.26	1	13-P	MT	CIP
187131	A	G	b0167	glnD	I507T	77.26	1	24-P	MT	CIP
187131	A	G	b0167	glnD	I507T	77.26	1	4-14	MT	CIP
187131	A	G	b0167	glnD	I507T	77.26	1	49-14	MT	CIP
187131	A	G	b0167	glnD	I507T	77.26	1	5-14	MT	CIP
187131	A	G	b0167	glnD	I507T	77.26	1	50-14	MT	CIP
187131	A	G	b0167	glnD	I507T	77.26	1	51-14	MT	CIP
187131	A	G	b0167	glnD	I507T	77.26	1	52-14	MT	CIP
187131	A	G	b0167	glnD	I507T	77.26	1	53-14	MT	CIP
187131	A	G	b0167	glnD	I507T	77.26	1	54-14	MT	CIP
187131	A	G	b0167	glnD	I507T	77.26	1	55-14	MT	CIP
187131	A	G	b0167	glnD	I507T	77.26	1	56-14	MT	CIP
187131	A	G	b0167	glnD	I507T	77.26	1	57-14	MT	CIP
187131	A	G	b0167	glnD	I507T	77.26	1	58-14	MT	CIP
187131	A	G	b0167	glnD	I507T	77.26	1	59-14	MT	CIP
187131	A	G	b0167	glnD	I507T	77.26	1	60-14	MT	CIP
187131	A	G	b0167	glnD	I507T	77.26	1	61-14	MT	CIP
187131	A	G	b0167	glnD	I507T	77.26	1	62-14	MT	CIP
187131	A	G	b0167	glnD	I507T	77.26	1	63-14	MT	CIP
187131	A	G	b0167	glnD	I507T	77.26	1	64-14	MT	CIP
187131	A	G	b0167	glnD	I507T	77.26	1	66-14	MT	CIP
187131	A	G	b0167	glnD	I507T	77.26	1	67-14	MT	CIP
187131	A	G	b0167	glnD	I507T	77.26	1	68-14	MT	CIP
187131	A	G	b0167	glnD	I507T	77.26	1	70-14	MT	CIP
187438	G	A	b0167	glnD	R405C	61.74	0.3354	03-P	MT	CIP
187907	C	T	b0167	glnD	M248I	49.52	1	1-14	MT	CIP
188648	C	T	b0167	glnD	M1I	4.35	0.1256	08-P	MT	CIP
191430	G	A	b0170	tsf	E192K	7.01	1	70-14	MT	CIP
191620	G	A	b0170	tsf	G255D	1.3	1	66-14	MT	CIP
191628	C	T	b0170	tsf	R258C	80.21	0.3777	70-14	MT	CIP
192213	C	T	b0171	pyrH	A120V	28.29	0.1359	59-14	MT	CIP
192297	C	T	b0171	pyrH	A148V	34.99	1	1-14	MT	CIP
193115	A	G	b0172	frr	I82V	43.2	0.1162	03-P	MT	CIP
193569	A	G	b0173	dxr	T17A	53.55	1	50-14	MT	CIP
193698	G	A	b0173	dxr	A60T	2.88	0.372	5-14	MT	CIP
193794	G	A	b0173	dxr	E92K	10.83	0.7831	02-P	MT	CIP
194119	C	G	b0173	dxr	T200R	5.12	1	02-P	MT	CIP
194119	C	G	b0173	dxr	T200R	5.12	1	61-14	MT	CIP
194119	C	G	b0173	dxr	T200R	5.12	1	68-14	MT	CIP
194119	C	G	b0173	dxr	T200R	5.12	1	70-14	MT	CIP
195288	C	T	b0174	ispU	A129V	8.28	0.3726	03-P	MT	CIP
195747	C	T	b0175	cdsA	P24L	54.03	0.4999	70-14	MT	CIP
195884	C	T	b0175	cdsA	L70F	19.82	0.1455	03-P	MT	CIP
196061	G	A	b0175	cdsA	V129I	6.98	1	57-14	MT	CIP
196642	T	C	b0176	rseP	C33R	87.11	0.1127	03-P	MT	CIP
197029	T	C	b0176	rseP	W162R	82.22	1	60-14	MT	CIP
197147	C	T	b0176	rseP	A201V	8.31	0.1137	03-P	MT	CIP
197149	T	C	b0176	rseP	F202L	32.46	1	62-14	MT	CIP
197380	C	T	b0176	rseP	Q279X	100	0.1253	02-P	MT	CIP
197698	C	T	b0176	rseP	L385F	43.63	0.5419	62-14	MT	CIP
198490	T	C	b0177	bamA	F188S	80.45	1	08-P	MT	CIP
198490	T	C	b0177	bamA	F188S	80.45	1	49-14	MT	CIP
198490	T	C	b0177	bamA	F188S	80.45	1	50-14	MT	CIP
198490	T	C	b0177	bamA	F188S	80.45	1	54-14	MT	CIP
198490	T	C	b0177	bamA	F188S	80.45	1	55-14	MT	CIP
198490	T	C	b0177	bamA	F188S	80.45	1	56-14	MT	CIP
198490	T	C	b0177	bamA	F188S	80.45	1	58-14	MT	CIP
198490	T	C	b0177	bamA	F188S	80.45	1	59-14	MT	CIP
198490	T	C	b0177	bamA	F188S	80.45	1	60-14	MT	CIP
198490	T	C	b0177	bamA	F188S	80.45	1	62-14	MT	CIP
198490	T	C	b0177	bamA	F188S	80.45	1	66-14	MT	CIP
198490	T	C	b0177	bamA	F188S	80.45	1	67-14	MT	CIP
198598	A	G	b0177	bamA	E224G	86.67	0.1039	02-P	MT	CIP
198735	G	A	b0177	bamA	G270S	3.45	1	57-14	MT	CIP
198802	C	T	b0177	bamA	P292L	10.79	0.3865	24-P	MT	CIP
198820	G	A	b0177	bamA	G298D	49.46	1	51-14	MT	CIP
199813	T	C	b0177	bamA	V629A	15.15	0.8361	52-14	MT	CIP
199921	C	T	b0177	bamA	S665F	58.44	0.2982	68-14	MT	CIP
199962	G	A	b0177	bamA	A679T	2.65	1	57-14	MT	CIP
200525	C	T	b0178	skp	A15V	16.51	1	60-14	MT	CIP
201104	C	T	b0179	lpxD	P45L	34.64	0.2665	51-14	MT	CIP
201922	G	A	b0179	lpxD	A318T	41	0.3032	4-14	MT	CIP
202464	C	T	b0180	fabZ	R122C	54.71	0.1259	61-14	MT	CIP
202611	G	T	b0181	lpxA	A18S	57.95	1	02-P	MT	CIP
202611	G	T	b0181	lpxA	A18S	57.95	1	03-P	MT	CIP
202611	G	T	b0181	lpxA	A18S	57.95	1	08-P	MT	CIP
202611	G	T	b0181	lpxA	A18S	57.95	1	1-14	MT	CIP
202611	G	T	b0181	lpxA	A18S	57.95	1	12-P	MT	CIP
202611	G	T	b0181	lpxA	A18S	57.95	1	13-P	MT	CIP
202611	G	T	b0181	lpxA	A18S	57.95	1	24-P	MT	CIP
202611	G	T	b0181	lpxA	A18S	57.95	1	4-14	MT	CIP
202611	G	T	b0181	lpxA	A18S	57.95	1	49-14	MT	CIP
202611	G	T	b0181	lpxA	A18S	57.95	1	5-14	MT	CIP
202611	G	T	b0181	lpxA	A18S	57.95	1	50-14	MT	CIP
202611	G	T	b0181	lpxA	A18S	57.95	1	51-14	MT	CIP
202611	G	T	b0181	lpxA	A18S	57.95	1	52-14	MT	CIP
202611	G	T	b0181	lpxA	A18S	57.95	1	53-14	MT	CIP
202611	G	T	b0181	lpxA	A18S	57.95	1	54-14	MT	CIP
202611	G	T	b0181	lpxA	A18S	57.95	1	55-14	MT	CIP
202611	G	T	b0181	lpxA	A18S	57.95	1	56-14	MT	CIP
202611	G	T	b0181	lpxA	A18S	57.95	1	57-14	MT	CIP
202611	G	T	b0181	lpxA	A18S	57.95	1	58-14	MT	CIP
202611	G	T	b0181	lpxA	A18S	57.95	1	59-14	MT	CIP
202611	G	T	b0181	lpxA	A18S	57.95	1	60-14	MT	CIP
202611	G	T	b0181	lpxA	A18S	57.95	1	61-14	MT	CIP
202611	G	T	b0181	lpxA	A18S	57.95	1	62-14	MT	CIP
202611	G	T	b0181	lpxA	A18S	57.95	1	63-14	MT	CIP
202611	G	T	b0181	lpxA	A18S	57.95	1	64-14	MT	CIP
202611	G	T	b0181	lpxA	A18S	57.95	1	66-14	MT	CIP
202611	G	T	b0181	lpxA	A18S	57.95	1	67-14	MT	CIP
202611	G	T	b0181	lpxA	A18S	57.95	1	68-14	MT	CIP
202611	G	T	b0181	lpxA	A18S	57.95	1	70-14	MT	CIP
202926	A	G	b0181	lpxA	I123V	11.73	0.3306	62-14	MT	CIP
203444	G	A	b0182	lpxB	V33M	10.13	1	57-14	MT	CIP
203999	C	T	b0182	lpxB	L218F	10.18	0.1312	03-P	MT	CIP
204449	A	G	b0182	lpxB	N368D	18.48	0.3497	03-P	MT	CIP
204521	A	G	b0183	rnhB	Q10R	0.8	1	1-14	MT	CIP
204602	C	T	b0183	rnhB	A37V	7.87	1	70-14	MT	CIP
205322	T	C	b0184	dnaE	V66A	27.26	1	60-14	MT	CIP
205340	T	C	b0184	dnaE	V72A	21.98	1	52-14	MT	CIP
205786	G	A	b0184	dnaE	D221N	19.73	1	50-14	MT	CIP
205951	T	C	b0184	dnaE	Y276H	14.19	0.1035	49-14	MT	CIP
206399	A	T	b0184	dnaE	D425V	58.11	0.359	03-P	MT	CIP
206530	A	G	b0184	dnaE	M469V	31.71	0.2167	62-14	MT	CIP
206590	G	A	b0184	dnaE	E489K	30.13	0.2634	51-14	MT	CIP
206990	G	A	b0184	dnaE	R622H	22.72	0.3607	70-14	MT	CIP
207212	T	C	b0184	dnaE	V696A	30.4	1	67-14	MT	CIP
207470	T	C	b0184	dnaE	F782S	85.83	1	02-P	MT	CIP
207470	T	C	b0184	dnaE	F782S	85.83	1	03-P	MT	CIP
207470	T	C	b0184	dnaE	F782S	85.83	1	08-P	MT	CIP
207470	T	C	b0184	dnaE	F782S	85.83	1	1-14	MT	CIP
207470	T	C	b0184	dnaE	F782S	85.83	1	12-P	MT	CIP
207470	T	C	b0184	dnaE	F782S	85.83	1	13-P	MT	CIP
207470	T	C	b0184	dnaE	F782S	85.83	1	24-P	MT	CIP
207470	T	C	b0184	dnaE	F782S	85.83	1	4-14	MT	CIP
207470	T	C	b0184	dnaE	F782S	85.83	1	49-14	MT	CIP
207470	T	C	b0184	dnaE	F782S	85.83	1	5-14	MT	CIP
207470	T	C	b0184	dnaE	F782S	85.83	1	50-14	MT	CIP
207470	T	C	b0184	dnaE	F782S	85.83	1	51-14	MT	CIP
207470	T	C	b0184	dnaE	F782S	85.83	1	52-14	MT	CIP
207470	T	C	b0184	dnaE	F782S	85.83	1	53-14	MT	CIP
207470	T	C	b0184	dnaE	F782S	85.83	1	54-14	MT	CIP
207470	T	C	b0184	dnaE	F782S	85.83	1	55-14	MT	CIP
207470	T	C	b0184	dnaE	F782S	85.83	1	56-14	MT	CIP
207470	T	C	b0184	dnaE	F782S	85.83	1	57-14	MT	CIP
207470	T	C	b0184	dnaE	F782S	85.83	1	58-14	MT	CIP
207470	T	C	b0184	dnaE	F782S	85.83	1	59-14	MT	CIP
207470	T	C	b0184	dnaE	F782S	85.83	1	60-14	MT	CIP
207470	T	C	b0184	dnaE	F782S	85.83	1	61-14	MT	CIP
207470	T	C	b0184	dnaE	F782S	85.83	1	62-14	MT	CIP
207470	T	C	b0184	dnaE	F782S	85.83	1	63-14	MT	CIP
207470	T	C	b0184	dnaE	F782S	85.83	1	64-14	MT	CIP
207470	T	C	b0184	dnaE	F782S	85.83	1	66-14	MT	CIP
207470	T	C	b0184	dnaE	F782S	85.83	1	67-14	MT	CIP
207470	T	C	b0184	dnaE	F782S	85.83	1	68-14	MT	CIP
207470	T	C	b0184	dnaE	F782S	85.83	1	70-14	MT	CIP
207758	T	C	b0184	dnaE	V878A	24.76	0.1784	50-14	MT	CIP
207976	G	A	b0184	dnaE	D951N	3.08	0.8129	58-14	MT	CIP
208244	A	G	b0184	dnaE	Q1040R	0.73	0.4783	51-14	MT	CIP
209406	A	T	b0185	accA	K262N	12.66	1	63-14	MT	CIP
210588	A	G	b0186	ldcC	T304A	75.68	0.7179	08-P	MT	CIP
210745	G	A	b0186	ldcC	G356E	12.2	1	02-P	MT	CIP
210745	G	A	b0186	ldcC	G356E	12.2	1	03-P	MT	CIP
210745	G	A	b0186	ldcC	G356E	12.2	1	08-P	MT	CIP
210745	G	A	b0186	ldcC	G356E	12.2	1	1-14	MT	CIP
210745	G	A	b0186	ldcC	G356E	12.2	1	12-P	MT	CIP
210745	G	A	b0186	ldcC	G356E	12.2	1	13-P	MT	CIP
210745	G	A	b0186	ldcC	G356E	12.2	1	24-P	MT	CIP
210745	G	A	b0186	ldcC	G356E	12.2	1	4-14	MT	CIP
210745	G	A	b0186	ldcC	G356E	12.2	1	49-14	MT	CIP
210745	G	A	b0186	ldcC	G356E	12.2	1	5-14	MT	CIP
210745	G	A	b0186	ldcC	G356E	12.2	1	50-14	MT	CIP
210745	G	A	b0186	ldcC	G356E	12.2	1	51-14	MT	CIP
210745	G	A	b0186	ldcC	G356E	12.2	1	52-14	MT	CIP
210745	G	A	b0186	ldcC	G356E	12.2	1	53-14	MT	CIP
210745	G	A	b0186	ldcC	G356E	12.2	1	54-14	MT	CIP
210745	G	A	b0186	ldcC	G356E	12.2	1	55-14	MT	CIP
210745	G	A	b0186	ldcC	G356E	12.2	1	56-14	MT	CIP
210745	G	A	b0186	ldcC	G356E	12.2	1	57-14	MT	CIP
210745	G	A	b0186	ldcC	G356E	12.2	1	58-14	MT	CIP
210745	G	A	b0186	ldcC	G356E	12.2	1	59-14	MT	CIP
210745	G	A	b0186	ldcC	G356E	12.2	1	60-14	MT	CIP
210745	G	A	b0186	ldcC	G356E	12.2	1	61-14	MT	CIP
210745	G	A	b0186	ldcC	G356E	12.2	1	62-14	MT	CIP
210745	G	A	b0186	ldcC	G356E	12.2	1	63-14	MT	CIP
210745	G	A	b0186	ldcC	G356E	12.2	1	64-14	MT	CIP
210745	G	A	b0186	ldcC	G356E	12.2	1	66-14	MT	CIP
210745	G	A	b0186	ldcC	G356E	12.2	1	67-14	MT	CIP
210745	G	A	b0186	ldcC	G356E	12.2	1	68-14	MT	CIP
210745	G	A	b0186	ldcC	G356E	12.2	1	70-14	MT	CIP
210894	G	A	b0186	ldcC	V406I	28.33	0.129	53-14	MT	CIP
210978	C	T	b0186	ldcC	H434Y	8.76	0.5486	12-P	MT	CIP
211315	C	T	b0186	ldcC	A546V	55.25	0.1614	67-14	MT	CIP
211456	T	A	b0186	ldcC	I593N	57.55	1	03-P	MT	CIP
211456	T	A	b0186	ldcC	I593N	57.55	1	1-14	MT	CIP
211456	T	A	b0186	ldcC	I593N	57.55	1	12-P	MT	CIP
211456	T	A	b0186	ldcC	I593N	57.55	1	13-P	MT	CIP
211456	T	A	b0186	ldcC	I593N	57.55	1	24-P	MT	CIP
211456	T	A	b0186	ldcC	I593N	57.55	1	4-14	MT	CIP
211456	T	A	b0186	ldcC	I593N	57.55	1	51-14	MT	CIP
211456	T	A	b0186	ldcC	I593N	57.55	1	52-14	MT	CIP
211456	T	A	b0186	ldcC	I593N	57.55	1	53-14	MT	CIP
211456	T	A	b0186	ldcC	I593N	57.55	1	64-14	MT	CIP
211627	T	C	b0186	ldcC	L650P	74.55	0.1041	53-14	MT	CIP
212151	A	G	b0187	yaeR	H92R	5.96	0.1161	63-14	MT	CIP
212499	G	A	b0188	tilS	A57T	65.58	0.1336	52-14	MT	CIP
212758	T	A	b0188	tilS	V143D	17.07	1	02-P	MT	CIP
212758	T	A	b0188	tilS	V143D	17.07	1	57-14	MT	CIP
212758	T	A	b0188	tilS	V143D	17.07	1	61-14	MT	CIP
212758	T	A	b0188	tilS	V143D	17.07	1	68-14	MT	CIP
212758	T	A	b0188	tilS	V143D	17.07	1	70-14	MT	CIP
212815	A	G	b0188	tilS	E162G	41.94	0.8538	68-14	MT	CIP
212940	C	T	b0188	tilS	H204Y	20	0.1323	03-P	MT	CIP
213068	G	A	b0188	tilS	M246I	44.21	0.1612	4-14	MT	CIP
213081	G	A	b0188	tilS	D251N	2.74	1	12-P	MT	CIP
213366	G	A	b0188	tilS	D346N	0.09	0.4092	5-14	MT	CIP
214052	T	C	b4406	yaeP	D25G	30.49	0.1019	53-14	MT	CIP
214381	C	T	b0190	yaeQ	R31C	61.75	1	60-14	MT	CIP
214823	A	G	b0190	yaeQ	Q178R	20.39	0.1424	03-P	MT	CIP
214966	C	A	b0191	arfB	A45E	23.92	1	4-14	MT	CIP
214999	T	A	b0191	arfB	L56Q	82.55	1	02-P	MT	CIP
214999	T	A	b0191	arfB	L56Q	82.55	1	03-P	MT	CIP
214999	T	A	b0191	arfB	L56Q	82.55	1	08-P	MT	CIP
214999	T	A	b0191	arfB	L56Q	82.55	1	1-14	MT	CIP
214999	T	A	b0191	arfB	L56Q	82.55	1	12-P	MT	CIP
214999	T	A	b0191	arfB	L56Q	82.55	1	13-P	MT	CIP
214999	T	A	b0191	arfB	L56Q	82.55	1	24-P	MT	CIP
214999	T	A	b0191	arfB	L56Q	82.55	1	4-14	MT	CIP
214999	T	A	b0191	arfB	L56Q	82.55	1	49-14	MT	CIP
214999	T	A	b0191	arfB	L56Q	82.55	1	5-14	MT	CIP
214999	T	A	b0191	arfB	L56Q	82.55	1	50-14	MT	CIP
214999	T	A	b0191	arfB	L56Q	82.55	1	51-14	MT	CIP
214999	T	A	b0191	arfB	L56Q	82.55	1	52-14	MT	CIP
214999	T	A	b0191	arfB	L56Q	82.55	1	53-14	MT	CIP
214999	T	A	b0191	arfB	L56Q	82.55	1	54-14	MT	CIP
214999	T	A	b0191	arfB	L56Q	82.55	1	55-14	MT	CIP
214999	T	A	b0191	arfB	L56Q	82.55	1	56-14	MT	CIP
214999	T	A	b0191	arfB	L56Q	82.55	1	57-14	MT	CIP
214999	T	A	b0191	arfB	L56Q	82.55	1	58-14	MT	CIP
214999	T	A	b0191	arfB	L56Q	82.55	1	59-14	MT	CIP
214999	T	A	b0191	arfB	L56Q	82.55	1	60-14	MT	CIP
214999	T	A	b0191	arfB	L56Q	82.55	1	61-14	MT	CIP
214999	T	A	b0191	arfB	L56Q	82.55	1	62-14	MT	CIP
214999	T	A	b0191	arfB	L56Q	82.55	1	63-14	MT	CIP
214999	T	A	b0191	arfB	L56Q	82.55	1	64-14	MT	CIP
214999	T	A	b0191	arfB	L56Q	82.55	1	66-14	MT	CIP
214999	T	A	b0191	arfB	L56Q	82.55	1	67-14	MT	CIP
214999	T	A	b0191	arfB	L56Q	82.55	1	68-14	MT	CIP
214999	T	A	b0191	arfB	L56Q	82.55	1	70-14	MT	CIP
215169	G	A	b0191	arfB	A113T	20.5	0.2604	58-14	MT	CIP
215419	T	C	b0192	nlpE	C51R	98.91	1	12-P	MT	CIP
215522	T	C	b0192	nlpE	F85S	93.24	1	5-14	MT	CIP
215530	T	C	b0192	nlpE	Y88H	43.77	1	63-14	MT	CIP
215750	C	T	b0192	nlpE	T161I	17.49	0.3488	03-P	MT	CIP
215924	C	T	b0192	nlpE	P219L	37.83	1	57-14	MT	CIP
216469	C	T	b0193	yaeF	E179K	5.92	0.5375	5-14	MT	CIP
216735	G	A	b0193	yaeF	S90F	67.51	0.1165	53-14	MT	CIP
217209	T	C	b0194	proS	M523V	39.68	1	58-14	MT	CIP
217505	G	A	b0194	proS	A424V	26.04	1	60-14	MT	CIP
217747	C	T	b0194	proS	M343I	9.17	1	51-14	MT	CIP
218571	C	T	b0194	proS	V69M	26.96	0.1038	03-P	MT	CIP
219053	G	A	b0195	trmO	P181L	50.04	1	02-P	MT	CIP
219053	G	A	b0195	trmO	P181L	50.04	1	03-P	MT	CIP
219053	G	A	b0195	trmO	P181L	50.04	1	08-P	MT	CIP
219053	G	A	b0195	trmO	P181L	50.04	1	1-14	MT	CIP
219053	G	A	b0195	trmO	P181L	50.04	1	12-P	MT	CIP
219053	G	A	b0195	trmO	P181L	50.04	1	13-P	MT	CIP
219053	G	A	b0195	trmO	P181L	50.04	1	24-P	MT	CIP
219053	G	A	b0195	trmO	P181L	50.04	1	4-14	MT	CIP
219053	G	A	b0195	trmO	P181L	50.04	1	49-14	MT	CIP
219053	G	A	b0195	trmO	P181L	50.04	1	5-14	MT	CIP
219053	G	A	b0195	trmO	P181L	50.04	1	50-14	MT	CIP
219053	G	A	b0195	trmO	P181L	50.04	1	51-14	MT	CIP
219053	G	A	b0195	trmO	P181L	50.04	1	52-14	MT	CIP
219053	G	A	b0195	trmO	P181L	50.04	1	53-14	MT	CIP
219053	G	A	b0195	trmO	P181L	50.04	1	54-14	MT	CIP
219053	G	A	b0195	trmO	P181L	50.04	1	55-14	MT	CIP
219053	G	A	b0195	trmO	P181L	50.04	1	56-14	MT	CIP
219053	G	A	b0195	trmO	P181L	50.04	1	57-14	MT	CIP
219053	G	A	b0195	trmO	P181L	50.04	1	58-14	MT	CIP
219053	G	A	b0195	trmO	P181L	50.04	1	59-14	MT	CIP
219053	G	A	b0195	trmO	P181L	50.04	1	60-14	MT	CIP
219053	G	A	b0195	trmO	P181L	50.04	1	61-14	MT	CIP
219053	G	A	b0195	trmO	P181L	50.04	1	62-14	MT	CIP
219053	G	A	b0195	trmO	P181L	50.04	1	63-14	MT	CIP
219053	G	A	b0195	trmO	P181L	50.04	1	64-14	MT	CIP
219053	G	A	b0195	trmO	P181L	50.04	1	66-14	MT	CIP
219053	G	A	b0195	trmO	P181L	50.04	1	67-14	MT	CIP
219053	G	A	b0195	trmO	P181L	50.04	1	68-14	MT	CIP
219053	G	A	b0195	trmO	P181L	50.04	1	70-14	MT	CIP
219306	G	A	b0195	trmO	P97S	86.16	0.4249	5-14	MT	CIP
219308	C	T	b0195	trmO	R96H	79.91	0.462	70-14	MT	CIP
219337	C	T	b0195	trmO	M86I	25.27	1	66-14	MT	CIP
219337	C	T	b0195	trmO	M86I	25.27	1	67-14	MT	CIP
219614	C	T	b0196	rcsF	A128T	84.24	0.835	02-P	MT	CIP
219787	C	T	b0196	rcsF	S70N	33.91	0.1821	68-14	MT	CIP
219889	G	A	b0196	rcsF	A36V	7.5	0.4303	5-14	MT	CIP
220586	C	T	b0197	metQ	A115T	79.29	0.5058	62-14	MT	CIP
220670	G	A	b0197	metQ	Q87X	100	1	52-14	MT	CIP
220757	C	T	b0197	metQ	G58S	43.01	0.212	70-14	MT	CIP
221224	A	T	b0198	metI	I133N	83.28	1	02-P	MT	CIP
221224	A	T	b0198	metI	I133N	83.28	1	03-P	MT	CIP
221224	A	T	b0198	metI	I133N	83.28	1	08-P	MT	CIP
221224	A	T	b0198	metI	I133N	83.28	1	1-14	MT	CIP
221224	A	T	b0198	metI	I133N	83.28	1	12-P	MT	CIP
221224	A	T	b0198	metI	I133N	83.28	1	13-P	MT	CIP
221224	A	T	b0198	metI	I133N	83.28	1	24-P	MT	CIP
221224	A	T	b0198	metI	I133N	83.28	1	4-14	MT	CIP
221224	A	T	b0198	metI	I133N	83.28	1	49-14	MT	CIP
221224	A	T	b0198	metI	I133N	83.28	1	5-14	MT	CIP
221224	A	T	b0198	metI	I133N	83.28	1	50-14	MT	CIP
221224	A	T	b0198	metI	I133N	83.28	1	51-14	MT	CIP
221224	A	T	b0198	metI	I133N	83.28	1	52-14	MT	CIP
221224	A	T	b0198	metI	I133N	83.28	1	53-14	MT	CIP
221224	A	T	b0198	metI	I133N	83.28	1	54-14	MT	CIP
221224	A	T	b0198	metI	I133N	83.28	1	55-14	MT	CIP
221224	A	T	b0198	metI	I133N	83.28	1	56-14	MT	CIP
221224	A	T	b0198	metI	I133N	83.28	1	57-14	MT	CIP
221224	A	T	b0198	metI	I133N	83.28	1	58-14	MT	CIP
221224	A	T	b0198	metI	I133N	83.28	1	59-14	MT	CIP
221224	A	T	b0198	metI	I133N	83.28	1	60-14	MT	CIP
221224	A	T	b0198	metI	I133N	83.28	1	61-14	MT	CIP
221224	A	T	b0198	metI	I133N	83.28	1	62-14	MT	CIP
221224	A	T	b0198	metI	I133N	83.28	1	63-14	MT	CIP
221224	A	T	b0198	metI	I133N	83.28	1	64-14	MT	CIP
221224	A	T	b0198	metI	I133N	83.28	1	66-14	MT	CIP
221224	A	T	b0198	metI	I133N	83.28	1	67-14	MT	CIP
221224	A	T	b0198	metI	I133N	83.28	1	68-14	MT	CIP
221224	A	T	b0198	metI	I133N	83.28	1	70-14	MT	CIP
221243	C	T	b0198	metI	G127S	82.82	1	5-14	MT	CIP
221261	C	T	b0198	metI	E121K	71.66	0.1612	64-14	MT	CIP
221396	T	A	b0198	metI	I76F	62.91	0.1161	4-14	MT	CIP
221711	A	G	b0199	metN	M312T	53.44	0.1734	62-14	MT	CIP
221837	C	T	b0199	metN	R270H	19.69	1	02-P	MT	CIP
221837	C	T	b0199	metN	R270H	19.69	1	03-P	MT	CIP
221837	C	T	b0199	metN	R270H	19.69	1	08-P	MT	CIP
221837	C	T	b0199	metN	R270H	19.69	1	1-14	MT	CIP
221837	C	T	b0199	metN	R270H	19.69	1	12-P	MT	CIP
221837	C	T	b0199	metN	R270H	19.69	1	13-P	MT	CIP
221837	C	T	b0199	metN	R270H	19.69	1	24-P	MT	CIP
221837	C	T	b0199	metN	R270H	19.69	1	4-14	MT	CIP
221837	C	T	b0199	metN	R270H	19.69	1	49-14	MT	CIP
221837	C	T	b0199	metN	R270H	19.69	1	5-14	MT	CIP
221837	C	T	b0199	metN	R270H	19.69	1	50-14	MT	CIP
221837	C	T	b0199	metN	R270H	19.69	1	51-14	MT	CIP
221837	C	T	b0199	metN	R270H	19.69	1	52-14	MT	CIP
221837	C	T	b0199	metN	R270H	19.69	1	53-14	MT	CIP
221837	C	T	b0199	metN	R270H	19.69	1	54-14	MT	CIP
221837	C	T	b0199	metN	R270H	19.69	1	55-14	MT	CIP
221837	C	T	b0199	metN	R270H	19.69	1	56-14	MT	CIP
221837	C	T	b0199	metN	R270H	19.69	1	57-14	MT	CIP
221837	C	T	b0199	metN	R270H	19.69	1	58-14	MT	CIP
221837	C	T	b0199	metN	R270H	19.69	1	59-14	MT	CIP
221837	C	T	b0199	metN	R270H	19.69	1	60-14	MT	CIP
221837	C	T	b0199	metN	R270H	19.69	1	61-14	MT	CIP
221837	C	T	b0199	metN	R270H	19.69	1	62-14	MT	CIP
221837	C	T	b0199	metN	R270H	19.69	1	63-14	MT	CIP
221837	C	T	b0199	metN	R270H	19.69	1	64-14	MT	CIP
221837	C	T	b0199	metN	R270H	19.69	1	66-14	MT	CIP
221837	C	T	b0199	metN	R270H	19.69	1	67-14	MT	CIP
221837	C	T	b0199	metN	R270H	19.69	1	68-14	MT	CIP
221837	C	T	b0199	metN	R270H	19.69	1	70-14	MT	CIP
221909	T	C	b0199	metN	H246R	17.51	1	02-P	MT	CIP
221909	T	C	b0199	metN	H246R	17.51	1	03-P	MT	CIP
221909	T	C	b0199	metN	H246R	17.51	1	08-P	MT	CIP
221909	T	C	b0199	metN	H246R	17.51	1	1-14	MT	CIP
221909	T	C	b0199	metN	H246R	17.51	1	12-P	MT	CIP
221909	T	C	b0199	metN	H246R	17.51	1	13-P	MT	CIP
221909	T	C	b0199	metN	H246R	17.51	1	24-P	MT	CIP
221909	T	C	b0199	metN	H246R	17.51	1	4-14	MT	CIP
221909	T	C	b0199	metN	H246R	17.51	1	49-14	MT	CIP
221909	T	C	b0199	metN	H246R	17.51	1	5-14	MT	CIP
221909	T	C	b0199	metN	H246R	17.51	1	50-14	MT	CIP
221909	T	C	b0199	metN	H246R	17.51	1	51-14	MT	CIP
221909	T	C	b0199	metN	H246R	17.51	1	52-14	MT	CIP
221909	T	C	b0199	metN	H246R	17.51	1	53-14	MT	CIP
221909	T	C	b0199	metN	H246R	17.51	1	54-14	MT	CIP
221909	T	C	b0199	metN	H246R	17.51	1	55-14	MT	CIP
221909	T	C	b0199	metN	H246R	17.51	1	56-14	MT	CIP
221909	T	C	b0199	metN	H246R	17.51	1	57-14	MT	CIP
221909	T	C	b0199	metN	H246R	17.51	1	58-14	MT	CIP
221909	T	C	b0199	metN	H246R	17.51	1	59-14	MT	CIP
221909	T	C	b0199	metN	H246R	17.51	1	60-14	MT	CIP
221909	T	C	b0199	metN	H246R	17.51	1	61-14	MT	CIP
221909	T	C	b0199	metN	H246R	17.51	1	62-14	MT	CIP
221909	T	C	b0199	metN	H246R	17.51	1	63-14	MT	CIP
221909	T	C	b0199	metN	H246R	17.51	1	64-14	MT	CIP
221909	T	C	b0199	metN	H246R	17.51	1	66-14	MT	CIP
221909	T	C	b0199	metN	H246R	17.51	1	67-14	MT	CIP
221909	T	C	b0199	metN	H246R	17.51	1	68-14	MT	CIP
221909	T	C	b0199	metN	H246R	17.51	1	70-14	MT	CIP
222029	C	T	b0199	metN	R206H	25.23	0.4607	51-14	MT	CIP
222615	A	G	b0199	metN	F11L	44.67	1	60-14	MT	CIP
222893	G	T	b0200	gmhB	G21C	53.22	1	1-14	MT	CIP
223403	C	T	b0200	gmhB	Q191X	100	1	02-P	MT	CIP
223403	C	T	b0200	gmhB	Q191X	100	1	03-P	MT	CIP
223403	C	T	b0200	gmhB	Q191X	100	1	08-P	MT	CIP
223403	C	T	b0200	gmhB	Q191X	100	1	1-14	MT	CIP
223403	C	T	b0200	gmhB	Q191X	100	1	12-P	MT	CIP
223403	C	T	b0200	gmhB	Q191X	100	1	13-P	MT	CIP
223403	C	T	b0200	gmhB	Q191X	100	1	24-P	MT	CIP
223403	C	T	b0200	gmhB	Q191X	100	1	4-14	MT	CIP
223403	C	T	b0200	gmhB	Q191X	100	1	49-14	MT	CIP
223403	C	T	b0200	gmhB	Q191X	100	1	5-14	MT	CIP
223403	C	T	b0200	gmhB	Q191X	100	1	50-14	MT	CIP
223403	C	T	b0200	gmhB	Q191X	100	1	51-14	MT	CIP
223403	C	T	b0200	gmhB	Q191X	100	1	52-14	MT	CIP
223403	C	T	b0200	gmhB	Q191X	100	1	53-14	MT	CIP
223403	C	T	b0200	gmhB	Q191X	100	1	54-14	MT	CIP
223403	C	T	b0200	gmhB	Q191X	100	1	55-14	MT	CIP
223403	C	T	b0200	gmhB	Q191X	100	1	56-14	MT	CIP
223403	C	T	b0200	gmhB	Q191X	100	1	57-14	MT	CIP
223403	C	T	b0200	gmhB	Q191X	100	1	58-14	MT	CIP
223403	C	T	b0200	gmhB	Q191X	100	1	59-14	MT	CIP
223403	C	T	b0200	gmhB	Q191X	100	1	60-14	MT	CIP
223403	C	T	b0200	gmhB	Q191X	100	1	61-14	MT	CIP
223403	C	T	b0200	gmhB	Q191X	100	1	62-14	MT	CIP
223403	C	T	b0200	gmhB	Q191X	100	1	63-14	MT	CIP
223403	C	T	b0200	gmhB	Q191X	100	1	64-14	MT	CIP
223403	C	T	b0200	gmhB	Q191X	100	1	66-14	MT	CIP
223403	C	T	b0200	gmhB	Q191X	100	1	67-14	MT	CIP
223403	C	T	b0200	gmhB	Q191X	100	1	68-14	MT	CIP
223403	C	T	b0200	gmhB	Q191X	100	1	70-14	MT	CIP
229234	T	A	b0207	dkgB	I23K	5.3	1	02-P	MT	CIP
229234	T	A	b0207	dkgB	I23K	5.3	1	03-P	MT	CIP
229234	T	A	b0207	dkgB	I23K	5.3	1	08-P	MT	CIP
229234	T	A	b0207	dkgB	I23K	5.3	1	1-14	MT	CIP
229234	T	A	b0207	dkgB	I23K	5.3	1	12-P	MT	CIP
229234	T	A	b0207	dkgB	I23K	5.3	1	13-P	MT	CIP
229234	T	A	b0207	dkgB	I23K	5.3	1	24-P	MT	CIP
229234	T	A	b0207	dkgB	I23K	5.3	1	4-14	MT	CIP
229234	T	A	b0207	dkgB	I23K	5.3	1	49-14	MT	CIP
229234	T	A	b0207	dkgB	I23K	5.3	1	5-14	MT	CIP
229234	T	A	b0207	dkgB	I23K	5.3	1	50-14	MT	CIP
229234	T	A	b0207	dkgB	I23K	5.3	1	51-14	MT	CIP
229234	T	A	b0207	dkgB	I23K	5.3	1	52-14	MT	CIP
229234	T	A	b0207	dkgB	I23K	5.3	1	53-14	MT	CIP
229234	T	A	b0207	dkgB	I23K	5.3	1	54-14	MT	CIP
229234	T	A	b0207	dkgB	I23K	5.3	1	55-14	MT	CIP
229234	T	A	b0207	dkgB	I23K	5.3	1	56-14	MT	CIP
229234	T	A	b0207	dkgB	I23K	5.3	1	57-14	MT	CIP
229234	T	A	b0207	dkgB	I23K	5.3	1	58-14	MT	CIP
229234	T	A	b0207	dkgB	I23K	5.3	1	59-14	MT	CIP
229234	T	A	b0207	dkgB	I23K	5.3	1	60-14	MT	CIP
229234	T	A	b0207	dkgB	I23K	5.3	1	61-14	MT	CIP
229234	T	A	b0207	dkgB	I23K	5.3	1	62-14	MT	CIP
229234	T	A	b0207	dkgB	I23K	5.3	1	63-14	MT	CIP
229234	T	A	b0207	dkgB	I23K	5.3	1	64-14	MT	CIP
229234	T	A	b0207	dkgB	I23K	5.3	1	66-14	MT	CIP
229234	T	A	b0207	dkgB	I23K	5.3	1	67-14	MT	CIP
229234	T	A	b0207	dkgB	I23K	5.3	1	68-14	MT	CIP
229234	T	A	b0207	dkgB	I23K	5.3	1	70-14	MT	CIP
229362	T	C	b0207	dkgB	W66R	88.62	0.1262	02-P	MT	CIP
229498	T	C	b0207	dkgB	M111T	50.32	0.113	03-P	MT	CIP
229499	G	A	b0207	dkgB	M111I	30.21	0.2764	03-P	MT	CIP
229504	C	A	b0207	dkgB	A113E	25.81	1	02-P	MT	CIP
229504	C	A	b0207	dkgB	A113E	25.81	1	03-P	MT	CIP
229504	C	A	b0207	dkgB	A113E	25.81	1	08-P	MT	CIP
229504	C	A	b0207	dkgB	A113E	25.81	1	1-14	MT	CIP
229504	C	A	b0207	dkgB	A113E	25.81	1	12-P	MT	CIP
229504	C	A	b0207	dkgB	A113E	25.81	1	13-P	MT	CIP
229504	C	A	b0207	dkgB	A113E	25.81	1	24-P	MT	CIP
229504	C	A	b0207	dkgB	A113E	25.81	1	4-14	MT	CIP
229504	C	A	b0207	dkgB	A113E	25.81	1	49-14	MT	CIP
229504	C	A	b0207	dkgB	A113E	25.81	1	5-14	MT	CIP
229504	C	A	b0207	dkgB	A113E	25.81	1	50-14	MT	CIP
229504	C	A	b0207	dkgB	A113E	25.81	1	51-14	MT	CIP
229504	C	A	b0207	dkgB	A113E	25.81	1	52-14	MT	CIP
229504	C	A	b0207	dkgB	A113E	25.81	1	53-14	MT	CIP
229504	C	A	b0207	dkgB	A113E	25.81	1	54-14	MT	CIP
229504	C	A	b0207	dkgB	A113E	25.81	1	55-14	MT	CIP
229504	C	A	b0207	dkgB	A113E	25.81	1	56-14	MT	CIP
229504	C	A	b0207	dkgB	A113E	25.81	1	57-14	MT	CIP
229504	C	A	b0207	dkgB	A113E	25.81	1	58-14	MT	CIP
229504	C	A	b0207	dkgB	A113E	25.81	1	59-14	MT	CIP
229504	C	A	b0207	dkgB	A113E	25.81	1	60-14	MT	CIP
229504	C	A	b0207	dkgB	A113E	25.81	1	61-14	MT	CIP
229504	C	A	b0207	dkgB	A113E	25.81	1	62-14	MT	CIP
229504	C	A	b0207	dkgB	A113E	25.81	1	63-14	MT	CIP
229504	C	A	b0207	dkgB	A113E	25.81	1	64-14	MT	CIP
229504	C	A	b0207	dkgB	A113E	25.81	1	66-14	MT	CIP
229504	C	A	b0207	dkgB	A113E	25.81	1	67-14	MT	CIP
229504	C	A	b0207	dkgB	A113E	25.81	1	68-14	MT	CIP
229504	C	A	b0207	dkgB	A113E	25.81	1	70-14	MT	CIP
229524	C	G	b0207	dkgB	Q120E	5.32	1	02-P	MT	CIP
229524	C	G	b0207	dkgB	Q120E	5.32	1	03-P	MT	CIP
229524	C	G	b0207	dkgB	Q120E	5.32	1	08-P	MT	CIP
229524	C	G	b0207	dkgB	Q120E	5.32	1	1-14	MT	CIP
229524	C	G	b0207	dkgB	Q120E	5.32	1	12-P	MT	CIP
229524	C	G	b0207	dkgB	Q120E	5.32	1	13-P	MT	CIP
229524	C	G	b0207	dkgB	Q120E	5.32	1	24-P	MT	CIP
229524	C	G	b0207	dkgB	Q120E	5.32	1	4-14	MT	CIP
229524	C	G	b0207	dkgB	Q120E	5.32	1	49-14	MT	CIP
229524	C	G	b0207	dkgB	Q120E	5.32	1	5-14	MT	CIP
229524	C	G	b0207	dkgB	Q120E	5.32	1	50-14	MT	CIP
229524	C	G	b0207	dkgB	Q120E	5.32	1	51-14	MT	CIP
229524	C	G	b0207	dkgB	Q120E	5.32	1	52-14	MT	CIP
229524	C	G	b0207	dkgB	Q120E	5.32	1	53-14	MT	CIP
229524	C	G	b0207	dkgB	Q120E	5.32	1	54-14	MT	CIP
229524	C	G	b0207	dkgB	Q120E	5.32	1	55-14	MT	CIP
229524	C	G	b0207	dkgB	Q120E	5.32	1	56-14	MT	CIP
229524	C	G	b0207	dkgB	Q120E	5.32	1	57-14	MT	CIP
229524	C	G	b0207	dkgB	Q120E	5.32	1	58-14	MT	CIP
229524	C	G	b0207	dkgB	Q120E	5.32	1	59-14	MT	CIP
229524	C	G	b0207	dkgB	Q120E	5.32	1	60-14	MT	CIP
229524	C	G	b0207	dkgB	Q120E	5.32	1	61-14	MT	CIP
229524	C	G	b0207	dkgB	Q120E	5.32	1	62-14	MT	CIP
229524	C	G	b0207	dkgB	Q120E	5.32	1	63-14	MT	CIP
229524	C	G	b0207	dkgB	Q120E	5.32	1	64-14	MT	CIP
229524	C	G	b0207	dkgB	Q120E	5.32	1	66-14	MT	CIP
229524	C	G	b0207	dkgB	Q120E	5.32	1	67-14	MT	CIP
229524	C	G	b0207	dkgB	Q120E	5.32	1	68-14	MT	CIP
229524	C	G	b0207	dkgB	Q120E	5.32	1	70-14	MT	CIP
229819	T	C	b0207	dkgB	V218A	49.09	1	24-P	MT	CIP
229990	C	T	b0208	yafC	G298R	3.48	1	64-14	MT	CIP
230266	G	A	b0208	yafC	R206C	25.33	1	02-P	MT	CIP
230266	G	A	b0208	yafC	R206C	25.33	1	03-P	MT	CIP
230266	G	A	b0208	yafC	R206C	25.33	1	08-P	MT	CIP
230266	G	A	b0208	yafC	R206C	25.33	1	1-14	MT	CIP
230266	G	A	b0208	yafC	R206C	25.33	1	12-P	MT	CIP
230266	G	A	b0208	yafC	R206C	25.33	1	13-P	MT	CIP
230266	G	A	b0208	yafC	R206C	25.33	1	24-P	MT	CIP
230266	G	A	b0208	yafC	R206C	25.33	1	4-14	MT	CIP
230266	G	A	b0208	yafC	R206C	25.33	1	49-14	MT	CIP
230266	G	A	b0208	yafC	R206C	25.33	1	5-14	MT	CIP
230266	G	A	b0208	yafC	R206C	25.33	1	50-14	MT	CIP
230266	G	A	b0208	yafC	R206C	25.33	1	51-14	MT	CIP
230266	G	A	b0208	yafC	R206C	25.33	1	52-14	MT	CIP
230266	G	A	b0208	yafC	R206C	25.33	1	53-14	MT	CIP
230266	G	A	b0208	yafC	R206C	25.33	1	54-14	MT	CIP
230266	G	A	b0208	yafC	R206C	25.33	1	55-14	MT	CIP
230266	G	A	b0208	yafC	R206C	25.33	1	56-14	MT	CIP
230266	G	A	b0208	yafC	R206C	25.33	1	57-14	MT	CIP
230266	G	A	b0208	yafC	R206C	25.33	1	58-14	MT	CIP
230266	G	A	b0208	yafC	R206C	25.33	1	59-14	MT	CIP
230266	G	A	b0208	yafC	R206C	25.33	1	60-14	MT	CIP
230266	G	A	b0208	yafC	R206C	25.33	1	61-14	MT	CIP
230266	G	A	b0208	yafC	R206C	25.33	1	62-14	MT	CIP
230266	G	A	b0208	yafC	R206C	25.33	1	63-14	MT	CIP
230266	G	A	b0208	yafC	R206C	25.33	1	64-14	MT	CIP
230266	G	A	b0208	yafC	R206C	25.33	1	66-14	MT	CIP
230266	G	A	b0208	yafC	R206C	25.33	1	67-14	MT	CIP
230266	G	A	b0208	yafC	R206C	25.33	1	68-14	MT	CIP
230266	G	A	b0208	yafC	R206C	25.33	1	70-14	MT	CIP
230278	A	T	b0208	yafC	W202R	94.22	1	70-14	MT	CIP
230313	C	T	b0208	yafC	C190Y	71.27	0.2621	63-14	MT	CIP
230317	T	C	b0208	yafC	I189V	0.1	1	02-P	MT	CIP
230317	T	C	b0208	yafC	I189V	0.1	1	03-P	MT	CIP
230317	T	C	b0208	yafC	I189V	0.1	1	08-P	MT	CIP
230317	T	C	b0208	yafC	I189V	0.1	1	1-14	MT	CIP
230317	T	C	b0208	yafC	I189V	0.1	1	12-P	MT	CIP
230317	T	C	b0208	yafC	I189V	0.1	1	13-P	MT	CIP
230317	T	C	b0208	yafC	I189V	0.1	1	24-P	MT	CIP
230317	T	C	b0208	yafC	I189V	0.1	1	4-14	MT	CIP
230317	T	C	b0208	yafC	I189V	0.1	1	49-14	MT	CIP
230317	T	C	b0208	yafC	I189V	0.1	1	5-14	MT	CIP
230317	T	C	b0208	yafC	I189V	0.1	1	50-14	MT	CIP
230317	T	C	b0208	yafC	I189V	0.1	1	51-14	MT	CIP
230317	T	C	b0208	yafC	I189V	0.1	1	52-14	MT	CIP
230317	T	C	b0208	yafC	I189V	0.1	1	53-14	MT	CIP
230317	T	C	b0208	yafC	I189V	0.1	1	54-14	MT	CIP
230317	T	C	b0208	yafC	I189V	0.1	1	55-14	MT	CIP
230317	T	C	b0208	yafC	I189V	0.1	1	56-14	MT	CIP
230317	T	C	b0208	yafC	I189V	0.1	1	57-14	MT	CIP
230317	T	C	b0208	yafC	I189V	0.1	1	58-14	MT	CIP
230317	T	C	b0208	yafC	I189V	0.1	1	59-14	MT	CIP
230317	T	C	b0208	yafC	I189V	0.1	1	60-14	MT	CIP
230317	T	C	b0208	yafC	I189V	0.1	1	61-14	MT	CIP
230317	T	C	b0208	yafC	I189V	0.1	1	62-14	MT	CIP
230317	T	C	b0208	yafC	I189V	0.1	1	63-14	MT	CIP
230317	T	C	b0208	yafC	I189V	0.1	1	64-14	MT	CIP
230317	T	C	b0208	yafC	I189V	0.1	1	66-14	MT	CIP
230317	T	C	b0208	yafC	I189V	0.1	1	67-14	MT	CIP
230317	T	C	b0208	yafC	I189V	0.1	1	68-14	MT	CIP
230317	T	C	b0208	yafC	I189V	0.1	1	70-14	MT	CIP
230371	C	T	b0208	yafC	D171N	2.03	1	08-P	MT	CIP
230371	C	T	b0208	yafC	D171N	2.03	1	49-14	MT	CIP
230371	C	T	b0208	yafC	D171N	2.03	1	50-14	MT	CIP
230371	C	T	b0208	yafC	D171N	2.03	1	54-14	MT	CIP
230371	C	T	b0208	yafC	D171N	2.03	1	55-14	MT	CIP
230371	C	T	b0208	yafC	D171N	2.03	1	56-14	MT	CIP
230371	C	T	b0208	yafC	D171N	2.03	1	58-14	MT	CIP
230371	C	T	b0208	yafC	D171N	2.03	1	59-14	MT	CIP
230371	C	T	b0208	yafC	D171N	2.03	1	60-14	MT	CIP
230371	C	T	b0208	yafC	D171N	2.03	1	62-14	MT	CIP
230371	C	T	b0208	yafC	D171N	2.03	1	66-14	MT	CIP
230371	C	T	b0208	yafC	D171N	2.03	1	67-14	MT	CIP
230450	T	C	b0208	yafC	I144M	45.26	1	02-P	MT	CIP
230450	T	C	b0208	yafC	I144M	45.26	1	03-P	MT	CIP
230450	T	C	b0208	yafC	I144M	45.26	1	08-P	MT	CIP
230450	T	C	b0208	yafC	I144M	45.26	1	1-14	MT	CIP
230450	T	C	b0208	yafC	I144M	45.26	1	12-P	MT	CIP
230450	T	C	b0208	yafC	I144M	45.26	1	13-P	MT	CIP
230450	T	C	b0208	yafC	I144M	45.26	1	24-P	MT	CIP
230450	T	C	b0208	yafC	I144M	45.26	1	4-14	MT	CIP
230450	T	C	b0208	yafC	I144M	45.26	1	49-14	MT	CIP
230450	T	C	b0208	yafC	I144M	45.26	1	5-14	MT	CIP
230450	T	C	b0208	yafC	I144M	45.26	1	50-14	MT	CIP
230450	T	C	b0208	yafC	I144M	45.26	1	51-14	MT	CIP
230450	T	C	b0208	yafC	I144M	45.26	1	52-14	MT	CIP
230450	T	C	b0208	yafC	I144M	45.26	1	53-14	MT	CIP
230450	T	C	b0208	yafC	I144M	45.26	1	54-14	MT	CIP
230450	T	C	b0208	yafC	I144M	45.26	1	55-14	MT	CIP
230450	T	C	b0208	yafC	I144M	45.26	1	56-14	MT	CIP
230450	T	C	b0208	yafC	I144M	45.26	1	57-14	MT	CIP
230450	T	C	b0208	yafC	I144M	45.26	1	58-14	MT	CIP
230450	T	C	b0208	yafC	I144M	45.26	1	59-14	MT	CIP
230450	T	C	b0208	yafC	I144M	45.26	1	60-14	MT	CIP
230450	T	C	b0208	yafC	I144M	45.26	1	61-14	MT	CIP
230450	T	C	b0208	yafC	I144M	45.26	1	62-14	MT	CIP
230450	T	C	b0208	yafC	I144M	45.26	1	63-14	MT	CIP
230450	T	C	b0208	yafC	I144M	45.26	1	64-14	MT	CIP
230450	T	C	b0208	yafC	I144M	45.26	1	66-14	MT	CIP
230450	T	C	b0208	yafC	I144M	45.26	1	67-14	MT	CIP
230450	T	C	b0208	yafC	I144M	45.26	1	68-14	MT	CIP
230450	T	C	b0208	yafC	I144M	45.26	1	70-14	MT	CIP
230505	A	G	b0208	yafC	L126P	78.11	0.1033	54-14	MT	CIP
230505	A	G	b0208	yafC	L126P	78.11	1	55-14	MT	CIP
230753	C	T	b0208	yafC	M43I	4.4	1	02-P	MT	CIP
230753	C	T	b0208	yafC	M43I	4.4	1	03-P	MT	CIP
230753	C	T	b0208	yafC	M43I	4.4	1	08-P	MT	CIP
230753	C	T	b0208	yafC	M43I	4.4	1	1-14	MT	CIP
230753	C	T	b0208	yafC	M43I	4.4	1	12-P	MT	CIP
230753	C	T	b0208	yafC	M43I	4.4	1	13-P	MT	CIP
230753	C	T	b0208	yafC	M43I	4.4	1	24-P	MT	CIP
230753	C	T	b0208	yafC	M43I	4.4	1	4-14	MT	CIP
230753	C	T	b0208	yafC	M43I	4.4	1	49-14	MT	CIP
230753	C	T	b0208	yafC	M43I	4.4	1	5-14	MT	CIP
230753	C	T	b0208	yafC	M43I	4.4	1	50-14	MT	CIP
230753	C	T	b0208	yafC	M43I	4.4	1	51-14	MT	CIP
230753	C	T	b0208	yafC	M43I	4.4	1	52-14	MT	CIP
230753	C	T	b0208	yafC	M43I	4.4	1	53-14	MT	CIP
230753	C	T	b0208	yafC	M43I	4.4	1	54-14	MT	CIP
230753	C	T	b0208	yafC	M43I	4.4	1	55-14	MT	CIP
230753	C	T	b0208	yafC	M43I	4.4	1	56-14	MT	CIP
230753	C	T	b0208	yafC	M43I	4.4	1	57-14	MT	CIP
230753	C	T	b0208	yafC	M43I	4.4	1	58-14	MT	CIP
230753	C	T	b0208	yafC	M43I	4.4	1	59-14	MT	CIP
230753	C	T	b0208	yafC	M43I	4.4	1	60-14	MT	CIP
230753	C	T	b0208	yafC	M43I	4.4	1	61-14	MT	CIP
230753	C	T	b0208	yafC	M43I	4.4	1	62-14	MT	CIP
230753	C	T	b0208	yafC	M43I	4.4	1	63-14	MT	CIP
230753	C	T	b0208	yafC	M43I	4.4	1	64-14	MT	CIP
230753	C	T	b0208	yafC	M43I	4.4	1	66-14	MT	CIP
230753	C	T	b0208	yafC	M43I	4.4	1	67-14	MT	CIP
230753	C	T	b0208	yafC	M43I	4.4	1	68-14	MT	CIP
230753	C	T	b0208	yafC	M43I	4.4	1	70-14	MT	CIP
231152	G	A	b0209	yafD	V11I	7.28	1	02-P	MT	CIP
231152	G	A	b0209	yafD	V11I	7.28	1	57-14	MT	CIP
231152	G	A	b0209	yafD	V11I	7.28	1	61-14	MT	CIP
231152	G	A	b0209	yafD	V11I	7.28	1	68-14	MT	CIP
231152	G	A	b0209	yafD	V11I	7.28	1	70-14	MT	CIP
231332	C	T	b0209	yafD	H71Y	29.8	1	4-14	MT	CIP
231453	T	C	b0209	yafD	M111T	65.03	0.128	66-14	MT	CIP
231489	C	T	b0209	yafD	P123L	68.28	1	53-14	MT	CIP
231633	T	C	b0209	yafD	L171S	82.92	0.1803	62-14	MT	CIP
231863	C	T	b0209	yafD	R248C	37.11	0.2424	57-14	MT	CIP
231960	G	T	b0210	yafE	G12V	33.7	1	02-P	MT	CIP
231960	G	T	b0210	yafE	G12V	33.7	1	03-P	MT	CIP
231960	G	T	b0210	yafE	G12V	33.7	1	08-P	MT	CIP
231960	G	T	b0210	yafE	G12V	33.7	1	1-14	MT	CIP
231960	G	T	b0210	yafE	G12V	33.7	1	12-P	MT	CIP
231960	G	T	b0210	yafE	G12V	33.7	1	13-P	MT	CIP
231960	G	T	b0210	yafE	G12V	33.7	1	24-P	MT	CIP
231960	G	T	b0210	yafE	G12V	33.7	1	4-14	MT	CIP
231960	G	T	b0210	yafE	G12V	33.7	1	49-14	MT	CIP
231960	G	T	b0210	yafE	G12V	33.7	1	5-14	MT	CIP
231960	G	T	b0210	yafE	G12V	33.7	1	50-14	MT	CIP
231960	G	T	b0210	yafE	G12V	33.7	1	51-14	MT	CIP
231960	G	T	b0210	yafE	G12V	33.7	1	52-14	MT	CIP
231960	G	T	b0210	yafE	G12V	33.7	1	53-14	MT	CIP
231960	G	T	b0210	yafE	G12V	33.7	1	54-14	MT	CIP
231960	G	T	b0210	yafE	G12V	33.7	1	55-14	MT	CIP
231960	G	T	b0210	yafE	G12V	33.7	1	56-14	MT	CIP
231960	G	T	b0210	yafE	G12V	33.7	1	57-14	MT	CIP
231960	G	T	b0210	yafE	G12V	33.7	1	58-14	MT	CIP
231960	G	T	b0210	yafE	G12V	33.7	1	59-14	MT	CIP
231960	G	T	b0210	yafE	G12V	33.7	1	60-14	MT	CIP
231960	G	T	b0210	yafE	G12V	33.7	1	61-14	MT	CIP
231960	G	T	b0210	yafE	G12V	33.7	1	62-14	MT	CIP
231960	G	T	b0210	yafE	G12V	33.7	1	63-14	MT	CIP
231960	G	T	b0210	yafE	G12V	33.7	1	64-14	MT	CIP
231960	G	T	b0210	yafE	G12V	33.7	1	66-14	MT	CIP
231960	G	T	b0210	yafE	G12V	33.7	1	67-14	MT	CIP
231960	G	T	b0210	yafE	G12V	33.7	1	68-14	MT	CIP
231960	G	T	b0210	yafE	G12V	33.7	1	70-14	MT	CIP
231980	G	A	b0210	yafE	A19T	7.99	1	02-P	MT	CIP
231980	G	A	b0210	yafE	A19T	7.99	1	03-P	MT	CIP
231980	G	A	b0210	yafE	A19T	7.99	1	08-P	MT	CIP
231980	G	A	b0210	yafE	A19T	7.99	1	1-14	MT	CIP
231980	G	A	b0210	yafE	A19T	7.99	1	12-P	MT	CIP
231980	G	A	b0210	yafE	A19T	7.99	1	13-P	MT	CIP
231980	G	A	b0210	yafE	A19T	7.99	1	24-P	MT	CIP
231980	G	A	b0210	yafE	A19T	7.99	1	4-14	MT	CIP
231980	G	A	b0210	yafE	A19T	7.99	1	49-14	MT	CIP
231980	G	A	b0210	yafE	A19T	7.99	1	5-14	MT	CIP
231980	G	A	b0210	yafE	A19T	7.99	1	50-14	MT	CIP
231980	G	A	b0210	yafE	A19T	7.99	1	51-14	MT	CIP
231980	G	A	b0210	yafE	A19T	7.99	1	52-14	MT	CIP
231980	G	A	b0210	yafE	A19T	7.99	1	53-14	MT	CIP
231980	G	A	b0210	yafE	A19T	7.99	1	54-14	MT	CIP
231980	G	A	b0210	yafE	A19T	7.99	1	55-14	MT	CIP
231980	G	A	b0210	yafE	A19T	7.99	1	56-14	MT	CIP
231980	G	A	b0210	yafE	A19T	7.99	1	57-14	MT	CIP
231980	G	A	b0210	yafE	A19T	7.99	1	58-14	MT	CIP
231980	G	A	b0210	yafE	A19T	7.99	1	59-14	MT	CIP
231980	G	A	b0210	yafE	A19T	7.99	1	60-14	MT	CIP
231980	G	A	b0210	yafE	A19T	7.99	1	61-14	MT	CIP
231980	G	A	b0210	yafE	A19T	7.99	1	62-14	MT	CIP
231980	G	A	b0210	yafE	A19T	7.99	1	63-14	MT	CIP
231980	G	A	b0210	yafE	A19T	7.99	1	64-14	MT	CIP
231980	G	A	b0210	yafE	A19T	7.99	1	66-14	MT	CIP
231980	G	A	b0210	yafE	A19T	7.99	1	67-14	MT	CIP
231980	G	A	b0210	yafE	A19T	7.99	1	68-14	MT	CIP
231980	G	A	b0210	yafE	A19T	7.99	1	70-14	MT	CIP
232041	C	T	b0210	yafE	A39V	13.61	1	02-P	MT	CIP
232041	C	T	b0210	yafE	A39V	13.61	1	03-P	MT	CIP
232041	C	T	b0210	yafE	A39V	13.61	1	08-P	MT	CIP
232041	C	T	b0210	yafE	A39V	13.61	1	1-14	MT	CIP
232041	C	T	b0210	yafE	A39V	13.61	1	12-P	MT	CIP
232041	C	T	b0210	yafE	A39V	13.61	1	13-P	MT	CIP
232041	C	T	b0210	yafE	A39V	13.61	1	24-P	MT	CIP
232041	C	T	b0210	yafE	A39V	13.61	1	4-14	MT	CIP
232041	C	T	b0210	yafE	A39V	13.61	1	49-14	MT	CIP
232041	C	T	b0210	yafE	A39V	13.61	1	5-14	MT	CIP
232041	C	T	b0210	yafE	A39V	13.61	1	50-14	MT	CIP
232041	C	T	b0210	yafE	A39V	13.61	1	51-14	MT	CIP
232041	C	T	b0210	yafE	A39V	13.61	1	52-14	MT	CIP
232041	C	T	b0210	yafE	A39V	13.61	1	53-14	MT	CIP
232041	C	T	b0210	yafE	A39V	13.61	1	54-14	MT	CIP
232041	C	T	b0210	yafE	A39V	13.61	1	55-14	MT	CIP
232041	C	T	b0210	yafE	A39V	13.61	1	56-14	MT	CIP
232041	C	T	b0210	yafE	A39V	13.61	1	57-14	MT	CIP
232041	C	T	b0210	yafE	A39V	13.61	1	58-14	MT	CIP
232041	C	T	b0210	yafE	A39V	13.61	1	59-14	MT	CIP
232041	C	T	b0210	yafE	A39V	13.61	1	60-14	MT	CIP
232041	C	T	b0210	yafE	A39V	13.61	1	61-14	MT	CIP
232041	C	T	b0210	yafE	A39V	13.61	1	62-14	MT	CIP
232041	C	T	b0210	yafE	A39V	13.61	1	63-14	MT	CIP
232041	C	T	b0210	yafE	A39V	13.61	1	64-14	MT	CIP
232041	C	T	b0210	yafE	A39V	13.61	1	66-14	MT	CIP
232041	C	T	b0210	yafE	A39V	13.61	1	67-14	MT	CIP
232041	C	T	b0210	yafE	A39V	13.61	1	68-14	MT	CIP
232041	C	T	b0210	yafE	A39V	13.61	1	70-14	MT	CIP
232341	A	G	b0210	yafE	N139S	46.82	0.2169	49-14	MT	CIP
232401	C	T	b0210	yafE	A159V	15.16	1	02-P	MT	CIP
232401	C	T	b0210	yafE	A159V	15.16	1	03-P	MT	CIP
232401	C	T	b0210	yafE	A159V	15.16	1	08-P	MT	CIP
232401	C	T	b0210	yafE	A159V	15.16	1	1-14	MT	CIP
232401	C	T	b0210	yafE	A159V	15.16	1	12-P	MT	CIP
232401	C	T	b0210	yafE	A159V	15.16	1	13-P	MT	CIP
232401	C	T	b0210	yafE	A159V	15.16	1	24-P	MT	CIP
232401	C	T	b0210	yafE	A159V	15.16	1	4-14	MT	CIP
232401	C	T	b0210	yafE	A159V	15.16	1	49-14	MT	CIP
232401	C	T	b0210	yafE	A159V	15.16	1	5-14	MT	CIP
232401	C	T	b0210	yafE	A159V	15.16	1	50-14	MT	CIP
232401	C	T	b0210	yafE	A159V	15.16	1	51-14	MT	CIP
232401	C	T	b0210	yafE	A159V	15.16	1	52-14	MT	CIP
232401	C	T	b0210	yafE	A159V	15.16	1	53-14	MT	CIP
232401	C	T	b0210	yafE	A159V	15.16	1	54-14	MT	CIP
232401	C	T	b0210	yafE	A159V	15.16	1	55-14	MT	CIP
232401	C	T	b0210	yafE	A159V	15.16	1	56-14	MT	CIP
232401	C	T	b0210	yafE	A159V	15.16	1	57-14	MT	CIP
232401	C	T	b0210	yafE	A159V	15.16	1	58-14	MT	CIP
232401	C	T	b0210	yafE	A159V	15.16	1	59-14	MT	CIP
232401	C	T	b0210	yafE	A159V	15.16	1	60-14	MT	CIP
232401	C	T	b0210	yafE	A159V	15.16	1	61-14	MT	CIP
232401	C	T	b0210	yafE	A159V	15.16	1	62-14	MT	CIP
232401	C	T	b0210	yafE	A159V	15.16	1	63-14	MT	CIP
232401	C	T	b0210	yafE	A159V	15.16	1	64-14	MT	CIP
232401	C	T	b0210	yafE	A159V	15.16	1	66-14	MT	CIP
232401	C	T	b0210	yafE	A159V	15.16	1	67-14	MT	CIP
232401	C	T	b0210	yafE	A159V	15.16	1	68-14	MT	CIP
232401	C	T	b0210	yafE	A159V	15.16	1	70-14	MT	CIP
232499	G	A	b0210	yafE	G192S	50.81	0.1651	08-P	MT	CIP
233096	G	A	b0211	mltD	T287I	28.3	0.6377	51-14	MT	CIP
233499	C	T	b0211	mltD	G153S	66.96	1	02-P	MT	CIP
233499	C	T	b0211	mltD	G153S	66.96	1	03-P	MT	CIP
233499	C	T	b0211	mltD	G153S	66.96	1	08-P	MT	CIP
233499	C	T	b0211	mltD	G153S	66.96	1	1-14	MT	CIP
233499	C	T	b0211	mltD	G153S	66.96	1	12-P	MT	CIP
233499	C	T	b0211	mltD	G153S	66.96	1	13-P	MT	CIP
233499	C	T	b0211	mltD	G153S	66.96	1	24-P	MT	CIP
233499	C	T	b0211	mltD	G153S	66.96	1	4-14	MT	CIP
233499	C	T	b0211	mltD	G153S	66.96	1	49-14	MT	CIP
233499	C	T	b0211	mltD	G153S	66.96	1	5-14	MT	CIP
233499	C	T	b0211	mltD	G153S	66.96	1	50-14	MT	CIP
233499	C	T	b0211	mltD	G153S	66.96	1	51-14	MT	CIP
233499	C	T	b0211	mltD	G153S	66.96	1	52-14	MT	CIP
233499	C	T	b0211	mltD	G153S	66.96	1	53-14	MT	CIP
233499	C	T	b0211	mltD	G153S	66.96	1	54-14	MT	CIP
233499	C	T	b0211	mltD	G153S	66.96	1	55-14	MT	CIP
233499	C	T	b0211	mltD	G153S	66.96	1	56-14	MT	CIP
233499	C	T	b0211	mltD	G153S	66.96	1	57-14	MT	CIP
233499	C	T	b0211	mltD	G153S	66.96	1	58-14	MT	CIP
233499	C	T	b0211	mltD	G153S	66.96	1	59-14	MT	CIP
233499	C	T	b0211	mltD	G153S	66.96	1	60-14	MT	CIP
233499	C	T	b0211	mltD	G153S	66.96	1	61-14	MT	CIP
233499	C	T	b0211	mltD	G153S	66.96	1	62-14	MT	CIP
233499	C	T	b0211	mltD	G153S	66.96	1	63-14	MT	CIP
233499	C	T	b0211	mltD	G153S	66.96	1	64-14	MT	CIP
233499	C	T	b0211	mltD	G153S	66.96	1	66-14	MT	CIP
233499	C	T	b0211	mltD	G153S	66.96	1	67-14	MT	CIP
233499	C	T	b0211	mltD	G153S	66.96	1	68-14	MT	CIP
233499	C	T	b0211	mltD	G153S	66.96	1	70-14	MT	CIP
233614	C	T	b0211	mltD	M114I	54.22	0.1189	49-14	MT	CIP
233862	C	T	b0211	mltD	A32T	34.53	0.4256	5-14	MT	CIP
233883	G	A	b0211	mltD	H25Y	5.07	0.4466	62-14	MT	CIP
233931	C	T	b0211	mltD	A9T	50.11	0.5436	53-14	MT	CIP
234070	T	C	b0212	gloB	E238G	28.44	1	66-14	MT	CIP
234169	A	G	b0212	gloB	V205A	36.45	0.3337	49-14	MT	CIP
234217	T	C	b0212	gloB	Y189C	34.79	0.4991	12-P	MT	CIP
234239	C	T	b0212	gloB	D182N	29.89	0.3428	03-P	MT	CIP
234242	G	A	b0212	gloB	H181Y	7.26	0.1301	57-14	MT	CIP
234322	G	T	b0212	gloB	A154E	2.27	0.4134	12-P	MT	CIP
234859	G	A	b0213	yafS	C15Y	55.58	0.1428	03-P	MT	CIP
235214	T	A	b0213	yafS	F133L	24.85	1	02-P	MT	CIP
235214	T	A	b0213	yafS	F133L	24.85	1	03-P	MT	CIP
235214	T	A	b0213	yafS	F133L	24.85	1	08-P	MT	CIP
235214	T	A	b0213	yafS	F133L	24.85	1	1-14	MT	CIP
235214	T	A	b0213	yafS	F133L	24.85	1	12-P	MT	CIP
235214	T	A	b0213	yafS	F133L	24.85	1	13-P	MT	CIP
235214	T	A	b0213	yafS	F133L	24.85	1	24-P	MT	CIP
235214	T	A	b0213	yafS	F133L	24.85	1	4-14	MT	CIP
[truncated: 82,473 more rows]

## Sheet: Fig2ef,3a,S2a,S3ab,S4a
b_num	GENE_name	EAKS.rank_MT	EAKS.rank_WM	EAKS.rank_WT	EAsum.rank_MT	EAsum.rank_WM	EAsum.rank_WT	Freq.rank_MT	Freq.rank_WM	Freq.rank_WT	EAKS_score	EAKS_combine	EAsum_score	EAsum_combine	Freq_score	Freq_combine
b3019	parC	1	3	8	1	2	2	2	2	4	3.66988e-08	1	5.73419e-10	1	4.58735e-09	2
b0464	acrR	2	5	12	3	6	3	3	8	2	1.23859e-07	2.5	1.54823e-08	3	3.66988e-08	3
b2231	gyrA	12	4	1	2	4	1	1	3	1	1.23859e-07	2.5	4.58735e-09	2	1.93529e-09	1
b4063	soxR	777	19	17	202	10	17	15	9	7	0.000268536	4	0.000215061	7	2.41911e-07	4
b0929	ompF	710	1	22	64	3	22	108	4	15	0.000359824	5	1.87898e-05	5	9.02929e-05	6
b3030	parE	28	7		5	5		6	7		0.000582181	6	1.86469e-05	4	3.65338e-05	5
b0047	kefC	33		16	587		16	2192		22	0.000807886	7	0.0412838	63	0.0566671	76
b1609	rstB	268	103	15	2307	107	15	3084.5	182	18	0.00137971	8	0.00837211	17	0.0238659	31
b2535	csiE	48	11.5		296	20		1754.5	177.5		0.00170429	9	0.0515453	74.5	0.438155	376.5
b3212	gltB	551	49	10	19	93	13	85	284	24	0.0017757	10	5.76542e-05	6	0.00164186	7
b2152	yeiB	52	11.5		44	19		136	154		0.00199863	11	0.00143319	9	0.0171826	24
b0600	ybdL	72	63		48	63		285	155		0.00381682	12	0.00292738	13	0.0573234	78
b0397	sbcC	78	56		22	82		282	276		0.00447423	13	0.00494104	14	0.0561571	74
b3081	fadH	399	110	13	481	126	7	1344	245	3	0.00455303	14	0.00797659	16	0.00776978	13
b2066	udk		2			1			1		0.00518135	15.5	0.00259142	12	0.00259142	8
b2418	pdxK			2			4			11	0.00518135	15.5	0.0103567	20.5	0.0284236	40
b0075	leuL	3			31			5			0.00776978	17.5	0.0796418	102.5	0.0129422	19
b1162	bluR	502	145	3	1210	143	5	2109.5	75	9	0.00776978	17.5	0.0129422	22	0.0041391	9
b3250	mreC	541		4	307		6	788		16	0.0103567	19.5	0.0155261	24.5	0.0412838	58
b4086	alsC	4			36			318.5			0.0103567	19.5	0.0923537	110.5	0.753254	587
b1516	lsrB	2766		5	1294		8	668		14	0.0129422	21.5	0.0206896	31	0.0361442	53
b4472	yhdP	5			997			3045			0.0129422	21.5	1	2080	1	2084
b1929	yedE	73	134		735	139		1586.5	165		0.0130609	23	0.346079	299	0.407703	353.5
b2451	eutA	3436		6	3075		9	2005		19	0.0155261	25	0.0232691	35	0.0489821	67
b3314	rpsC	6			65			274			0.0155261	25	0.165356	160	0.655677	536.5
b4170	mutL		6			9			21		0.0155261	25	0.0232691	35	0.0541069	72.5
b0124	gcd	34	148		59	175		996	260		0.0158886	27	0.0220961	33	0.598989	490
b3593	rhsA	2343		7	3437		10	3436		23	0.0181086	28.5	0.0258471	37	0.0592257	80
b3848	yigZ	7			6			7			0.0181086	28.5	0.0155261	24.5	0.0181086	26
b3295	rpoA	2894	8		3226	11		3284.5	13		0.0206896	30.5	0.0284236	42	0.0335721	49
b4118	melR	8			106			495.5			0.0206896	30.5	0.266466	241.5	1	2084
b0708	phr	16	174		569	183		2681.5	197		0.0218486	32	0.215308	201	0.48223	407.5
b1296	puuP	171	179		155	37		800	18		0.0230994	33	0.017403	27	0.0464175	64.5
b0515	allE	695.5	11.5		2177	16		3086	84		0.0232691	35	0.0412838	63	0.212516	199.5
b2158	yeiH	9	262		9	258		36	143		0.0232691	35	0.0232691	35	0.0148479	21
b2892	recJ	1449		9	544		11	887		21	0.0232691	35	0.0284236	42	0.0541069	72.5
b1610	tus	10			21			46			0.0258471	37	0.0541069	77	0.117667	128.5
b3670	ilvN	190	91		508	73		695.5	30		0.0259687	38	0.173875	167	0.077095	95.5
b1186	nhaB	3245		11	3389		12	2842		20	0.0284236	39.5	0.0309986	47	0.0515453	70
b3393	hofO	11			68			199			0.0284236	39.5	0.172838	165.5	0.48684	410
b3426	glpD	200	11.5		290	21		989	208		0.0287168	41	0.0541069	77	0.507515	426.5
b1019	efeB	2139	202	20	3317	206	20	3402	176	17	0.0292823	42	0.0304292	45	0.0223449	29
b2979	glcD	212	24		32	33		105	205		0.0321889	43	0.000807886	8	0.0301405	42
b2197	ccmE	13			46			54			0.0335721	44.5	0.117667	128	0.137811	142
b4349	hsdM	813	11.5		2929	23		3301	216.5		0.0335721	44.5	0.0592257	82	0.528076	439.5
b2893	dsbC	14			128			279			0.0361442	47	0.319715	281	0.666656	544.5
b4101	phnG	2065		14	2143		14	2430.5		6	0.0361442	47	0.0361442	54	0.0155261	22.5
b4481	rffT	2834	11.5		3250	18		2805	145		0.0361442	47	0.0464175	70	0.360385	317.5
b3668	uhpB	229	99		313	104		1528.5	206.5		0.0374305	49	0.068747	91	0.50293	422.5
b3196	yrbG	231	31		116	35		74	124.5		0.0380718	50	0.00982237	19	0.0113855	16
b1439	ydcR	121	232		67	239		152	196		0.0383944	51	0.040689	60	0.0276017	36.5
b3893	fdoH	1181	15		1456	17		1637	111		0.0387147	52.5	0.0438514	67.5	0.27863	256.5
b4166	queG	15			50			265			0.0387147	52.5	0.127751	134.5	0.635828	518.5
b1303	pspF	3248	16		3259	22		3270.5	124.5		0.0412838	54	0.0566671	79	0.310086	283.5
b3331	gspJ	903	17		347	24		381.5	58		0.0438514	55.5	0.0617829	85	0.100955	114
b3523	yhjE	17			11			49			0.0438514	55.5	0.0284236	42	0.125232	134.5
b0396	araJ	1143	18		1733	26		2285	162		0.0464175	58	0.0668929	89.5	0.400642	347.5
b2015	yeeY	18			90			280			0.0464175	58	0.2273	211.5	0.668847	546.5
b3445	insB-6	1991.5		18	2213.5		18	2586.5		8	0.0464175	58	0.0464175	70	0.0206896	27.5
b3266	acrF	186	258		1416	281		1982	274		0.0472342	60	0.671037	541.5	0.655677	536.5
b2519	pbpC	261	171		631	192		1314	259		0.0483098	61	0.261247	237	0.622534	508.5
b4385	yjjJ	262	183		165	191		721.5	184		0.0486708	62	0.0262375	38	0.335232	298
b2067	dgcE	19			2481			3376			0.0489821	63.5	1	2080	1	2084
b3444	insA-6			19			19			5	0.0489821	63.5	0.0489821	72	0.0129422	19
b1331	insH-4	3390.5	20		3248	27		2713.5	137		0.0515453	65.5	0.0694456	92.5	0.341298	302.5
b2458	eutD	20			292			1925.5			0.0515453	65.5	0.69504	555	1	2084
b0993	torS	271	203.5		298	235		1483	269		0.0519773	67	0.0625066	87	0.644664	526.5
b1829	htpX	272	140.5		1368	141		2451	105.5		0.052351	68	0.350853	303	0.266466	248.5
b1636	pdxY	468	21		57	25		21	101		0.0541069	70	0.00239913	11	0.00746828	11
b4378	yjjV	21			218			1325			0.0541069	70	0.530354	430.5	1	2084
b0299	insF-1			21			21			12	0.0541069	70	0.0541069	77	0.0309986	44
b0321	yahG	22			18			37			0.0566671	72.5	0.0464175	70	0.0948917	107.5
b3897	frvR	2105	22		2431	30		2595	231		0.0566671	72.5	0.077095	100.5	0.559835	460.5
b1735	chbR	3285	23		3155	28		3167	98		0.0592257	75	0.0719969	94.5	0.246929	230.5
b2012	yeeD	23			82			25			0.0592257	75	0.207577	193	0.0643386	84.5
b4245	pyrB	1802		23	603		23	539.5		13	0.0592257	75	0.0592257	82	0.0335721	49
b0867	amiD	1038		24	1674		24	2341		10	0.0617829	77.5	0.0617829	85	0.0258471	33
b4297	yjhG	24			995			2850			0.0617829	77.5	1	2080	1	2084
b1301	puuB	2955	25		3360	31		3403	177.5		0.0643386	79.5	0.0796418	102.5	0.435821	374.5
b1850	eda	25			73			205			0.0643386	79.5	0.185277	177	0.500636	421
b1854	pykA	304	150		349	165		879	199		0.0649695	81	0.0848418	107	0.479488	406
b1768	pncA	26			14			9.5			0.0668929	82.5	0.0361442	54	0.0258471	33
b3204	ptsN	2012	26		1376	29		1374.5	46		0.0668929	82.5	0.0745467	97.5	0.117667	128.5
b3500	gor	310	167		2610	173		3139	187.5		0.0674768	84	0.426471	355.5	0.459096	392
b0591	entS	27			109			622			0.0694456	85.5	0.273769	246.5	1	2084
b0620	dpiA	1302	27		1581	32		1965.5	68		0.0694456	85.5	0.0821871	105	0.172838	170.5
b3987	rpoB	3361	28		3440	52		3434	283		0.0719969	87	0.132784	138.5	0.675414	551.5
b0905	ycaO	29			28			207.5			0.0745467	88.5	0.0719969	94.5	0.505223	424.5
b3749	rbsA	2811	29		2093	13		1532	19		0.0745467	88.5	0.0335721	50.5	0.0489821	67
b0473	htpG	2337.5	30		2458	38		2206	239		0.077095	90.5	0.0974282	113.5	0.57786	475.5
b4109	crfC	30			111			1165			0.077095	90.5	0.27863	250.5	1	2084
b3849	trkH	31			460			2105			0.0796418	92	1	2080	1	2084
b0569	nfrB	2819	32		2501	42		1179	256		0.0821871	93.5	0.107559	123.5	0.615868	504.5
b1453	ansP	32			123			981			0.0821871	93.5	0.307675	270.5	1	2084
b3750	rbsC	346	67		141	65		72	120.5		0.083441	95	0.0144411	23	0.0106769	15
b2600	tyrA	1479	33		863	36		1420	150		0.084731	96	0.0923537	110.5	0.372268	327.5
b2267	elaA	626	34		375	12		547	10		0.0872734	97	0.0309986	47	0.0258471	33
b0335	prpE	35			1382			3188			0.0898143	98.5	1	2080	1	2084
b4094	phnN	527	35		339	34		757.5	57		0.0898143	98.5	0.0802142	104	0.145341	148.5
b0961	yccF	373.5	166		1157	160		2411.5	42		0.0900699	100	0.395927	331.5	0.107559	119.5
b1463	nhoA	36			88			95			0.0923537	101.5	0.222378	207.5	0.239579	223.5
b3496	dtpB		36			39			201.5		0.0923537	101.5	0.0999632	116.5	0.493744	415.5
b0148	hrpB	1243	37		822	44		1484	262		0.0948917	103.5	0.112616	126	0.629188	512.5
b3816	corA	37			194			1021.5			0.0948917	103.5	0.475305	395	1	2084
b1057	yceJ	38			81			41			0.0974282	105.5	0.205105	191.5	0.105029	116.5
b1653	lhr	1426	38		3105	69		2170	285		0.0974282	105.5	0.175328	168.5	0.679785	554
b3161	mtr	1985	39		3289	41		3394	172		0.0999632	107.5	0.105029	121.5	0.42413	364.5
b4358	lgoD	39			13			32			0.0999632	107.5	0.0335721	50.5	0.0821871	99.5
b0320	yahF	40			991			2847			0.102497	109.5	1	2080	1	2084
b3699	gyrB	1607	40		10	53		14	261		0.102497	109.5	0.00207583	10	0.0361442	53
b2659	csiD	41			157			599			0.105029	111.5	0.388845	327.5	1	2084
b4051	qorA	876	41		353	43		612.5	126.5		0.105029	111.5	0.0867263	108	0.247525	232
b0059	rapA	42			96			1265			0.107559	113.5	0.242031	223.5	1	2084
b1254	yciB		42			40			53		0.107559	113.5	0.102497	119.5	0.135298	140.5
b0520	ylbF	43			183			751.5			0.110088	115.5	0.449803	376	1	2084
b2370	evgS	2140	43		2622	15		1359	50		0.110088	115.5	0.0387147	57.5	0.127751	136.5
b2784	relA	44			681			1173			0.112616	117.5	1	2080	1	2084
b3105	yhaJ	2190	44		2700	45		2482	108		0.112616	117.5	0.115142	127	0.271336	252
b3955	eptC	406	235		35	248		52	228		0.113471	119	0.0437318	66	0.0371117	55
b2100	yegV	45			12			12			0.115142	120.5	0.0309986	47	0.0309986	44
b1595	ynfL		45			47			107		0.115142	120.5	0.12019	130	0.268902	250.5
b1107	nagZ	2536	46		3209	49		3304.5	139.5		0.117667	122.5	0.125232	132.5	0.346079	306.5
b4482	yigE	46			151			332			0.117667	122.5	0.374641	318.5	0.78093	599
b1266	yciV	1524	47		2163	48		2451	105.5		0.12019	124.5	0.122712	131	0.264029	246
b3754	hsrA	47			33			86			0.12019	124.5	0.084731	106	0.21745	203.5
b0565	ompT	3093	48		2870	50		2609	119		0.122712	126	0.127751	134.5	0.298016	273.5
b2413	cysZ	49			91			327.5			0.125232	127	0.229759	213.5	0.770312	594
b1441	ydcT	50			15			29			0.127751	128.5	0.0387147	57.5	0.0745467	94
b2000	flu	457	50		115	74		575	275		0.127751	128.5	0.00965565	18	0.219589	205
b1095	fabF	434	223		139	225		343	171		0.128906	130	0.0361633	56	0.0820509	98
b0801	hcxB	51			483			2087.5			0.130268	131.5	1	2080	1	2084
b1810	yoaC	1092	51		287	46		81	31		0.130268	131.5	0.0581071	80	0.0048222	10
b3128	garD	1142	52		1725	59		1077	215		0.132784	133	0.150354	151	0.523517	436.5
b0188	tilS	3433	53		1764	55		685.5	181		0.135298	134.5	0.140323	144	0.304242	278
b1263	trpD	53			62			254			0.135298	134.5	0.157861	156.5	0.611418	500.5
b2791	truC	1755.5	54		1667	14		1340	11		0.137811	136.5	0.0361442	54	0.0284236	40
b4336	yjiN	54			103			662			0.137811	136.5	0.259151	236	1	2084
b4461	yfjD	451	168		1312	174		1767	179		0.138707	138	0.428811	357.5	0.440487	378.5
b0259	insH-1	3241	55		3287	54		3298	137		0.140323	139.5	0.137811	141.5	0.338906	301
b0544	ybcK	56.5			1868			3263.5			0.140323	139.5	1	2080	1	2084
b1078	flgG	56.5			638			2227			0.142833	141	1	2080	1	2084
b0192	nlpE	458	210		240	202		570	71		0.142836	142	0.0410219	61	0.180306	176.5
b1467	narY	460	248		2134	256		2264	213		0.144025	143	0.615868	495.5	0.518952	433
b2851	ygeG	56.5			399			1374.5			0.145341	144.5	0.919969	649	1	2084
b1089	rpmF		57			51			22		0.145341	144.5	0.130268	136.5	0.0566671	76
b1888	cheA	464	256		1415	267		2354	244		0.146417	146	0.640249	514.5	0.589081	483.5
b1660	ydhC	2279	58		948	60		983	166		0.147848	147.5	0.152858	152.5	0.410054	355.5
b3448	yhhA	56.5			366			1172			0.147848	147.5	0.852236	619	1	2084
b0319	yahE	59			54			102			0.150354	149.5	0.137811	141.5	0.256709	241
b1372	stfR	2971	59		3309	90		1461	277		0.150354	149.5	0.2273	211.5	0.662268	540.5
b1687	ydiJ	3385	60		3432	84		3308	273		0.152858	151.5	0.212516	196.5	0.653477	534.5
b3222	nanK	60			759			2435.5			0.152858	151.5	1	2080	1	2084
b2544	yphB	1519	61		2088	57		2428	103		0.15536	153.5	0.145341	148	0.259151	242.5
b2583	yfiP	61			577			2022.5			0.15536	153.5	1	2080	1	2084
b1072	flgA	2121	62		2642	56		2894	65.5		0.157861	155.5	0.142833	146.5	0.165356	164.5
b2164	psuT	62			359			1044			0.157861	155.5	0.837682	612	1	2084
b2883	guaD	63			85			400.5			0.160361	157	0.214984	199.5	0.924028	659
b2516	rodZ	487	180		223	182		654	134.5		0.160511	158	0.0355375	52	0.279229	258
b1014	putA	489	249.5		2847	285		2572	282		0.161763	159	0.679785	549.5	0.673226	550
b2834	tas	1261	64		657	62		1207	141		0.162859	160.5	0.157861	156.5	0.350853	310.5
b2906	ubiI	64			659			2320			0.162859	160.5	1	2080	1	2084
b2739	ygbM	65			138			690			0.165356	162.5	0.343689	297.5	1	2084
b4200	rpsF	1283	65		562	58		412	38		0.165356	162.5	0.147848	149.5	0.0974282	110.5
b3321	rpsJ	495	121		1021	112		1944	32		0.165546	164	0.281058	252.5	0.0821871	99.5
b1732	katE	66			37			216			0.167851	165.5	0.0948917	112	0.525797	438
b2505	yfgH	613	66		1031	61		1459.5	49		0.167851	165.5	0.15536	154.5	0.125232	134.5
b0386	proC	67			26			11			0.170345	167	0.0668929	89.5	0.0284236	40
b0213	yafS	506	139		591	133		1153.5	74		0.172582	168	0.231178	215	0.187761	181
b0505	allA	68			237			593			0.172838	169.5	0.573362	464	1	2084
b2497	uraA		68			68			180		0.172838	169.5	0.172838	165.5	0.442818	380.5
b1716	rplT	509	242		1124	228		2125.5	36		0.174523	171	0.553053	447.5	0.0923537	106
b1155	tfaP	69			368			1079.5			0.175328	172.5	0.856383	621	1	2084
b3664	adeQ	3306	69		3386	70		3408	185		0.175328	172.5	0.177818	170.5	0.454452	388.5
b4396	rob	513	195		45	194		35	102		0.177126	174	0.027052	39	0.00761541	12
b1327	ycjY	70			436			966			0.177818	175.5	0.994201	685	1	2084
b3071	nfeR	3095	70		2859	64		2831	62		0.177818	175.5	0.162859	159	0.157861	157.5
b2482	hyfB	71			405			1886.5			0.180306	177.5	0.932129	655	1	2084
b4169	amiB	783	71		517	75		1198.5	186		0.180306	177.5	0.179746	172	0.456775	390.5
b1224	narG	2779	72		3403	113		2709	280		0.182792	179	0.283485	254.5	0.668847	546.5
b3189	murA	3066	73		2349	76		1710	175		0.185277	180	0.192724	181.5	0.431149	370.5
b1530	marR	74			23			22			0.187761	181.5	0.0592257	82	0.0566671	76
b4167	nnr	2105	74		2376	80		2273	214		0.187761	181.5	0.202632	189.5	0.521235	434.5
b1521	uxaB	75			1143			2732.5			0.190243	183.5	1	2080	1	2084
b4230	ytfT	614	75		649	71		1169.5	139.5		0.190243	183.5	0.180306	173.5	0.348467	308.5
b2642	yfjW	2003	76		610	83		531	227		0.192724	185.5	0.210047	194.5	0.189046	182
b4187	aidB	76			614			2391			0.192724	185.5	1	2080	1	2084
b2887	ygfT	2493	77		3375	85		3207	242		0.195203	187.5	0.214984	199.5	0.584597	480.5
b2985	yghS	77			180			576.5			0.195203	187.5	0.442818	371.5	1	2084
b1376	uspF		78			66			41		0.197681	189	0.167851	161.5	0.105029	116.5
b3947	ptsA	2965	79		2496	98		1591	265		0.200157	190.5	0.246929	228.5	0.635828	518.5
b4208	cycA	79			1734			3191			0.200157	190.5	1	2080	1	2084
b1139	lit	80			233			904.5			0.202632	192.5	0.56435	457.5	1	2084
b2597	raiA	1872	80		1786	67		2079	34		0.202632	192.5	0.170345	163	0.0872734	103.5
b3885	yihX	553	230		1093	218		1727	59		0.204071	194	0.530354	430.5	0.150354	151.5
b2757	casD	81			652			1949			0.205105	195.5	1	2080	1	2084
b3350	kefB	3158	81		3395	89		2107	234		0.205105	195.5	0.22484	209.5	0.566605	466.5
b1191	cvrA	558	102		148	114		344	229		0.207555	197	0.0158886	26	0.082513	101
b3795	yifK	82			1048			2638			0.207577	198.5	1	2080	1	2084
b1798	leuE		82			72			63		0.207577	198.5	0.182792	175.5	0.160361	159.5
b2557	purL	559	90		2953	123		2819	281		0.208255	200	0.307675	270.5	0.671037	548.5
b1537	ydeJ	83			232			298.5			0.210047	201.5	0.562093	455.5	0.710228	568
b4290	fecB	915	83		894	78		1637	111		0.210047	201.5	0.197681	185.5	0.281058	259.5
b0674	asnB	1420	84		1477	91		1253	222.5		0.212516	203.5	0.229759	213.5	0.53945	447.5
b1834	yebT	84			1615			2724			0.212516	203.5	1	2080	1	2084
b1767	ansA	1745.5	85		1359	79		1925.5	137		0.214984	205.5	0.200157	187.5	0.343689	304.5
b2687	luxS	85			95			112.5			0.214984	205.5	0.239579	221.5	0.283485	261.5
b0543	emrE	86			334			823.5			0.21745	207.5	0.785167	591	1	2084
b2103	thiD	2033	86		1797	77		725	87		0.21745	207.5	0.195203	183.5	0.219915	206.5
b0771	ybhJ	1310	87		382	100		831	257		0.219915	209.5	0.100955	118	0.433302	372
b2983	yghQ	87			672			2047.5			0.219915	209.5	1	2080	1	2084
b2733	mutS	1369	88		843	105		1203	266		0.222378	211.5	0.264029	239.5	0.638039	520.5
b3208	mtgA	88			159			608.5			0.222378	211.5	0.393568	330	1	2084
b0448	mdlA	1026	89		1742	97		2055.5	232		0.22484	213.5	0.244481	226.5	0.562093	462.5
b2741	rpoS	89			705			1872.5			0.22484	213.5	1	2080	1	2084
b3347	fkpA	583.5	191		1133	190		2306.5	93		0.226077	215	0.466051	389.5	0.234672	219.5
b0936	ssuA	90			49			144			0.2273	216	0.125232	132.5	0.358005	315.5
b4327	hypT	91			350			951			0.229759	217	0.818874	604	1	2084
b2114	metG	3160	92		2566	102		371	246		0.232216	218.5	0.256709	234.5	0.0954412	109
b3492	yhiN	92			855			2320			0.232216	218.5	1	2080	1	2084
b2386	fryC	93			1444			3024.5			0.234672	220.5	1	2080	1	2084
b3428	glgP	970	93		2069	108		2511	264		0.234672	220.5	0.271336	244.5	0.633616	516.5
b2135	yohC	94			581			1675			0.237126	222.5	1	2080	1	2084
b2611	ypjD	887	94		2343	87		3091.5	86		0.237126	222.5	0.219915	205.5	0.21745	203.5
b0181	lpxA	2982	95		3033	88		3088	85		0.239579	224.5	0.222378	207.5	0.214984	201
b1794	dgcP	95			630			1945.5			0.239579	224.5	1	2080	1	2084
b2510	yfgJ	96			282			452			0.242031	226.5	0.673226	543.5	1	2084
b4261	lptF	1942	96		1731	95		2119	146.5		0.242031	226.5	0.239579	221.5	0.365143	321.5
b2086	yegS	3434	97		3235	92		3216	109		0.244481	228.5	0.232216	216.5	0.273769	253.5
b3660	yicL	97			456			1690			0.244481	228.5	1	2080	1	2084
b1511	lsrK	1717	98		47	103		33	218		0.246929	230.5	0.00776394	15	0.0339958	51
b2485	hyfE	98			680			1880.5			0.246929	230.5	1	2080	1	2084
b0208	yafC	99			192			502			0.249377	232	0.470681	392	1	2084
b1187	fadR	100			174			288			0.251822	233.5	0.428811	357.5	0.686331	557
b4388	serB	1297	100		2405	99		2633.5	122		0.251822	233.5	0.249377	230.5	0.305262	279.5
b0797	rhlE	101			66			258			0.254267	235.5	0.167851	161.5	0.620314	507
b0849	grxA	791	101		1159	86		1693.5	26		0.254267	235.5	0.21745	202.5	0.0668929	87.5
b2378	lpxP	102			370			1679.5			0.256709	237	0.860524	623	1	2084
b0022	insA-1	627	104		698	96		213.5	29		0.258171	238	0.242031	223.5	0.0324868	47
b0077	ilvI	103			184			551			0.259151	239	0.452128	377.5	1	2084
b1603	pntA	104			1393			2829			0.261591	240	1	2080	1	2084
b3410	feoC	105			294			524			0.264029	241.5	0.699386	557	1	2084
b3803	hemX	2216	105		911	110		526	161		0.264029	241.5	0.2762	248.5	0.185701	180
b1042	csgA	2098	106		2159	101		2440	44		0.266466	243.5	0.254267	232.5	0.112616	124.5
b3424	glpG	106			119			393.5			0.266466	243.5	0.298016	263.5	0.907762	652
b1959	yedA	1292	107		1821	109		2537	116		0.268902	245.5	0.273769	246.5	0.290757	267.5
b4475	rtcA	107			1058			2713.5			0.268902	245.5	1	2080	1	2084
b3730	glmU	108			277			778			0.271336	247.5	0.662268	534.5	1	2084
b3744	asnA	701	108		768	8		1101	6		0.271336	247.5	0.0206896	31	0.0155261	22.5
b2737	ygbK	644	271		100	266		73	156		0.27135	249	0.0501277	73	0.0176248	25
b1873	torY	1361	109		754	115		1367.5	146.5		0.273769	250.5	0.288334	257	0.362765	319.5
b2875	yqeB	109			2339			3313			0.273769	250.5	1	2080	1	2084
b1065	mdtH	110			161			972.5			0.2762	252	0.398285	334.5	1	2084
b2364	dsdC	111			384			1733			0.27863	253.5	0.889361	634	1	2084
b0234	yafP		111			106			43		0.27863	253.5	0.266466	241.5	0.110088	122.5
b3861	yihF	112			24			60			0.281058	255.5	0.0617829	85	0.152858	153
b4400	creD	3353.5	112		3249	122		2592.5	187.5		0.281058	255.5	0.305262	268.5	0.461416	393.5
b0284	paoC	113			112			492			0.283485	257.5	0.281058	252.5	1	2084
b0593	entC	1080	113		1298	119		2266	158		0.283485	257.5	0.298016	263.5	0.391207	339.5
b3525	pdeH	114			189			674			0.28591	259.5	0.463734	387.5	1	2084
b4337	mdtM	734	114		203	120		591	169.5		0.28591	259.5	0.0295671	44	0.231178	216
b2316	accD	1614	115		1484	118		954.5	114		0.288334	261.5	0.295598	261.5	0.28591	263.5
b3866	yihI	115			582			1441.5			0.288334	261.5	1	2080	1	2084
b1102	fhuE	116			34			109.5			0.290757	263.5	0.0872734	109	0.273769	253.5
b2306	hisP		116			116			81		0.290757	263.5	0.290757	258	0.205105	194
b0418	pgpA	117			186			298.5			0.293178	265.5	0.456775	381.5	0.708062	567
b1246	oppD	2579	117		2529	121		1918	134.5		0.293178	265.5	0.302848	266.5	0.334117	296.5
b2934	cmtB	118			304			506			0.295598	267.5	0.721035	565	1	2084
b3422	rtcR	2403	118		2849	125		2355	219		0.295598	267.5	0.312495	275.5	0.53263	442.5
b0013	yaaI	1638	119		1833	111		2291.5	39		0.298016	269.5	0.27863	250.5	0.0999632	112.5
b0652	gltL	119			706			2093.5			0.298016	269.5	1	2080	1	2084
b0532	sfmD	120			17			100			0.300433	271.5	0.0438514	67.5	0.251822	237.5
b1188	ycgB	2362	120		1088	124		210	211		0.300433	271.5	0.310086	272.5	0.0318923	46
b2253	arnB	122			1340			2911			0.305262	273.5	1	2080	1	2084
b3863	polA	1569	122		3427	142		3428	270		0.305262	273.5	0.353239	304.5	0.646869	528.5
b0470	dnaX	2408	123		457	132		187	243		0.307675	275.5	0.142243	145	0.0420285	60
b1757	ynjE	123			418			1820			0.307675	275.5	0.958313	667	1	2084
b0598	cstA	3275	124		3393	134		2992	249		0.310086	277.5	0.334117	290.5	0.600266	491.5
b4053	alr	124			539			1315			0.310086	277.5	1	2080	1	2084
b1815	pdeD	125			390			1729			0.312495	279.5	0.90164	640	1	2084
b1576	ydfD		125			117			23		0.312495	279.5	0.293178	259.5	0.0592257	80
b0267	yagA	2898	126		2685	129		1475	153		0.314903	281.5	0.322119	282.5	0.379381	332.5
b3487	yhiI	126			1205			2791			0.314903	281.5	1	2080	1	2084
b0489	qmcA	1114	127		2743	127		3230.5	115		0.31731	283.5	0.31731	279.5	0.288334	265.5
b3142	yraH	127			255			377			0.31731	283.5	0.613644	493.5	0.874975	639
b1409	ynbB	128			305			910			0.319715	285.5	0.723193	566	1	2084
b4232	fbp	3282	128		3281	131		3290.5	132.5		0.319715	285.5	0.326923	286.5	0.33172	294.5
b3765	yifB	3059	129		2591	135		1566.5	209		0.322119	287.5	0.336512	292.5	0.509805	428.5
b4263	yjgR	129			77			65			0.322119	287.5	0.195203	183.5	0.165356	164.5
b0198	metI	130			422			994			0.324522	289.5	0.966325	671	1	2084
b4006	purH	2500	130		782	138		251.5	216.5		0.324522	289.5	0.343689	297.5	0.0451174	63
b0139	htrE	712	241		3411	264		3417	267		0.326737	291	0.633616	509.5	0.640249	522.5
b2580	ung	131			765			1985			0.326923	292.5	1	2080	1	2084
b3173	yhbX	1602	131		2783	140		2932	221		0.326923	292.5	0.348467	301.5	0.537178	445.5
b1075	flgD	2163	132		2716	130		2947	70		0.329322	294.5	0.324522	284.5	0.177818	174.5
b1958	yedI	132			1083			2531			0.329322	294.5	1	2080	1	2084
b4003	zraS	2051	133		3349	136		3415	193		0.33172	296.5	0.338906	294.5	0.472994	401.5
b4255	rraB	133			473			1094			0.33172	296.5	1	2080	1	2084
b3330	gspI	717.5	266		697	252		383	37		0.331824	298	0.31416	277	0.0948917	107.5
b1067	yceH	134			249			977.5			0.334117	299	0.600266	482.5	1	2084
b1502	ydeQ	135			1005			2527			0.336512	300.5	1	2080	1	2084
b4359	opgB	1628	135		452	153		864	258		0.336512	300.5	0.139293	143	0.464868	396
b3324	gspC	725	154		2290	150		3123	94.5		0.337798	302	0.372268	316.5	0.239579	223.5
b0420	dxs	1554	136		1190	147		1068	238		0.338906	303.5	0.365143	311.5	0.575612	473.5
b0962	helD	136			927			1942			0.338906	303.5	1	2080	1	2084
b0030	rihC	137			398			954.5			0.341298	305.5	0.917938	648	1	2084
b3813	uvrD	2816	137		2644	151		1564	252		0.341298	305.5	0.374641	318.5	0.606961	497
b1250	kch	138			1119			2407			0.343689	307.5	1	2080	1	2084
b3962	sthA	2057	138		694	144		480	194		0.343689	307.5	0.311668	274	0.156161	156
b3354	yheU	732	182		1039	177		1494	24		0.343815	309	0.435821	364.5	0.0617829	82.5
b2236	yfaE	139			323			582.5			0.346079	310	0.761794	582	1	2084
b2175	mepS	140			332			780			0.348467	311	0.78093	589	1	2084
b0393	rdgC	141			160			498.5			0.350853	312.5	0.395927	331.5	1	2084
b3732	atpD	2451	140.5		195	146		31	190.5		0.350853	312.5	0.0273262	40	0.0262375	35
b1528	ydeA	3154	142		3115	145		2297	163		0.353239	314.5	0.360385	308.5	0.402997	349.5
b4122	fumB	142			906			2424.5			0.353239	314.5	1	2080	1	2084
b2668	ygaP	1324	143		331	137		306	51.5		0.355622	316.5	0.0765986	99	0.0658004	86
b2813	mltA	143			247			1357.5			0.355622	316.5	0.595796	479.5	1	2084
b0680	glnS	1194	144		2926	155		2979	222.5		0.358005	318.5	0.384116	324	0.541721	449.5
b2601	aroF	144			336			1290.5			0.358005	318.5	0.789399	593	1	2084
b0550	rusA	145			333			357.5			0.360385	320	0.783049	590	0.835598	621
b0933	ssuB	146			441			1288			0.362765	321.5	1	2080	1	2084
b1359	ydaU	941	146		2542	81		3181	12		0.362765	321.5	0.205105	191.5	0.0309986	44
b1803	yeaX	147			246			1051.5			0.365143	323.5	0.593559	477.5	1	2084
b3073	patA	899	147		324	154		456	189		0.365143	323.5	0.0734984	96	0.141651	145
b2989	yghU	148			615			1541			0.36752	325	1	2080	1	2084
b0859	rlmC	149			1530			2873.5			0.369895	326.5	1	2080	1	2084
b0916	ycaQ	2617	149		2074	156		1644.5	169.5		0.369895	326.5	0.386481	325.5	0.417099	360.5
b4218	ytfL	150			1791			3127			0.372268	328	1	2080	1	2084
b2788	gudX	151			537			1884.5			0.374641	329.5	1	2080	1	2084
b3678	yidJ	1399	151		1610	167		2179	204		0.374641	329.5	0.412404	344.5	0.49834	419.5
b2530	iscS	2914	152		3338	161		3381	167		0.377012	331.5	0.398285	334.5	0.412404	357.5
b3902	rhaD	152			874			2333.5			0.377012	331.5	1	2080	1	2084
b1143	ymfI	153			262			326			0.379381	333.5	0.629188	506	0.768185	593
b2367	emrY	1303	153		2985	169		2834	212		0.379381	333.5	0.417099	348.5	0.516667	431.5
b3845	fadA	154			143			500			0.381749	335	0.355622	306	1	2084
b2150	mglB	2539	155		567	159		338	132.5		0.384116	336.5	0.21389	198	0.079758	97
b4399	creC	155			909			1396			0.384116	336.5	1	2080	1	2084
b2290	alaA	3006	156		1588	163		323	168		0.386481	338.5	0.402997	338.5	0.0730603	93
b4092	phnP	156			191			657			0.386481	338.5	0.468367	391	1	2084
b0852	rimK	1634	157		503	158		487	111		0.388845	340.5	0.170651	164	0.160511	161
b0897	ycaC	157			635			1816.5			0.388845	340.5	1	2080	1	2084
b0830	gsiB	158			2583			3268.5			0.391207	342.5	1	2080	1	2084
b3715	yieH	1253	158		920	152		1018	67		0.391207	342.5	0.377012	320.5	0.170345	168.5
b3378	yhfU	159			162			118			0.393568	344.5	0.400642	336.5	0.295598	271.5
b3804	hemD		159			157			77		0.393568	344.5	0.388845	327.5	0.195203	186.5
b0433	ampG	160			2364			3236.5			0.395927	346.5	1	2080	1	2084
b4035	malK	3214	160		3326	166		3346	148		0.395927	346.5	0.410054	342.5	0.36752	323.5
b2430	yfeW	161			656			1813.5			0.398285	348.5	1	2080	1	2084
b1570	dicA		161			149			40		0.398285	348.5	0.369895	314.5	0.102497	115
b1884	cheR	3037	162		2707	164		841	100		0.400642	350.5	0.405351	340.5	0.251822	237.5
b3474	yhhT	162			75			99			0.400642	350.5	0.190243	179	0.249377	233.5
b2024	hisA	163			611			1192.5			0.402997	352.5	1	2080	1	2084
b3631	waaG	1326	163		2367	170		2868.5	151		0.402997	352.5	0.419444	350.5	0.374641	329.5
b0862	artQ	164			406			1143.5			0.405351	354.5	0.934151	656	1	2084
b0910	cmk	3336	164		1678	162		522	69		0.405351	354.5	0.400642	336.5	0.175328	172.5
b2073	yegL	165			265			481.5			0.407703	356.5	0.635828	511.5	1	2084
b2220	atoC	1965	165		2001	172		1968	192		0.407703	356.5	0.42413	353.5	0.470681	399.5
b2047	wcaJ	166			72			283.5			0.410054	358	0.182792	175.5	0.6776	553
b1872	torZ	167			61			458			0.412404	359	0.15536	154.5	1	2084
b1337	abgB	168			469			1439			0.414752	360	1	2080	1	2084
b2277	nuoM	2902	169		1125	180		636	210		0.417099	361.5	0.442818	371.5	0.265114	247
b3352	yheS	169			1299			2275.5			0.417099	361.5	1	2080	1	2084
b1914	uvrY	170			263			475.5			0.419444	363.5	0.631403	507.5	1	2084
b4312	fimB	1886	170		736	171		396	60		0.419444	363.5	0.347272	300	0.1087	121
b1879	flhA	818	247		1077	261		1976	248		0.421098	365	0.626971	504.5	0.598032	488.5
b2412	zipA	1404	172		999	176		618.5	129		0.42413	366.5	0.433486	362.5	0.251305	236
b4141	yjeH	172			566			1698.5			0.42413	366.5	1	2080	1	2084
b1353	sieB	173			523			1364.5			0.426471	368.5	1	2080	1	2084
b2819	recD	2692	173		3402	186		3383.5	237		0.426471	368.5	0.456775	381.5	0.573362	471.5
b4033	malF	174			117			386			0.428811	370	0.293178	259.5	0.893459	646
b1598	ydgD	1839	175		2829	178		3135	96		0.431149	371.5	0.438155	367.5	0.242031	225.5
b2123	yehR	175			504			1258.5			0.431149	371.5	1	2080	1	2084
b3898	frvX	176			512			1290.5			0.433486	373.5	1	2080	1	2084
b3959	argB	2438.5	176		2221	179		2209.5	82		0.433486	373.5	0.440487	369.5	0.207577	195.5
b0994	torT	177			219			678			0.435821	375.5	0.53263	432	1	2084
b2297	pta	2642	177		3182	193		2611	250		0.435821	375.5	0.472994	393.5	0.602499	493.5
b0042	fixB	178			231			546			0.438155	377.5	0.559835	453.5	1	2084
b3195	mlaF	1247	178		2593	181		3113.5	91		0.438155	377.5	0.445148	373.5	0.229759	214.5
b4160	psd	179			1351			2633.5			0.440487	379	1	2080	1	2084
b2829	ptsP	180			78			541			0.442818	380	0.197681	185.5	1	2084
b0622	pagP	181			520			764			0.445148	381.5	1	2080	1	2084
b0695	kdpD	1102	181		827	204		1406	268		0.445148	381.5	0.429533	359	0.642457	524.5
b0579	ybdF	182			434			948			0.447476	383	0.990234	683	1	2084
b1990	ldtA	183			164			533			0.449803	384	0.405351	340.5	1	2084
b0408	secD	184			2669			3162			0.452128	385.5	1	2080	1	2084
b3940	metL	854	184		3409	201		3435	263		0.452128	385.5	0.491444	406.5	0.631403	514.5
b2329	aroC	185			1198			2087.5			0.454452	387.5	1	2080	1	2084
b4043	lexA	1582	185		2302	184		2807	61		0.454452	387.5	0.452128	377.5	0.15536	154.5
b0844	ybjI	2195	186		959	185		751.5	94.5		0.456775	389	0.454452	379.5	0.237126	221.5
b1697	ydiQ	187			101			150			0.459096	390.5	0.254267	232.5	0.372268	327.5
b2478	dapA	2289	187		2381	187		2444	104		0.459096	390.5	0.459096	383.5	0.261591	244.5
b2903	gcvP	945	188		2659	215		2138	272		0.461416	392.5	0.523517	424.5	0.651276	532.5
b3573	ysaA	188			527			1306.5			0.461416	392.5	1	2080	1	2084
b0531	sfmC	189			944			1996.5			0.463734	394.5	1	2080	1	2084
b0635	mrdA	3412	189		3066	200		742	241		0.463734	394.5	0.489143	403.5	0.352483	312
b1378	ydbK	1901	190		2168	229		1264	278		0.466051	396	0.555315	449.5	0.664463	542.5
b0375	iprA	191			673			1805.5			0.468367	397	1	2080	1	2084
b2080	yegP	192			546			823.5			0.470681	398.5	1	2080	1	2084
b1672	ydhW		192			188			64		0.470681	398.5	0.461416	385.5	0.162859	162.5
b1870	cmoA	1567	193		1018	189		1209.5	78		0.472994	400.5	0.463734	387.5	0.197681	188.5
b4069	acs	193			714			1779			0.472994	400.5	1	2080	1	2084
b0228	rayT	194			182			275.5			0.475305	402.5	0.447476	375	0.657875	538
b3447	ggt	1012	194		606	199		569	230		0.475305	402.5	0.242272	225	0.215308	202
b2866	xdhA	195			225			1212			0.477615	404	0.546258	442	1	2084
b1022	pgaC	1217	196		2572	197		3107	183		0.479923	405.5	0.48223	398.5	0.449803	385.5
b2704	srlB	196			464			957			0.479923	405.5	1	2080	1	2084
b4015	aceA	2729	197		2519	94		1813.5	16		0.48223	407.5	0.237126	219.5	0.0412838	58
b4334	yjiL	197			234			674			0.48223	407.5	0.566605	459.5	1	2084
b0432	cyoA	198			60			69			0.484536	409.5	0.152858	152.5	0.175328	172.5
b3541	dppD	1442	198		573	196		612.5	126.5		0.484536	409.5	0.218158	204	0.246771	229
b0146	sfsA	199			775			2038.5			0.48684	411.5	1	2080	1	2084
b2627	abpB	1659	199		1357	221		1605	253		0.48684	411.5	0.537178	435.5	0.60919	498.5
b4081	mdtO	2928.5	200		2148	217		617	247		0.489143	413	0.528076	428.5	0.250547	235
b0045	yaaU	201			110			413.5			0.491444	414.5	0.2762	248.5	0.948268	670
b4314	fimA		201			195			56		0.491444	414.5	0.477615	396	0.142833	146.5
b2678	proW	202			8			8			0.493744	416	0.0206896	31	0.0206896	27.5
b0307	ykgF	894	229		55	237		40	198		0.494273	417	0.040027	59	0.0281566	38
b4173	hflX	203			63			200			0.496043	418	0.160361	158	0.489143	411.5
b0137	yadL	204			871			1746			0.49834	419.5	1	2080	1	2084
b2167	fruA	2541	203.5		2713	214		1308.5	225		0.49834	419.5	0.521235	422.5	0.546258	453.5
b3003	yghA	205			235			459.5			0.500636	421.5	0.568859	461	1	2084
b2309	hisJ		205			198			83		0.500636	421.5	0.484536	400.5	0.210047	197.5
b1046	clsC	206			94			38			0.50293	423.5	0.237126	219.5	0.0974282	110.5
b3169	nusA	1402	206		2605	212		2783	203		0.50293	423.5	0.516667	418.5	0.496043	417.5
b1341	dgcM	2031	207		245	128		337	15		0.505223	425.5	0.042706	65	0.0387147	56
b3533	bcsA	207			3365			3420			0.505223	425.5	1	2080	1	2084
b0935	ssuD	2372	208		2650	208		2201	152		0.507515	427.5	0.507515	414	0.377012	331
b3693	dgoK	208			84			230.5			0.507515	427.5	0.212516	196.5	0.559835	460.5
b1746	astD	3010	209		1492	7		574	5		0.509805	429.5	0.0181086	28.5	0.0129422	19
b3038	ygiC	209			178			497			0.509805	429.5	0.438155	367.5	1	2084
b1703	ppsR	210			532			1464.5			0.512094	431	1	2080	1	2084
b0922	mukF	211			1402			2536			0.514381	432.5	1	2080	1	2084
b2996	hybA	1183	211		380	209		618.5	129		0.514381	432.5	0.0999417	115	0.252064	239
b2125	btsR	1306	212		830	205		1145	72.5		0.516667	434	0.432359	361	0.182792	178
b2836	aas	2541	213		3331	233		2112	251		0.518952	435.5	0.56435	457.5	0.604731	495.5
b3614	yibQ	213			1032			1793.5			0.518952	435.5	1	2080	1	2084
b2873	hyuA	214			449			1312			0.521235	437.5	1	2080	1	2084
b3251	mreB	1151	214		208	211		196	142		0.521235	437.5	0.0318923	49	0.0276017	36.5
b3540	dppF	215			76			177			0.523517	439.5	0.192724	181.5	0.438155	376.5
b4046	zur	2881	215		2603	203		2616	48		0.523517	439.5	0.496043	408	0.122712	132.5
b0887	cydD	216			16			23			0.525797	441.5	0.0412838	63	0.0592257	80
b4179	rnr	1555	216		1232	168		716	25		0.525797	441.5	0.414752	346.5	0.0643386	84.5
b3156	yhbS	1045	217		919	207		644	47		0.528076	443.5	0.505223	412.5	0.12019	130.5
b3402	yhgE	217			622			1962			0.528076	443.5	1	2080	1	2084
b1801	yeaV	218			437			1439			0.530354	445.5	0.996182	686	1	2084
b2512	bamB	1545	218		891	219		918	159.5		0.530354	445.5	0.491303	405	0.393568	341.5
b0649	djlC	2349	219		3381	227		3422	200		0.53263	447.5	0.550789	445.5	0.489143	411.5
b1885	tap	219			343			1136			0.53263	447.5	0.80417	599	1	2084
b1623	add	220.5			493			1895			0.534905	449.5	1	2080	1	2084
b1657	ydhP	2927	220		3146	222		2925	157		0.534905	449.5	0.53945	437.5	0.388845	337.5
b1333	uspE	2987.5	221		3210	216		3254	118		0.537178	451.5	0.525797	426.5	0.295598	271.5
b4182	yjfJ	220.5			385			1092			0.537178	451.5	0.891411	635	1	2084
b2176	pdeN	222			752			2287			0.53945	453.5	1	2080	1	2084
b0596	entA		222			213			79		0.53945	453.5	0.518952	420.5	0.200157	190.5
b4469	ygiQ	223			260			1151			0.541721	455	0.624753	502.5	1	2084
b2894	xerD	224			430			910			0.54399	456.5	0.982285	679	1	2084
b3283	yrdD	2221	224		416	210		129	54		0.54399	456.5	0.118882	129	0.0121163	17
b1304	pspA	225			816			1932.5			0.546258	458.5	1	2080	1	2084
b1617	uidA	1700	225		534	241		391	235		0.546258	458.5	0.191066	180	0.10557	118
b1701	fadK	2895	226		1183	240		846	226		0.548524	460.5	0.580107	468	0.447547	384
b3527	yhjJ	226			895			2181			0.548524	460.5	1	2080	1	2084
b2059	wcaA	227			968			2360.5			0.550789	462.5	1	2080	1	2084
b0343	lacY		227			230			174		0.550789	462.5	0.557576	451.5	0.428811	368.5
b1777	yeaC	228			485			639.5			0.553053	464.5	1	2080	1	2084
b2812	tcdA		228			224			89		0.553053	464.5	0.54399	440.5	0.22484	210.5
b4382	deoA	230			283			712			0.557576	466	0.675414	545.5	1	2084
b4054	tyrB	2793	231		3189	231		2955.5	164		0.559835	467	0.559835	453.5	0.405351	351.5
b1524	glsB	232			619			1707			0.562093	468	1	2080	1	2084
b0388	aroL	3018	233		2444	220		1477	51.5		0.56435	469.5	0.534905	433.5	0.130268	138.5
b2541	hcaB	233			935			2306.5			0.56435	469.5	1	2080	1	2084
b1206	dauA	234			53			181			0.566605	471.5	0.135298	140	0.445148	382
b3133	agaV	2231	234		2258	223		2498	45		0.566605	471.5	0.541721	439	0.115142	126.5
b3792	wzxE	235			2139			3027			0.568859	473	1	2080	1	2084
b4058	uvrA	236			2006			2897			0.571111	474.5	1	2080	1	2084
b3629	waaS		236			232			117		0.571111	474.5	0.562093	455.5	0.293178	269.5
b0911	rpsA	3364	237		3364	249		2471	224		0.573362	476.5	0.600266	482.5	0.54399	451.5
b1426	ydcH	237			426			486			0.573362	476.5	0.974316	675	1	2084
b0491	fetB	238			560			1325			0.575612	478.5	1	2080	1	2084
b2801	fucP	1498	238		868	148		701	17		0.575612	478.5	0.36752	313	0.0438514	61.5
b1919	dcyD	974	270		792	262		1090	129		0.575812	480	0.397092	333	0.319715	288.5
b1398	paaK	239			727			1832			0.57786	481.5	1	2080	1	2084
b3206	npr	3382.5	239		2259	226		1773	28		0.57786	481.5	0.548524	443.5	0.0719969	91.5
b3405	ompR	3284	240		2911	236		2082.5	72.5		0.580107	483.5	0.571111	462.5	0.185277	179
b3519	treF	240			74			160			0.580107	483.5	0.187761	178	0.395927	343.5
b2268	rbn	241			1510			2531			0.582353	485	1	2080	1	2084
b3188	sfsB	242			462			659			0.584597	486	1	2080	1	2084
b1613	manA	243			585			908			0.586839	487.5	1	2080	1	2084
b4162	orn	3166	243		1597	234		728.5	55		0.586839	487.5	0.566605	459.5	0.140323	143.5
b1939	fliG	3273	244		2377	244		1111	131		0.589081	489.5	0.589081	474.5	0.326923	291.5
b2169	fruB	244			402			1437			0.589081	489.5	0.926055	652	1	2084
b2546	yphD	245			407			634.5			0.591321	491.5	0.936172	657	1	2084
b2568	lepB		245			245			123		0.591321	491.5	0.591321	476	0.307675	281.5
b0754	aroG	3070	246		3233	246		2772.5	144		0.593559	493.5	0.593559	477.5	0.358005	315.5
b1264	trpE	246			2840			3289			0.593559	493.5	1	2080	1	2084
b0094	ftsA	247			942			1718			0.595796	495	1	2080	1	2084
b4322	uxuA	248			229			930.5			0.598032	496	0.555315	449.5	1	2084
b1135	rluE	249			126			55			0.600266	497	0.314903	278	0.140323	143.5
b2917	scpA	250			1052			2091			0.602499	498.5	1	2080	1	2084
b4019	metH	2619	249.5		3359	283		2655	279		0.602499	498.5	0.675414	545.5	0.666656	544.5
b2154	yeiG	251			1313			2358			0.604731	500.5	1	2080	1	2084
b2995	hybB	2887	251		2553	254		2274	159.5		0.604731	500.5	0.611418	491.5	0.395927	343.5
b2298	yfcC	252			887			2217.5			0.606961	502.5	1	2080	1	2084
b4480	hdfR	1951	252		2719	251		2360.5	97		0.606961	502.5	0.604731	486.5	0.244481	227.5
b1282	yciH	2484	253		2008	242		2001.5	33		0.60919	504.5	0.584597	470.5	0.084731	102
b3101	yqjF	253			597			1019.5			0.60919	504.5	1	2080	1	2084
b0879	macB	254			905			1762			0.611418	506.5	1	2080	1	2084
b3560	glyQ	2317	254		3055	253		3226.5	113		0.611418	506.5	0.60919	489.5	0.283485	261.5
b2955	yggW	255			1836			2885.5			0.613644	508.5	1	2080	1	2084
b2381	ypdB		255			250			76		0.613644	508.5	0.602499	484.5	0.192724	184.5
b1559	ydfT	256			884			2158.5			0.615868	510	1	2080	1	2084
b1612	fumA	257			314			773			0.618092	511.5	0.742548	573	1	2084
b2181	yejG		257			243			35		0.618092	511.5	0.586839	472.5	0.0898143	105
b1179	ycgL	258			482			803			0.620314	513	1	2080	1	2084
b0466	ybaM	259			348			80			0.622534	514.5	0.814679	603	0.202632	192.5
b2701	mltB	2790	259		3177	238		2811	14		0.622534	514.5	0.575612	465.5	0.0361442	53
b2767	ygcO	260			568			601			0.624753	516.5	1	2080	1	2084
b3131	agaR		260			255			91		0.624753	516.5	0.613644	493.5	0.232216	217.5
b4253	yjgL	2912	261		3382	270		3121	236		0.626971	518	0.646869	520.5	0.571111	469.5
b0067	thiP	1354	263		1036	268		726.5	220		0.631403	519.5	0.641913	516	0.338655	300
b2101	yegW	263			784			1218			0.631403	519.5	1	2080	1	2084
b2109	yehB	264			158			759			0.633616	521.5	0.391207	329	1	2084
b3935	priA	2210	264		3377	276		3335	254		0.633616	521.5	0.660072	532.5	0.611418	500.5
b1755	ynjC	265			496			1594.5			0.635828	523.5	1	2080	1	2084
b2427	murR	3393	265		2647	257		1515	99		0.635828	523.5	0.618092	497.5	0.249377	233.5
b1185	dsbB	266			210			314			0.638039	525	0.512094	416	0.742548	582
b2118	yehI	267			4			18			0.640249	526.5	0.0103567	20.5	0.0464175	64.5
b4423	ldrC		267			247			20		0.640249	526.5	0.595796	479.5	0.0515453	70
b1494	pqqL	3255	268		3293	282		1113	271		0.642457	528	0.673226	543.5	0.649073	530.5
b1774	ydjJ	269			820			1981			0.644664	529.5	1	2080	1	2084
b2327	yfcA	1541	269		2715	259		3113.5	91		0.644664	529.5	0.622534	500.5	0.2273	212.5
b1515	lsrD	270			187			623			0.646869	531	0.459096	383.5	1	2084
b4156	yjeM	1077	272		1635	273		2190.5	206.5		0.651276	532	0.653477	526.5	0.505223	424.5
b0076	leuO	273			1295			1752			0.653477	533.5	1	2080	1	2084
b2802	fucI	1635	273		2819	275		2631	233		0.653477	533.5	0.657875	530.5	0.56435	464.5
b0008	talB	274			102			140			0.655677	535.5	0.256709	234.5	0.348467	308.5
b3876	yihO	2867	274		3045	272		2666	195		0.655677	535.5	0.651276	524.5	0.477615	404.5
b3323	gspA	3026	275		3369	274		2757.5	201.5		0.657875	537.5	0.655677	528.5	0.491444	413.5
b3791	wecE	275			1147			2177.5			0.657875	537.5	1	2080	1	2084
b2685	emrA	276			1823			2926			0.660072	539.5	1	2080	1	2084
b3833	ubiE		276			263			80		0.660072	539.5	0.631403	507.5	0.202632	192.5
b1268	yciQ	1123	277		2133	280		2242	240		0.662268	541.5	0.668847	539.5	0.580107	477.5
b2373	oxc	277			3088			3342			0.662268	541.5	1	2080	1	2084
b3139	agaC	1883	278		2808	269		3109.5	88		0.664463	543.5	0.644664	518.5	0.222378	208.5
b4130	dtpC	278			549			1457			0.664463	543.5	1	2080	1	2084
b0955	ycbZ	279			52			68			0.666656	545.5	0.132784	138.5	0.172838	170.5
b3009	yghB		279			265			65.5		0.666656	545.5	0.635828	511.5	0.167851	166.5
b0828	iaaA	2706	280		2676	271		1811.5	120.5		0.668847	547.5	0.649073	522.5	0.300433	275.5
b1464	yddE	280			613			1610			0.668847	547.5	1	2080	1	2084
b0109	nadC	281			490			472.5			0.671037	549.5	1	2080	1	2084
b3238	yhcN		281			260			27		0.671037	549.5	0.624753	502.5	0.0694456	89.5
b1136	icd	2093	282		1449	277		1044	173		0.673226	551.5	0.662268	534.5	0.426471	366.5
b2758	casC	282			152			224			0.673226	551.5	0.377012	320.5	0.54399	451.5
b0324	yahJ	1685	283		834	278		795	190.5		0.675414	553.5	0.436137	366	0.399835	346
b4037	malM	283			227			513			0.675414	553.5	0.550789	445.5	1	2084
b1344	ttcA	284			557			1733			0.6776	555.5	1	2080	1	2084
b1629	rsxC	2310	284		1751	284		1159	255		0.6776	555.5	0.6776	547.5	0.613644	502.5
b0818	ybiR	2156	285		2786	279		2149	149		0.679785	557.5	0.666656	537.5	0.369895	325.5
b3136	agaS	285			951			2219.5			0.679785	557.5	1	2080	1	2084
b0873	hcp	286			70			294			0.681968	559	0.177818	170.5	0.699386	563
b1335	ogt	287			351			671			0.68415	560	0.820969	605	1	2084
b1104	ycfL	288			156			137			0.686331	561	0.386481	325.5	0.341298	302.5
b3089	sstT	289			1128			2388.5			0.68851	562	1	2080	1	2084
b0902	pflA	290			593			1201			0.690688	563	1	2080	1	2084
b3867	hemN	291			389			1284.5			0.692864	564	0.899597	639	1	2084
b3773	ilvY	292			446			904.5			0.69504	565	1	2080	1	2084
b3565	xylA	293			2425			3100			0.697213	566	1	2080	1	2084
b1927	amyA	294			763			958			0.699386	567	1	2080	1	2084
b2393	nupC	295			976			961.5			0.701557	568	1	2080	1	2084
b1449	curA	296			972			1969			0.703727	569	1	2080	1	2084
b0281	intF	297			1291			1998.5			0.705895	570	1	2080	1	2084
b3536	bcsE	298			936			2316			0.708062	571	1	2080	1	2084
b4132	cadB	299			264			724			0.710228	572	0.633616	509.5	1	2084
b2201	ccmA	300			745			1805.5			0.712392	573	1	2080	1	2084
b4300	sgcR	301			1204			2227			0.714555	574	1	2080	1	2084
b1582	ynfA	302			252			304			0.716716	575	0.606961	488	0.718876	572
b4241	treR	303			993			1761			0.718876	576	1	2080	1	2084
b0848	ybjM	305			668			974			0.723193	577	1	2080	1	2084
b0847	ybjL	306			205			827			0.725349	578	0.500636	410	1	2084
b4210	ytfF	307			279			579.5			0.727503	579	0.666656	537.5	1	2084
b3582	sgbU	308			528			1524			0.729657	580	1	2080	1	2084
b0367	tauC	309			163			392			0.731809	581	0.402997	338.5	0.905722	651
b0838	gstB	311			236			432			0.736109	582	0.571111	462.5	0.986263	689
b2664	csiR	312			1028			1912.5			0.738256	583	1	2080	1	2084
b4153	frdB	313			700			1184.5			0.740403	584	1	2080	1	2084
b0160	dgt	314			679			1005			0.742548	585	1	2080	1	2084
b0431	cyoB	315			1141			1846			0.744692	586	1	2080	1	2084
b4070	nrfA	316			20			17			0.746835	587	0.0515453	74.5	0.0438514	61.5
b0154	hemL	317			499			372			0.748976	588	1	2080	0.864659	634
b2766	ygcN	318			378			1073			0.751115	589	0.877034	630	1	2084
b2763	cysI	319			2286			3029			0.753254	590	1	2080	1	2084
b2823	ppdC	320			459			793.5			0.755391	591	1	2080	1	2084
b2119	yehL	321			506			1342			0.757527	592	1	2080	1	2084
b0991	ymcE	322			342			153			0.759661	593	0.802064	598	0.379381	332.5
b1006	rutG	323			425			1181			0.761794	594	0.97232	674	1	2084
b4199	yjfY	324			216			71			0.763925	595	0.525797	426.5	0.180306	176.5
b0514	glxK	325			1148			2201			0.766056	596	1	2080	1	2084
b0637	rsfS	326			458			775.5			0.768185	597	1	2080	1	2084
b1896	otsA	327			525			1396			0.770312	598	1	2080	1	2084
b0443	fadM	328			221			420			0.772438	599	0.537178	435.5	0.962321	677
b0430	cyoC	329			1034			1770			0.774563	600	1	2080	1	2084
b1101	ptsG	330			2811			3205.5			0.776687	601	1	2080	1	2084
b1123	potD	331			1063			1988.5			0.778809	602	1	2080	1	2084
b2180	yejF	332			56			251.5			0.78093	603	0.142833	146.5	0.604731	495.5
b4318	fimF	333			185			61			0.783049	604	0.454452	379.5	0.15536	154.5
b3325	gspD	334			79			322			0.785167	605	0.200157	187.5	0.759661	590
b1780	yeaD	335			417			882.5			0.787284	606	0.956307	666	1	2084
b1886	tar	336			142			485			0.789399	607	0.353239	304.5	1	2084
b3956	ppc	337			3413			3421			0.791514	608	1	2080	1	2084
b1943	fliK	338			937			2171.5			0.793626	609	1	2080	1	2084
b1993	cobU	339			413			728.5			0.795738	610	0.948268	663	1	2084
b0679	nagE	340			29			106			0.797848	611	0.0745467	97.5	0.266466	248.5
b0039	caiA	341			818			1458			0.799956	612	1	2080	1	2084
b3564	xylB	342			271			901.5			0.802064	613	0.649073	522.5	1	2084
b3772	ilvA	343			1206			1612.5			0.80417	614	1	2080	1	2084
b4294	insA-7	344			690			649			0.806274	615	1	2080	1	2084
b1960	vsr	345			713			1296.5			0.808378	616	1	2080	1	2084
b3141	agaI	347			455			1251.5			0.81258	617	1	2080	1	2084
b1199	dhaL	348			743			940.5			0.814679	618	1	2080	1	2084
b0480	ushA	349			2373			2965			0.816777	619	1	2080	1	2084
b3736	atpF	350			675			1296.5			0.818874	620	1	2080	1	2084
b0115	aceF	351			1394			2240			0.820969	621	1	2080	1	2084
b4159	mscM	352			764			1847			0.823063	622	1	2080	1	2084
b1285	pdeR	353			640			1833.5			0.825155	623	1	2080	1	2084
b0050	apaG	373.5			1020			2196.5			0.827247	624	1	2080	1	2084
b0280	yagN	373.5			1150			2397.5			0.829336	625	1	2080	1	2084
b0437	clpP	373.5			1460			2831			0.831425	626	1	2080	1	2084
b0648	ybeU	373.5			1627			2972			0.833512	627	1	2080	1	2084
b0803	ybiI	373.5			878			1741			0.835598	628	1	2080	1	2084
b0865	ybjP	373.5			1266			2616			0.837682	629	1	2080	1	2084
b0990	cspG	373.5			804			1468			0.841847	630	1	2080	1	2084
b1021	pgaD	373.5			1094			2323			0.843928	631	1	2080	1	2084
b1161	ycgX	373.5			1076			2291.5			0.846007	632	1	2080	1	2084
b1253	yciA	373.5			1056			2270			0.848085	633	1	2080	1	2084
b1370	insH-5	373.5			2277.5			3272.5			0.850161	634	1	2080	1	2084
b1679	sufE	373.5			1101			2329.5			0.852236	635	1	2080	1	2084
b1682	sufC	373.5			1713			3034			0.85431	636	1	2080	1	2084
b1711	btuC	373.5			2277.5			3272.5			0.856383	637	1	2080	1	2084
b1838	pphA	373.5			1536			2889.5			0.858454	638	1	2080	1	2084
b1840	yebZ	373.5			2013			3192			0.860524	639	1	2080	1	2084
b1849	purT	373.5			2705			3368			0.862592	640	1	2080	1	2084
b2082	ogrK	373.5			811.5			1494			0.864659	641	1	2080	1	2084
b2112	yehE	373.5			892			1821			0.866725	642	1	2080	1	2084
b2248	yfaX	373.5			1803			3082			0.86879	643	1	2080	1	2084
b2361	yfdR	373.5			1306			2662.5			0.870853	644	1	2080	1	2084
b2536	hcaT	373.5			2638			3354.5			0.872914	645	1	2080	1	2084
b2738	ygbL	373.5			1498			2861.5			0.874975	646	1	2080	1	2084
b2804	fucU	373.5			1110			2346			0.877034	647	1	2080	1	2084
b2889	idi	373.5			1325			2684.5			0.879092	648	1	2080	1	2084
b3032	cpdA	373.5			1892			3148.5			0.881148	649	1	2080	1	2084
b3157	yhbT	373.5			1283			2636			0.883203	650	1	2080	1	2084
b3262	yhdJ	373.5			2045			3200.5			0.885257	651	1	2080	1	2084
b3293	yhdN	373.5			1009			2166.5			0.88731	652	1	2080	1	2084
b3348	slyX	373.5			811.5			1494			0.889361	653	1	2080	1	2084
b3549	tag	373.5			1341			2721.5			0.891411	654	1	2080	1	2084
b3574	yiaJ	373.5			1952			3171.5			0.893459	655	1	2080	1	2084
b3943	yijE	373.5			2095			3219			0.895506	656	1	2080	1	2084
b3945	gldA	373.5			2558			3340.5			0.897552	657	1	2080	1	2084
b4127	yjdJ	373.5			885			1773			0.899597	658	1	2080	1	2084
b4144	yjeI	373.5			982			2116			0.90164	659	1	2080	1	2084
b4224	chpS	373.5			858			1661			0.903682	660	1	2080	1	2084
b4535	yniD	373.5			682			835			0.905722	661	1	2080	1	2084
b4598	yncL	373.5			670			760			0.907762	662	1	2080	1	2084
b0915	lpxK	394			206			159			0.909799	663	0.50293	411	0.393568	341.5
b4595	yciY	395			758			1235			0.911836	664	1	2080	1	2084
b0394	mak	396			602			1652			0.913871	665	1	2080	1	2084
b3218	insH-10	397			2360			3298			0.915905	666	1	2080	1	2084
b3170	rimP	398			1170			2430.5			0.917938	667	1	2080	1	2084
b1575	dicB	400			599			387			0.921999	668	1	2080	0.895506	647
b3091	uxaA	401			69			194.5			0.924028	669	0.175328	168.5	0.477615	404.5
b2171	yeiP	402			947			1625.5			0.926055	670	1	2080	1	2084
b4391	ettA	403			150			171			0.928081	671	0.372268	316.5	0.421788	363
b2800	fucA	404			1538			2877			0.930106	672	1	2080	1	2084
b2289	lrhA	405			303			544			0.932129	673	0.718876	564	1	2084
b2837	galR	407			588			682			0.936172	674	1	2080	1	2084
b1037	csgG	408			476			786.5			0.938191	675	1	2080	1	2084
b2721	hycE	409			376			1350			0.940209	676	0.872914	628	1	2084
b0410	yajD	410			996			2098			0.942226	677	1	2080	1	2084
b2912	fau	411			789			734			0.944242	678	1	2080	1	2084
b0517	allD	412			288			704			0.946256	679	0.686331	552	1	2084
b1432	insQ	413			248			861.5			0.948268	680	0.598032	481	1	2084
b4310	nanM	414			2607			3343			0.95028	681	1	2080	1	2084
b1319	ompG	415			122			24			0.95229	682	0.305262	268.5	0.0617829	82.5
b1892	flhD	416			421			342			0.954299	683	0.964324	670	0.802064	607
b0009	mog	417			253			166			0.956307	684	0.60919	489.5	0.410054	355.5
b3080	ygjK	418			167			947			0.958313	685	0.412404	344.5	1	2084
b1664	ydhQ	419			783			1698.5			0.960318	686	1	2080	1	2084
b3530	bcsC	420			3301			3303			0.962321	687	1	2080	1	2084
b1048	opgG	421			1084			2249			0.964324	688	1	2080	1	2084
b3655	yicH	422			1095			1937			0.966325	689	1	2080	1	2084
b2712	hypF	423			2435			3115			0.968324	690	1	2080	1	2084
b2461	eutP	424			1251			2515.5			0.970323	691	1	2080	1	2084
b0768	ybhD	425			272			1029.5			0.97232	692	0.651276	524.5	1	2084
b2097	fbaB	426			201			385			0.974316	693	0.491444	406.5	0.891411	645
b4204	yjfZ	427			500			1369.5			0.97631	694	1	2080	1	2084
b0735	ybgE	428			946			1869			0.978303	695	1	2080	1	2084
b4557	yidD	429			902			1693.5			0.980295	696	1	2080	1	2084
b3086	ygjQ	430			369			256.5			0.982285	697	0.858454	622	0.618092	506
b2173	yeiR	431			2354			3282			0.984275	698	1	2080	1	2084
b1994	insH-6	432			414			660.5			0.986263	699	0.95028	664	1	2084
b1948	fliP	433			1776			3021			0.988249	700	1	2080	1	2084
b4354	btsT	435			1049			2103			0.992218	701	1	2080	1	2084
b1399	paaX	436			1405			2604.5			0.994201	702	1	2080	1	2084
b3095	yqjA	437			583			1011.5			0.996182	703	1	2080	1	2084
b3832	rmuC	438			1643			2063.5			0.998162	704	1	2080	1	2084
b0002	thrA	526			626			1069			1	2088.5	1	2080	1	2084
b0003	thrB	1994			840			533			1	2088.5	1	2080	1	2084
b0004	thrC	2244			1310			1098.5			1	2088.5	1	2080	1	2084
b0005	yaaX	1360			850			708			1	2088.5	1	2080	1	2084
b0006	yaaA	3021.5			2675			2209.5			1	2088.5	1	2080	1	2084
b0007	yaaJ	793			862			1409			1	2088.5	1	2080	1	2084
b0010	satP	651			1057			1607.5			1	2088.5	1	2080	1	2084
b0014	dnaK	3003			1843			1156			1	2088.5	1	2080	1	2084
b0015	dnaJ	2625			1987			832			1	2088.5	1	2080	1	2084
b0018	mokC	1134			829			441.5			1	2088.5	1	2080	1	2084
b0019	nhaA	2099			1085			891			1	2088.5	1	2080	1	2084
b0020	nhaR	1273			1513			1646.5			1	2088.5	1	2080	1	2084
b0021	insB-1	2937			2599			2586.5			1	2088.5	1	2080	1	2084
b0023	rpsT	1912			1622			1730.5			1	2088.5	1	2080	1	2084
b0024	yaaY	2224			1648			1494			1	2088.5	1	2080	1	2084
b0025	ribF	1301			2845			3248.5			1	2088.5	1	2080	1	2084
b0026	ileS	3029			3077			1580			1	2088.5	1	2080	1	2084
b0027	lspA	998			890			1385.5			1	2088.5	1	2080	1	2084
b0029	ispH	3075			2317			558			1	2088.5	1	2080	1	2084
b0031	dapB	556			403			769			1	2088.5	0.928081	653	1	2084
b0032	carA	1712			2944			2898.5			1	2088.5	1	2080	1	2084
b0033	carB	1710			3286			2559			1	2088.5	1	2080	1	2084
b0034	caiF	802.5			667			1032			1	2088.5	1	2080	1	2084
b0035	caiE	612			1639			2777.5			1	2088.5	1	2080	1	2084
b0036	caiD	2264			2375			1348.5			1	2088.5	1	2080	1	2084
b0037	caiC	2726			3059			2856			1	2088.5	1	2080	1	2084
b0038	caiB	2137			1209			990			1	2088.5	1	2080	1	2084
b0040	caiT	1190			2750			2808			1	2088.5	1	2080	1	2084
b0041	fixA	1053			556			681			1	2088.5	1	2080	1	2084
b0043	fixC	2160			278			204			1	2088.5	0.664463	536	0.49834	419.5
b0048	folA	2866			2107			1335			1	2088.5	1	2080	1	2084
b0049	apaH	844			2420			3167			1	2088.5	1	2080	1	2084
b0051	rsmA	3111			3101			3135			1	2088.5	1	2080	1	2084
b0052	pdxA	2354			1228			329			1	2088.5	1	2080	0.774563	596
b0053	surA	2608			2358			1098.5			1	2088.5	1	2080	1	2084
b0054	lptD	2847			3428			3432			1	2088.5	1	2080	1	2084
b0055	djlA	3126			1801			751.5			1	2088.5	1	2080	1	2084
b0058	rluA	3222			1638			1007			1	2088.5	1	2080	1	2084
b0060	polB	3058			823			403			1	2088.5	1	2080	0.928081	661
b0061	araD	1406			943			1082.5			1	2088.5	1	2080	1	2084
b0062	araA	3035			3404			3426			1	2088.5	1	2080	1	2084
b0063	araB	755			1431			2518			1	2088.5	1	2080	1	2084
b0064	araC	3157			1603			868.5			1	2088.5	1	2080	1	2084
b0065	yabI	491			338			669.5			1	2088.5	0.793626	595	1	2084
b0066	thiQ	1397			2147			2022.5			1	2088.5	1	2080	1	2084
b0068	thiB	2695			3198			3278			1	2088.5	1	2080	1	2084
b0069	sgrR	1384			224			477			1	2088.5	0.54399	440.5	1	2084
b0070	setA	1329			3134			3368			1	2088.5	1	2080	1	2084
b0072	leuC	1418			3314			3416			1	2088.5	1	2080	1	2084
b0073	leuB	1720			899			424			1	2088.5	1	2080	0.970323	681
b0074	leuA	2757			2061			402			1	2088.5	1	2080	0.926055	660
b0078	ilvH	1780.5			1549			621			1	2088.5	1	2080	1	2084
b0080	cra	537			97			177			1	2088.5	0.244481	226.5	0.433486	373
b0081	mraZ	2119			910			217			1	2088.5	1	2080	0.528076	439.5
b0083	ftsL	3369			2460			2154.5			1	2088.5	1	2080	1	2084
b0084	ftsI	687			2602			2619			1	2088.5	1	2080	1	2084
b0085	murE	2951			3316			3244			1	2088.5	1	2080	1	2084
b0086	murF	2936			2827			1915.5			1	2088.5	1	2080	1	2084
b0087	mraY	2197			2152			2085			1	2088.5	1	2080	1	2084
b0088	murD	688			1140			1158			1	2088.5	1	2080	1	2084
b0089	ftsW	3030			3044			2388.5			1	2088.5	1	2080	1	2084
b0090	murG	2967			536			104			1	2088.5	1	2080	0.261591	244.5
b0091	murC	1570			2461			2141.5			1	2088.5	1	2080	1	2084
b0092	ddlB	808			1184			1679.5			1	2088.5	1	2080	1	2084
b0093	ftsQ	2694			3027			3152.5			1	2088.5	1	2080	1	2084
b0096	lpxC	2865			3154			3230.5			1	2088.5	1	2080	1	2084
b0097	secM	2662			2516			2610			1	2088.5	1	2080	1	2084
b0098	secA	2491			2562			1902			1	2088.5	1	2080	1	2084
b0099	mutT	853			912			1014.5			1	2088.5	1	2080	1	2084
b0101	yacG	1217			605			405			1	2088.5	1	2080	0.932129	663
b0102	zapD	2949			1932			1209.5			1	2088.5	1	2080	1	2084
b0104	guaC	1820			199			96			1	2088.5	0.48684	402	0.242031	225.5
b0106	hofC	1435			617			961.5			1	2088.5	1	2080	1	2084
b0107	hofB	1412			2813			3173.5			1	2088.5	1	2080	1	2084
b0108	ppdD	1962			2072			2397.5			1	2088.5	1	2080	1	2084
b0110	ampD	1410			1259			1560			1	2088.5	1	2080	1	2084
b0111	ampE	1622			2136			1510			1	2088.5	1	2080	1	2084
b0112	aroP	2507			3219			3164			1	2088.5	1	2080	1	2084
b0113	pdhR	2764			2959			3058.5			1	2088.5	1	2080	1	2084
b0114	aceE	3144			3417			3099			1	2088.5	1	2080	1	2084
b0116	lpd	754			1504			1396			1	2088.5	1	2080	1	2084
b0117	yacH	1806			2410			2730			1	2088.5	1	2080	1	2084
b0118	acnB	1536			3300			2687			1	2088.5	1	2080	1	2084
b0119	yacL	2907			1347			357.5			1	2088.5	1	2080	0.833512	620
b0120	speD	3331			3117			3094.5			1	2088.5	1	2080	1	2084
b0121	speE	3164			2618			1541			1	2088.5	1	2080	1	2084
b0123	cueO	2392			794			663			1	2088.5	1	2080	1	2084
b0126	can	882			1199			1011.5			1	2088.5	1	2080	1	2084
b0127	yadG	578			1227			1707			1	2088.5	1	2080	1	2084
b0128	yadH	1733			2062			2199			1	2088.5	1	2080	1	2084
b0130	yadE	2480.5			3037			3006			1	2088.5	1	2080	1	2084
b0132	rpnC	1788			2246			1637			1	2088.5	1	2080	1	2084
b0133	panC	3357.5			2906			2383			1	2088.5	1	2080	1	2084
b0134	panB	1162			2531			3094.5			1	2088.5	1	2080	1	2084
b0135	yadC	1182			1675			2379			1	2088.5	1	2080	1	2084
b0138	yadM	3165			2158			1618.5			1	2088.5	1	2080	1	2084
b0140	yadV	733			2115			3026			1	2088.5	1	2080	1	2084
b0141	yadN	1267			655			817.5			1	2088.5	1	2080	1	2084
b0142	folK	3128			2623			2515.5			1	2088.5	1	2080	1	2084
b0143	pcnB	1611			3020			3183			1	2088.5	1	2080	1	2084
b0144	gluQ	1600			1595			1707			1	2088.5	1	2080	1	2084
b0145	dksA	2586			2351			2440			1	2088.5	1	2080	1	2084
b0147	thpR	2679			2569			2647.5			1	2088.5	1	2080	1	2084
b0149	mrcB	2145			1330			1166			1	2088.5	1	2080	1	2084
b0150	fhuA	543			915			1701.5			1	2088.5	1	2080	1	2084
b0151	fhuC	1095			212			179			1	2088.5	0.516667	418.5	0.440487	378.5
b0152	fhuD	1463			1736			2468			1	2088.5	1	2080	1	2084
b0153	fhuB	759			171			545			1	2088.5	0.421788	352	1	2084
b0155	clcA	707			478			850			1	2088.5	1	2080	1	2084
b0158	btuF	1815			2787			3103			1	2088.5	1	2080	1	2084
b0159	mtn	1422			2411			2958			1	2088.5	1	2080	1	2084
b0161	degP	3359			3348			2693.5			1	2088.5	1	2080	1	2084
b0162	cdaR	3034			3096			2911			1	2088.5	1	2080	1	2084
b0164	yaeI	2351			2934			3116.5			1	2088.5	1	2080	1	2084
b0166	dapD	2778			3036			3143.5			1	2088.5	1	2080	1	2084
b0167	glnD	2972			3327			2769			1	2088.5	1	2080	1	2084
b0170	tsf	2576			2156			1505.5			1	2088.5	1	2080	1	2084
b0171	pyrH	1684			2293			2093.5			1	2088.5	1	2080	1	2084
b0172	frr	1678			2210			2707.5			1	2088.5	1	2080	1	2084
b0173	dxr	3096			2874			311			1	2088.5	1	2080	0.736109	579
b0174	ispU	3110			3031			3053.5			1	2088.5	1	2080	1	2084
b0175	cdsA	2933			2305			1515			1	2088.5	1	2080	1	2084
b0176	rseP	615			268			749			1	2088.5	0.642457	517	1	2084
b0177	bamA	3130			3168			1995			1	2088.5	1	2080	1	2084
b0178	skp	2785			2497			2534			1	2088.5	1	2080	1	2084
b0179	lpxD	1351.5			2738			2729			1	2088.5	1	2080	1	2084
b0180	fabZ	1304			1789			2440			1	2088.5	1	2080	1	2084
b0182	lpxB	2654			3215			2205			1	2088.5	1	2080	1	2084
b0183	rnhB	3370			2817			1715.5			1	2088.5	1	2080	1	2084
b0184	dnaE	2214			3407			1604			1	2088.5	1	2080	1	2084
b0185	accA	2946			3212			3260.5			1	2088.5	1	2080	1	2084
b0186	ldcC	1701			2613			2608			1	2088.5	1	2080	1	2084
b0187	yaeR	3213			2439			2231.5			1	2088.5	1	2080	1	2084
b0190	yaeQ	2181			1567			1538			1	2088.5	1	2080	1	2084
b0191	arfB	2176			1871			1116.5			1	2088.5	1	2080	1	2084
b0193	yaeF	2398			2344			2333.5			1	2088.5	1	2080	1	2084
b0194	proS	2596			3292			2547			1	2088.5	1	2080	1	2084
b0195	trmO	1152			465			567			1	2088.5	1	2080	1	2084
b0196	rcsF	2368			817			431			1	2088.5	1	2080	0.984275	688
b0197	metQ	538			522			1433.5			1	2088.5	1	2080	1	2084
b0199	metN	1500			1994			1959.5			1	2088.5	1	2080	1	2084
b0200	gmhB	1346			2102			2746			1	2088.5	1	2080	1	2084
b0207	dkgB	825			535			732			1	2088.5	1	2080	1	2084
b0209	yafD	617			251			366			1	2088.5	0.604731	486.5	0.852236	629
b0210	yafE	806			1500			1805.5			1	2088.5	1	2080	1	2084
b0211	mltD	2283			1941			1248			1	2088.5	1	2080	1	2084
b0212	gloB	3193			1208			143			1	2088.5	1	2080	0.355622	314
b0214	rnhA	2618			2393			2475.5			1	2088.5	1	2080	1	2084
b0215	dnaQ	1298			2068			2109.5			1	2088.5	1	2080	1	2084
b0217	yafT	535			133			168.5			1	2088.5	0.33172	289	0.414752	359
b0219	yafV	2877			2522			1302.5			1	2088.5	1	2080	1	2084
b0220	ivy	3335			2090			1306.5			1	2088.5	1	2080	1	2084
b0221	fadE	2925			2502			1504			1	2088.5	1	2080	1	2084
b0222	lpcA	2074.5			2206			1649.5			1	2088.5	1	2080	1	2084
b0223	yafJ	1104			1195			1288			1	2088.5	1	2080	1	2084
b0224	yafK	868			311			625.5			1	2088.5	0.736109	571	1	2084
b0226	dinJ	2561			1665			601			1	2088.5	1	2080	1	2084
b0227	yafL	727			575			1223.5			1	2088.5	1	2080	1	2084
b0231	dinB	2352			1471			1250			1	2088.5	1	2080	1	2084
b0232	yafN	750			1192			1869			1	2088.5	1	2080	1	2084
b0233	yafO	3109			1673			1041			1	2088.5	1	2080	1	2084
b0237	pepD	2027			3014			2738			1	2088.5	1	2080	1	2084
b0238	gpt	1217			984			1244			1	2088.5	1	2080	1	2084
b0239	frsA	949			1404			1668.5			1	2088.5	1	2080	1	2084
b0241	phoE	2010			3141			3316			1	2088.5	1	2080	1	2084
b0242	proB	2523			666			436			1	2088.5	1	2080	0.994201	693
b0243	proA	2611			2973			1689			1	2088.5	1	2080	1	2084
b0260	mmuP	2329			2469			1352.5			1	2088.5	1	2080	1	2084
b0261	mmuM	1046			897			1721.5			1	2088.5	1	2080	1	2084
b0262	afuC	564			952			1988.5			1	2088.5	1	2080	1	2084
b0268	yagE	618			433			942.5			1	2088.5	0.988249	682	1	2084
b0269	yagF	916			99			111			1	2088.5	0.249377	230.5	0.27863	256.5
b0270	yagG	3047			3085			2635			1	2088.5	1	2080	1	2084
b0271	yagH	1525			147			142			1	2088.5	0.365143	311.5	0.353239	313
b0272	xynR	2035			1321			1261.5			1	2088.5	1	2080	1	2084
b0273	argF	1466			592			177			1	2088.5	1	2080	0.435821	374.5
b0274	insB-3	3124			1915			1424			1	2088.5	1	2080	1	2084
b0275	insA-3	1322			1414			1789			1	2088.5	1	2080	1	2084
b0277	yagK	1631			1512			1816.5			1	2088.5	1	2080	1	2084
b0278	yagL	2994			2923			2958			1	2088.5	1	2080	1	2084
b0279	yagM	3334			2316			1510			1	2088.5	1	2080	1	2084
b0283	paoD	3360			3260			3258			1	2088.5	1	2080	1	2084
b0285	paoB	1672			2234			2612.5			1	2088.5	1	2080	1	2084
b0286	paoA	1513			629			536			1	2088.5	1	2080	1	2084
b0287	yagU	663			1743			2813			1	2088.5	1	2080	1	2084
b0289	ecpE	2016			1649			2062			1	2088.5	1	2080	1	2084
b0290	ecpD	3389			3272			2416			1	2088.5	1	2080	1	2084
b0291	ecpC	2280			2918			1623			1	2088.5	1	2080	1	2084
b0293	ecpA	2111			1226			381.5			1	2088.5	1	2080	0.883203	643
b0294	ecpR	2096			1252			833.5			1	2088.5	1	2080	1	2084
b0301	rclC	1520			1975			1703.5			1	2088.5	1	2080	1	2084
b0304	rclA	1915			3222			3107			1	2088.5	1	2080	1	2084
b0305	rclR	439			1316			1510			1	2088.5	1	2080	1	2084
b0306	ykgE	1636			2587			2996.5			1	2088.5	1	2080	1	2084
b0308	ykgG	3430			3023			2947			1	2088.5	1	2080	1	2084
b0310	ykgH	472			1045			1932.5			1	2088.5	1	2080	1	2084
b0311	betA	1347.5			3167			3332			1	2088.5	1	2080	1	2084
b0312	betB	3056			2664			1479			1	2088.5	1	2080	1	2084
b0313	betI	1091			1996			2774			1	2088.5	1	2080	1	2084
b0314	betT	2714			1068			907			1	2088.5	1	2080	1	2084
b0315	pdeL	3203			3285			2815			1	2088.5	1	2080	1	2084
b0316	yahB	3202			2076			991.5			1	2088.5	1	2080	1	2084
b0317	yahC	987			882			630.5			1	2088.5	1	2080	1	2084
b0318	yahD	2025			1606			1746			1	2088.5	1	2080	1	2084
b0323	yahI	1863			3001			3254			1	2088.5	1	2080	1	2084
b0325	yahK	1407			2335			2767.5			1	2088.5	1	2080	1	2084
b0326	yahL	2826			2465			2315			1	2088.5	1	2080	1	2084
b0328	yahN	3281			2955			2917.5			1	2088.5	1	2080	1	2084
b0329	yahO	742			771			649			1	2088.5	1	2080	1	2084
b0330	prpR	1118			3012			2337			1	2088.5	1	2080	1	2084
b0331	prpB	2854			1253			467.5			1	2088.5	1	2080	1	2084
b0333	prpC	572			453			898.5			1	2088.5	1	2080	1	2084
b0334	prpD	2563			1624			892.5			1	2088.5	1	2080	1	2084
b0336	codB	752			2772			3039.5			1	2088.5	1	2080	1	2084
b0337	codA	3137			1970			375			1	2088.5	1	2080	0.870853	637
b0338	cynR	1776			2912			3216			1	2088.5	1	2080	1	2084
b0366	tauB	971			1038			1288			1	2088.5	1	2080	1	2084
b0368	tauD	3116			2504			1505.5			1	2088.5	1	2080	1	2084
b0369	hemB	3303			1472			317			1	2088.5	1	2080	0.748976	585
b0376	ampH	3317			3187			2911			1	2088.5	1	2080	1	2084
b0377	sbmA	1972			2352			2352			1	2088.5	1	2080	1	2084
b0378	yaiW	3372			1573			430			1	2088.5	1	2080	0.982285	687
b0379	yaiY	2499			1971			1936			1	2088.5	1	2080	1	2084
b0381	ddlA	2624			439			226			1	2088.5	1	2080	0.548524	455
b0383	phoA	958			124			57			1	2088.5	0.310086	272.5	0.145341	148.5
b0384	psiF	3143			2262			1978			1	2088.5	1	2080	1	2084
b0385	dgcC	595			130			247			1	2088.5	0.324522	284.5	0.595796	487
b0387	yaiI	2319			2270			2447.5			1	2088.5	1	2080	1	2084
b0390	aroM	2602			1464			1047.5			1	2088.5	1	2080	1	2084
b0391	ppnP	600			1060			1837.5			1	2088.5	1	2080	1	2084
b0398	sbcD	2360			2328			2320			1	2088.5	1	2080	1	2084
b0399	phoB	520			254			255			1	2088.5	0.611418	491.5	0.613644	502.5
b0400	phoR	1180			867			1122			1	2088.5	1	2080	1	2084
b0401	brnQ	1946			222			115			1	2088.5	0.53945	437.5	0.288334	265.5
b0402	proY	1217			2924			3164			1	2088.5	1	2080	1	2084
b0403	malZ	3299			1999			243			1	2088.5	1	2080	0.586839	482
b0405	queA	2857			3208			2795			1	2088.5	1	2080	1	2084
b0406	tgt	2011			1726			1436			1	2088.5	1	2080	1	2084
b0407	yajC	2509			1126			315			1	2088.5	1	2080	0.744692	583
b0411	tsx	3012			1303			459.5			1	2088.5	1	2080	1	2084
b0413	nrdR	897			710			1204.5			1	2088.5	1	2080	1	2084
b0414	ribD	2476			1571			1372			1	2088.5	1	2080	1	2084
b0415	ribE	3428			2706			2485.5			1	2088.5	1	2080	1	2084
b0416	nusB	1509			1811			2338			1	2088.5	1	2080	1	2084
b0417	thiL	3422.5			2421			1067			1	2088.5	1	2080	1	2084
b0419	yajO	1315			1231			1830			1	2088.5	1	2080	1	2084
b0421	ispA	1902			2656			2491.5			1	2088.5	1	2080	1	2084
b0423	thiI	3349			3394			2731			1	2088.5	1	2080	1	2084
b0424	yajL	450			329			170			1	2088.5	0.774563	587	0.419444	362
b0427	yajR	471			2720			3156.5			1	2088.5	1	2080	1	2084
b0428	cyoE	2041			1888			1602.5			1	2088.5	1	2080	1	2084
b0436	tig	1300			689			1131			1	2088.5	1	2080	1	2084
b0438	clpX	1470			2551			2446			1	2088.5	1	2080	1	2084
b0439	lon	1375			563			637			1	2088.5	1	2080	1	2084
b0441	ppiD	2831			3032			1617			1	2088.5	1	2080	1	2084
b0444	queC	1385			2396			2947			1	2088.5	1	2080	1	2084
b0445	ybaE	2547			2962			1328			1	2088.5	1	2080	1	2084
b0446	cof	2657			2342			2318			1	2088.5	1	2080	1	2084
b0447	decR	2074.5			1546			1244			1	2088.5	1	2080	1	2084
b0449	mdlB	1548			2250			2637			1	2088.5	1	2080	1	2084
b0451	amtB	2798			2194			1767			1	2088.5	1	2080	1	2084
b0452	tesB	3397			1490			433.5			1	2088.5	1	2080	0.988249	690
b0453	ybaY	3054			2096			1625.5			1	2088.5	1	2080	1	2084
b0454	atl	1840			1551			1014.5			1	2088.5	1	2080	1	2084
b0456	ybaA	1763			1067			888			1	2088.5	1	2080	1	2084
b0457	pdeB	1709			1566			1621.5			1	2088.5	1	2080	1	2084
b0460	hha	1976			1572			1494			1	2088.5	1	2080	1	2084
b0461	tomB	3362			2483			2188			1	2088.5	1	2080	1	2084
b0462	acrB	2669			3429			2465			1	2088.5	1	2080	1	2084
b0463	acrA	2732			1835			949.5			1	2088.5	1	2080	1	2084
b0465	mscK	2312			360			259			1	2088.5	0.839766	613	0.622534	508.5
b0468	ybaN	964			1457			2196.5			1	2088.5	1	2080	1	2084
b0469	apt	2468			845			64			1	2088.5	1	2080	0.162859	162.5
b0471	ybaB	1441			1123			309			1	2088.5	1	2080	0.729657	576
b0472	recR	1062			2032			2801			1	2088.5	1	2080	1	2084
b0474	adk	1625			1575			1861.5			1	2088.5	1	2080	1	2084
b0475	hemH	1981			2441			2622.5			1	2088.5	1	2080	1	2084
b0476	aes	1852			1375			1793.5			1	2088.5	1	2080	1	2084
b0477	gsk	1755.5			2499			2503.5			1	2088.5	1	2080	1	2084
b0478	ybaL	2042			836			812			1	2088.5	1	2080	1	2084
b0479	fsr	724			275			997.5			1	2088.5	0.657875	530.5	1	2084
b0482	ybaP	1019			344			713			1	2088.5	0.806274	600	1	2084
b0484	copA	1186			2856			2591			1	2088.5	1	2080	1	2084
b0485	glsA	2370			2863			2564			1	2088.5	1	2080	1	2084
b0486	ybaT	2009			3231			3074			1	2088.5	1	2080	1	2084
b0488	ybbJ	1280			1164			1244			1	2088.5	1	2080	1	2084
b0490	fetA	1877			2581			2923			1	2088.5	1	2080	1	2084
b0492	cnoX	3020			3122			3177			1	2088.5	1	2080	1	2084
b0493	ybbO	2178			921			743.5			1	2088.5	1	2080	1	2084
b0494	tesA	1661			1417			1816.5			1	2088.5	1	2080	1	2084
b0495	ybbA	2719			1660			107			1	2088.5	1	2080	0.268902	250.5
b0496	ybbP	1368			3391			3398			1	2088.5	1	2080	1	2084
b0497	rhsD	2374			3173			2529			1	2088.5	1	2080	1	2084
b0503	selU	3301			3178			2820.5			1	2088.5	1	2080	1	2084
b0504	allS	2000			1127			520			1	2088.5	1	2080	1	2084
b0506	allR	3057			2967			1433.5			1	2088.5	1	2080	1	2084
b0507	gcl	705			87			220			1	2088.5	0.219915	205.5	0.534905	444
b0508	hyi	946			869			1316			1	2088.5	1	2080	1	2084
b0509	glxR	2177			1964			1575			1	2088.5	1	2080	1	2084
b0511	ybbW	2815			1243			901.5			1	2088.5	1	2080	1	2084
b0512	allB	1895			1577			1254			1	2088.5	1	2080	1	2084
b0513	ybbY	2594			1385			1134			1	2088.5	1	2080	1	2084
b0516	allC	765.5			540			1017			1	2088.5	1	2080	1	2084
b0518	fdrA	1416			326			302			1	2088.5	0.768185	584	0.716716	571
b0521	ybcF	2715			780			472.5			1	2088.5	1	2080	1	2084
b0522	purK	581			795			1277.5			1	2088.5	1	2080	1	2084
b0524	lpxH	1677			1151			292			1	2088.5	1	2080	0.69504	561
b0525	ppiB	1542			2003			2557			1	2088.5	1	2080	1	2084
b0526	cysS	2191			3306			3173.5			1	2088.5	1	2080	1	2084
b0527	ybcI	1784			1944			1471.5			1	2088.5	1	2080	1	2084
b0533	sfmH	3311			3270			3278			1	2088.5	1	2080	1	2084
b0534	sfmF	2496			1701			296			1	2088.5	1	2080	0.703727	565
b0535	fimZ	2396			2680			2848.5			1	2088.5	1	2080	1	2084
b0537	intD	491			634			1487.5			1	2088.5	1	2080	1	2084
b0540	insE-3	3183			2215			1897			1	2088.5	1	2080	1	2084
b0546	ybcM	2180			2881			3098			1	2088.5	1	2080	1	2084
b0547	ybcN	2097			1752			1231			1	2088.5	1	2080	1	2084
b0551	ybcQ	452			1131			2215			1	2088.5	1	2080	1	2084
b0555	rrrD	1755.5			805			630.5			1	2088.5	1	2080	1	2084
b0556	rzpD	2254			1320			1258.5			1	2088.5	1	2080	1	2084
b0559	ybcW	2200			1609			1449			1	2088.5	1	2080	1	2084
b0560	nohD	1927.5			1748			1538			1	2088.5	1	2080	1	2084
b0564	appY	2282			620			138.5			1	2088.5	1	2080	0.343689	304.5
b0566	envY	2549			2910			3053.5			1	2088.5	1	2080	1	2084
b0567	ybcH	2755.5			3109			3209.5			1	2088.5	1	2080	1	2084
b0568	nfrA	1629.5			1988			1819			1	2088.5	1	2080	1	2084
b0570	cusS	1651			2325			2719			1	2088.5	1	2080	1	2084
b0571	cusR	2328			663			59			1	2088.5	1	2080	0.150354	151.5
b0572	cusC	1345			1168			1947			1	2088.5	1	2080	1	2084
b0574	cusB	1411			3203			3387			1	2088.5	1	2080	1	2084
b0575	cusA	662			876			2044			1	2088.5	1	2080	1	2084
b0576	pheP	443			741			1292			1	2088.5	1	2080	1	2084
b0577	ybdG	2718			2079			1672			1	2088.5	1	2080	1	2084
b0578	nfsB	1295			220			92			1	2088.5	0.534905	433.5	0.232216	217.5
b0580	ybdJ	2773			1820			561			1	2088.5	1	2080	1	2084
b0581	ybdK	3379			3253			2858.5			1	2088.5	1	2080	1	2084
b0583	entD	2543			2701			2825			1	2088.5	1	2080	1	2084
b0584	fepA	1274			1182			1696			1	2088.5	1	2080	1	2084
b0585	fes	2045.5			2975			2967			1	2088.5	1	2080	1	2084
b0586	entF	1075			299			1329			1	2088.5	0.710228	560	1	2084
b0587	fepE	2735			2443			1444.5			1	2088.5	1	2080	1	2084
b0589	fepG	1493			515			333			1	2088.5	1	2080	0.783049	600
b0590	fepD	2488			2312			1132.5			1	2088.5	1	2080	1	2084
b0592	fepB	2072			1867			1784			1	2088.5	1	2080	1	2084
b0594	entE	2389			2192			726.5			1	2088.5	1	2080	1	2084
b0599	hcxA	3169			2225			1342			1	2088.5	1	2080	1	2084
b0601	ybdM	2444			1203			932.5			1	2088.5	1	2080	1	2084
b0602	ybdN	1085			207			58			1	2088.5	0.505223	412.5	0.147848	150
b0603	ybdO	2430			1812			928			1	2088.5	1	2080	1	2084
b0604	dsbG	3413			2356			1218			1	2088.5	1	2080	1	2084
b0606	ahpF	1745.5			2548			2870			1	2088.5	1	2080	1	2084
b0607	uspG	1560			1612			1138			1	2088.5	1	2080	1	2084
b0608	ybdR	2892			1111			339			1	2088.5	1	2080	0.795738	604
b0610	rnk	1870			1285			1071			1	2088.5	1	2080	1	2084
b0611	rna	1930			2633			2288			1	2088.5	1	2080	1	2084
b0612	citT	1066			276			554.5			1	2088.5	0.660072	532.5	1	2084
b0613	citG	2598			491			230.5			1	2088.5	1	2080	0.557576	459
b0614	citX	1007			1856			2696.5			1	2088.5	1	2080	1	2084
b0615	citF	2813			1509			1027			1	2088.5	1	2080	1	2084
b0616	citE	860			2601			3223			1	2088.5	1	2080	1	2084
b0618	citC	2957			3282			3317.5			1	2088.5	1	2080	1	2084
b0619	dpiB	1358			859			1237.5			1	2088.5	1	2080	1	2084
b0621	dcuC	2337.5			1570			1312			1	2088.5	1	2080	1	2084
b0624	crcB	933			1450			2215			1	2088.5	1	2080	1	2084
b0628	lipA	1064			1043			1051.5			1	2088.5	1	2080	1	2084
b0629	ybeF	2371			2130			1776.5			1	2088.5	1	2080	1	2084
b0630	lipB	3102			2406			1854.5			1	2088.5	1	2080	1	2084
b0632	dacA	1117			327			566			1	2088.5	0.770312	585	1	2084
b0633	rlpA	3071			2949			1342			1	2088.5	1	2080	1	2084
b0634	mrdB	671			838			1391			1	2088.5	1	2080	1	2084
b0636	rlmH	2864			2477			2475.5			1	2088.5	1	2080	1	2084
b0638	cobC	2989			1506			880			1	2088.5	1	2080	1	2084
b0639	nadD	3236			518			9.5			1	2088.5	1	2080	0.0232691	30
b0640	holA	3264			3043			2736			1	2088.5	1	2080	1	2084
b0641	lptE	3212			2824			2759.5			1	2088.5	1	2080	1	2084
b0642	leuS	2395			2055			589			1	2088.5	1	2080	1	2084
b0643	ybeL	1514			839			593			1	2088.5	1	2080	1	2084
b0644	ybeQ	980			1829			2643.5			1	2088.5	1	2080	1	2084
b0645	ybeR	2784			2895			2972			1	2088.5	1	2080	1	2084
b0646	djlB	1372			1396			855			1	2088.5	1	2080	1	2084
b0647	ybeT	1574			1872			1572			1	2088.5	1	2080	1	2084
b0650	hscC	2034			3053			1865.5			1	2088.5	1	2080	1	2084
b0651	rihA	1073			444			539.5			1	2088.5	1	2080	1	2084
b0654	gltJ	1719			1061			625.5			1	2088.5	1	2080	1	2084
b0655	gltI	3426			3242			3223			1	2088.5	1	2080	1	2084
b0657	lnt	664			2751			3268.5			1	2088.5	1	2080	1	2084
b0658	ybeX	673			2011			2444			1	2088.5	1	2080	1	2084
b0659	ybeY	3083			1469			559			1	2088.5	1	2080	1	2084
b0660	ybeZ	1970			2898			1974.5			1	2088.5	1	2080	1	2084
b0661	miaB	3368			2635			854			1	2088.5	1	2080	1	2084
b0662	ubiF	1964			2309			2266			1	2088.5	1	2080	1	2084
b0676	nagC	1393			1408			1616			1	2088.5	1	2080	1	2084
b0677	nagA	1718			533			277.5			1	2088.5	1	2080	0.662268	540.5
b0678	nagB	1058			2473			3103			1	2088.5	1	2080	1	2084
b0681	chiP	2365			801			830			1	2088.5	1	2080	1	2084
b0682	chiQ	2309			1936			2001.5			1	2088.5	1	2080	1	2084
b0684	fldA	792			1652			2647.5			1	2088.5	1	2080	1	2084
b0688	pgm	2702			3410			3431			1	2088.5	1	2080	1	2084
b0689	ybfP	823			489			269.5			1	2088.5	1	2080	0.644664	526.5
b0692	potE	1679			2338			2528			1	2088.5	1	2080	1	2084
b0693	speF	2406			1446			763			1	2088.5	1	2080	1	2084
b0694	kdpE	2227			1806			1954			1	2088.5	1	2080	1	2084
b0696	kdpC	2182			2455			2737			1	2088.5	1	2080	1	2084
b0697	kdpB	960			2646			2930			1	2088.5	1	2080	1	2084
b0698	kdpA	1002			625			1269			1	2088.5	1	2080	1	2084
b0700	rhsC	1341			25			82			1	2088.5	0.0643386	88	0.207577	195.5
b0704	ybfC	1769.5			2292			2734.5			1	2088.5	1	2080	1	2084
b0706	ybfD	2165			2030			2183			1	2088.5	1	2080	1	2084
b0709	dtpD	1177			190			341			1	2088.5	0.466051	389.5	0.799956	606
b0710	ybgI	774			1072			2137			1	2088.5	1	2080	1	2084
b0711	pxpB	3356			2208			1001.5			1	2088.5	1	2080	1	2084
b0712	pxpC	1343			438			533			1	2088.5	0.998162	687	1	2084
b0713	pxpA	881			355			620			1	2088.5	0.829336	608	1	2084
b0714	nei	2748			755			355			1	2088.5	1	2080	0.829336	618
b0715	abrB	1087			2125			2762.5			1	2088.5	1	2080	1	2084
b0716	ybgO	2830			3263			3320.5			1	2088.5	1	2080	1	2084
b0718	ybgQ	1239			121			197			1	2088.5	0.302848	266.5	0.48223	407.5
b0719	ybgD	485			1474			2726.5			1	2088.5	1	2080	1	2084
b0720	gltA	1258.5			2878			3066			1	2088.5	1	2080	1	2084
b0722	sdhD	3291			1799			866			1	2088.5	1	2080	1	2084
b0723	sdhA	2836			3374			3080			1	2088.5	1	2080	1	2084
b0724	sdhB	2528			2853			2990			1	2088.5	1	2080	1	2084
b0726	sucA	3040			3100			1123			1	2088.5	1	2080	1	2084
b0727	sucB	2071			266			34			1	2088.5	0.638039	513	0.0872734	103.5
b0728	sucC	2842			1162			504			1	2088.5	1	2080	1	2084
b0730	mngR	3065			2971			3002.5			1	2088.5	1	2080	1	2084
b0731	mngA	2124			2671			2364			1	2088.5	1	2080	1	2084
b0732	mngB	1978			42			26			1	2088.5	0.107559	123.5	0.0668929	87.5
b0733	cydA	2466			1819			1075			1	2088.5	1	2080	1	2084
b0734	cydB	1279			2291			2887			1	2088.5	1	2080	1	2084
b0736	ybgC	2067			2034			2291.5			1	2088.5	1	2080	1	2084
b0737	tolQ	3036			2299			1076			1	2088.5	1	2080	1	2084
b0738	tolR	1849			1212			1138			1	2088.5	1	2080	1	2084
b0739	tolA	2324			2495			2426.5			1	2088.5	1	2080	1	2084
b0740	tolB	1535			198			206			1	2088.5	0.484536	400.5	0.50293	422.5
b0742	cpoB	770			707			1361			1	2088.5	1	2080	1	2084
b0750	nadA	645			2711			3311			1	2088.5	1	2080	1	2084
b0751	pnuC	2225			826			586			1	2088.5	1	2080	1	2084
b0752	zitB	1987			2714			2581			1	2088.5	1	2080	1	2084
b0753	ybgS	1640			1153			987			1	2088.5	1	2080	1	2084
b0756	galM	2860			1745			1207			1	2088.5	1	2080	1	2084
b0757	galK	3028			730			484			1	2088.5	1	2080	1	2084
b0758	galT	932			621			699			1	2088.5	1	2080	1	2084
b0759	galE	3002			2311			1149			1	2088.5	1	2080	1	2084
b0760	modF	2697			904			565			1	2088.5	1	2080	1	2084
b0761	modE	440			1289			2244.5			1	2088.5	1	2080	1	2084
b0763	modA	1780.5			1555			1310			1	2088.5	1	2080	1	2084
b0764	modB	3181			2565			1985			1	2088.5	1	2080	1	2084
b0765	modC	855			365			715			1	2088.5	0.850161	618	1	2084
b0766	ybhA	1165			2592			3130.5			1	2088.5	1	2080	1	2084
b0767	pgl	2808			2984			2677			1	2088.5	1	2080	1	2084
b0769	ybhH	2366			3003			2772.5			1	2088.5	1	2080	1	2084
b0770	ybhI	686			1181			2074.5			1	2088.5	1	2080	1	2084
b0772	ybhC	3400			3092			1097			1	2088.5	1	2080	1	2084
b0773	ybhB	2258			2284			2508.5			1	2088.5	1	2080	1	2084
b0774	bioA	2893			3130			1778			1	2088.5	1	2080	1	2084
b0776	bioF	1282			2363			2219.5			1	2088.5	1	2080	1	2084
b0777	bioC	1362			2530			3047			1	2088.5	1	2080	1	2084
b0778	bioD	2385.5			2756			2923			1	2088.5	1	2080	1	2084
b0779	uvrB	1376			394			886			1	2088.5	0.909799	644	1	2084
b0780	ybhK	3245			2413			1652			1	2088.5	1	2080	1	2084
b0781	moaA	2118			256			77			1	2088.5	0.615868	495.5	0.195203	186.5
b0783	moaC	1887			1284			603.5			1	2088.5	1	2080	1	2084
b0785	moaE	1766			2004			2430.5			1	2088.5	1	2080	1	2084
b0786	ybhL	2355			1234			1108.5			1	2088.5	1	2080	1	2084
b0787	ybhM	3307			3018			2984.5			1	2088.5	1	2080	1	2084
b0788	ybhN	2105			1301			1035			1	2088.5	1	2080	1	2084
b0789	clsB	1338			507			611			1	2088.5	1	2080	1	2084
b0790	ybhP	815			1593			2183			1	2088.5	1	2080	1	2084
b0791	ybhQ	693.5			796			1071			1	2088.5	1	2080	1	2084
b0792	ybhR	1699			2256			2127			1	2088.5	1	2080	1	2084
b0793	ybhS	872			779			1444.5			1	2088.5	1	2080	1	2084
b0794	ybhF	3415			3345			2573			1	2088.5	1	2080	1	2084
b0795	ybhG	826			412			1118.5			1	2088.5	0.946256	662	1	2084
b0798	ybiA	479			1314			2524			1	2088.5	1	2080	1	2084
b0799	dinG	2593			3416			3032			1	2088.5	1	2080	1	2084
b0800	ybiB	1633			337			307			1	2088.5	0.791514	594	0.727503	575
b0802	ybiJ	1947			1261			601			1	2088.5	1	2080	1	2084
b0804	ybiX	3388			2805			1954			1	2088.5	1	2080	1	2084
b0805	fiu	3045			3430			3429			1	2088.5	1	2080	1	2084
b0806	mcbA	1896			1607			1714			1	2088.5	1	2080	1	2084
b0807	rlmF	2379			2782			2549.5			1	2088.5	1	2080	1	2084
b0808	ybiO	1367			226			518			1	2088.5	0.548524	443.5	1	2084
b0809	glnQ	784			154			122			1	2088.5	0.381749	323	0.305262	279.5
b0812	dps	1489			1991			2586.5			1	2088.5	1	2080	1	2084
b0813	rhtA	1140			934			1596			1	2088.5	1	2080	1	2084
b0814	ompX	2465			1400			112.5			1	2088.5	1	2080	0.281058	259.5
b0815	opgE	1755.5			3028			2888			1	2088.5	1	2080	1	2084
b0817	mntR	3038			2153			1280.5			1	2088.5	1	2080	1	2084
b0819	ldtB	1109			1454			1679.5			1	2088.5	1	2080	1	2084
b0820	ybiT	608			595			426			1	2088.5	1	2080	0.974316	683
b0821	ybiU	2442			3333			3400			1	2088.5	1	2080	1	2084
b0822	ybiV	1424			1069			751.5			1	2088.5	1	2080	1	2084
b0823	ybiW	548			140			312			1	2088.5	0.348467	301.5	0.738256	580
b0824	ybiY	3153			841			114			1	2088.5	1	2080	0.28591	263.5
b0825	fsaA	1040			2150			2900.5			1	2088.5	1	2080	1	2084
b0826	moeB	3245			2028			1223.5			1	2088.5	1	2080	1	2084
b0827	moeA	985			3118			3391.5			1	2088.5	1	2080	1	2084
b0829	gsiA	799			404			1087			1	2088.5	0.930106	654	1	2084
b0831	gsiC	2869			3159			3232.5			1	2088.5	1	2080	1	2084
b0832	gsiD	1603.5			1877			2520			1	2088.5	1	2080	1	2084
b0833	pdeI	1494			750			944			1	2088.5	1	2080	1	2084
b0834	dgcI	1436			596			717			1	2088.5	1	2080	1	2084
b0835	rimO	1502			352			408			1	2088.5	0.823063	606	0.938191	666
b0837	yliI	3308			3319			2854.5			1	2088.5	1	2080	1	2084
b0839	dacC	2436			2219			1578			1	2088.5	1	2080	1	2084
b0840	deoR	2739			2571			2174.5			1	2088.5	1	2080	1	2084
b0841	ybjG	3288			2448			1715.5			1	2088.5	1	2080	1	2084
b0842	mdfA	819			1014			1644.5			1	2088.5	1	2080	1	2084
b0843	ybjH	1682			1594			1837.5			1	2088.5	1	2080	1	2084
b0845	ybjJ	937			564			972.5			1	2088.5	1	2080	1	2084
b0846	rcdA	973			107			63			1	2088.5	0.268902	243	0.160361	159.5
b0851	nfsA	1540			658			590			1	2088.5	1	2080	1	2084
b0853	ybjN	1217			872			1318.5			1	2088.5	1	2080	1	2084
b0854	potF	3254			3093			2140			1	2088.5	1	2080	1	2084
b0855	potG	802.5			2389			2878			1	2088.5	1	2080	1	2084
b0856	potH	478			258			562			1	2088.5	0.620314	499	1	2084
b0857	potI	1240			1369			1485.5			1	2088.5	1	2080	1	2084
b0858	ybjO	1028			974			1364.5			1	2088.5	1	2080	1	2084
b0860	artJ	1984			983			1175			1	2088.5	1	2080	1	2084
b0861	artM	1841.5			2546			2907.5			1	2088.5	1	2080	1	2084
b0863	artI	2835			2930			3012.5			1	2088.5	1	2080	1	2084
b0864	artP	2172			1280			608.5			1	2088.5	1	2080	1	2084
b0866	ybjQ	1106.5			1424.5			1992			1	2088.5	1	2080	1	2084
b0868	ybjS	993			1187			1918			1	2088.5	1	2080	1	2084
b0869	ybjT	1736			3166			3203			1	2088.5	1	2080	1	2084
b0870	ltaE	2175			3127			3292			1	2088.5	1	2080	1	2084
b0871	poxB	1934			3290			3350			1	2088.5	1	2080	1	2084
b0872	hcr	2332.5			558			585			1	2088.5	1	2080	1	2084
b0874	lysO	2843			1834			1624			1	2088.5	1	2080	1	2084
b0875	aqpZ	1161			1117			2013			1	2088.5	1	2080	1	2084
b0876	ybjD	2708			1435			789			1	2088.5	1	2080	1	2084
b0877	ybjX	561			950			1101			1	2088.5	1	2080	1	2084
b0878	macA	3323			3060			1402			1	2088.5	1	2080	1	2084
b0881	clpS	904			335			295			1	2088.5	0.787284	592	0.701557	564
b0882	clpA	2896			2314			1760			1	2088.5	1	2080	1	2084
b0885	aat	2239			1496			20			1	2088.5	1	2080	0.0515453	70
b0886	cydC	2154.5			3310			3041			1	2088.5	1	2080	1	2084
b0888	trxB	800			321			148			1	2088.5	0.757527	580	0.36752	323.5
b0889	lrp	1149.5			1374			1385.5			1	2088.5	1	2080	1	2084
b0890	ftsK	2676			3017			1456			1	2088.5	1	2080	1	2084
b0891	lolA	3269			1553			189			1	2088.5	1	2080	0.463734	395
b0892	rarA	1334			2933			3127			1	2088.5	1	2080	1	2084
b0893	serS	1172			3218			3405			1	2088.5	1	2080	1	2084
b0894	dmsA	660			213			718			1	2088.5	0.518952	420.5	1	2084
b0895	dmsB	3290			1866			894.5			1	2088.5	1	2080	1	2084
b0896	dmsC	3199			2129			847.5			1	2088.5	1	2080	1	2084
b0898	ycaD	2745			607			277.5			1	2088.5	1	2080	0.664463	542.5
b0899	ycaM	3015			2762			2071			1	2088.5	1	2080	1	2084
b0900	ycaN	3210			2289			1652			1	2088.5	1	2080	1	2084
b0901	ycaK	1723.5			1960			1685.5			1	2088.5	1	2080	1	2084
b0903	pflB	2827			1738			1256			1	2088.5	1	2080	1	2084
b0904	focA	2414			1810			1515			1	2088.5	1	2080	1	2084
b0906	ycaP	1313			1918			1996.5			1	2088.5	1	2080	1	2084
b0907	serC	3314.5			3201			2815			1	2088.5	1	2080	1	2084
b0908	aroA	1257			3221			3404			1	2088.5	1	2080	1	2084
b0909	ycaL	940			92			70			1	2088.5	0.232216	216.5	0.177818	174.5
b0913	ycaI	2591			922			552			1	2088.5	1	2080	1	2084
b0914	msbA	3076			3400			3067			1	2088.5	1	2080	1	2084
b0917	ycaR	1668			1383			1301			1	2088.5	1	2080	1	2084
b0918	kdsB	2263			2537			2144			1	2088.5	1	2080	1	2084
b0919	ycbJ	1331			2140			2478			1	2088.5	1	2080	1	2084
b0920	elyC	1790			896			693.5			1	2088.5	1	2080	1	2084
b0924	mukB	1421			3436			3336			1	2088.5	1	2080	1	2084
b0925	ldtD	557			40			261			1	2088.5	0.102497	119.5	0.626971	511
b0926	ycbK	3265			2792			2684.5			1	2088.5	1	2080	1	2084
b0928	aspC	1108			1659			2297			1	2088.5	1	2080	1	2084
b0931	pncB	2161.5			3216			2967			1	2088.5	1	2080	1	2084
b0932	pepN	2976			2778			1293			1	2088.5	1	2080	1	2084
b0934	ssuC	1894			1270			1361			1	2088.5	1	2080	1	2084
b0937	ssuE	1387			802			797			1	2088.5	1	2080	1	2084
b0938	elfA	2130			1407			1519.5			1	2088.5	1	2080	1	2084
b0939	elfD	1824			967			557			1	2088.5	1	2080	1	2084
b0940	elfC	2650			3371			2688			1	2088.5	1	2080	1	2084
b0941	elfG	611			2362			2795			1	2088.5	1	2080	1	2084
b0942	ycbU	3088			2201			723			1	2088.5	1	2080	1	2084
b0943	ycbV	1217			917			1454.5			1	2088.5	1	2080	1	2084
b0944	ycbF	1599			2543			2976.5			1	2088.5	1	2080	1	2084
b0945	pyrD	3053			3195			2702			1	2088.5	1	2080	1	2084
b0946	zapC	3382.5			2818			2676			1	2088.5	1	2080	1	2084
b0947	ycbX	1885			3183			3344			1	2088.5	1	2080	1	2084
b0948	rlmL	3260			718			90			1	2088.5	1	2080	0.2273	212.5
b0949	uup	3049			1247			465			1	2088.5	1	2080	1	2084
b0950	pqiA	2571			1166			1049			1	2088.5	1	2080	1	2084
b0951	pqiB	3340			3362			2943			1	2088.5	1	2080	1	2084
b0952	pqiC	1745.5			849			770.5			1	2088.5	1	2080	1	2084
b0953	rmf	740			970			1189.5			1	2088.5	1	2080	1	2084
b0956	matP	3064			1804			1216			1	2088.5	1	2080	1	2084
b0957	ompA	3077			3283			3309.5			1	2088.5	1	2080	1	2084
b0958	sulA	2260			1632			1441.5			1	2088.5	1	2080	1	2084
b0959	sxy	447			1569			2845			1	2088.5	1	2080	1	2084
b0960	yccS	1866			281			448			1	2088.5	0.671037	541.5	1	2084
b0963	mgsA	2422			1550			1244			1	2088.5	1	2080	1	2084
b0964	yccT	1383			1925			1912.5			1	2088.5	1	2080	1	2084
b0965	yccU	1217			1026			1079.5			1	2088.5	1	2080	1	2084
b0966	hspQ	827			541			290			1	2088.5	1	2080	0.690688	559
b0967	rlmI	2461.5			1438			945.5			1	2088.5	1	2080	1	2084
b0968	yccX	2622			1946			1808.5			1	2088.5	1	2080	1	2084
b0970	yccA	2437			2606			1905			1	2088.5	1	2080	1	2084
b0972	hyaA	2812			3040			2858.5			1	2088.5	1	2080	1	2084
b0973	hyaB	1386			461			628			1	2088.5	1	2080	1	2084
b0975	hyaD	544			397			828			1	2088.5	0.915905	647	1	2084
b0976	hyaE	3253			2485			2270			1	2088.5	1	2080	1	2084
b0977	hyaF	779			2404			3181			1	2088.5	1	2080	1	2084
b0978	appC	2343			2527			1612.5			1	2088.5	1	2080	1	2084
b0980	appA	2977			2833			1802			1	2088.5	1	2080	1	2084
b0981	etk	1379			71			190			1	2088.5	0.180306	173.5	0.466051	397
b0982	etp	697			474			515			1	2088.5	1	2080	1	2084
b0983	gfcE	2090			505			470			1	2088.5	1	2080	1	2084
b0984	gfcD	762			1951			2545			1	2088.5	1	2080	1	2084
b0985	gfcC	1448			181			66			1	2088.5	0.445148	373.5	0.167851	166.5
b0986	gfcB	1074			747			969			1	2088.5	1	2080	1	2084
b0988	insB-4	2604.5			1645			1424			1	2088.5	1	2080	1	2084
b0989	cspH	2469			875			130			1	2088.5	1	2080	0.324522	290
b0992	yccM	1093			386			739.5			1	2088.5	0.893459	636	1	2084
b0995	torR	646			1908			2939.5			1	2088.5	1	2080	1	2084
b0996	torC	2298			379			145.5			1	2088.5	0.879092	631	0.360385	317.5
b0997	torA	2390			1600			1182			1	2088.5	1	2080	1	2084
b0998	torD	2738			2131			1727			1	2088.5	1	2080	1	2084
b0999	cbpM	2583.5			1098			272.5			1	2088.5	1	2080	0.651276	532.5
b1000	cbpA	579			1129			1679.5			1	2088.5	1	2080	1	2084
b1002	agp	1319			648			1028			1	2088.5	1	2080	1	2084
b1003	yccJ	2961			1958			1534.5			1	2088.5	1	2080	1	2084
b1004	wrbA	2796			2728			2789.5			1	2088.5	1	2080	1	2084
b1007	rutF	1738			1710			1385.5			1	2088.5	1	2080	1	2084
b1008	rutE	2651			1928			1685.5			1	2088.5	1	2080	1	2084
b1011	rutB	2400			1194			256.5			1	2088.5	1	2080	0.615868	504.5
b1012	rutA	571			93			131			1	2088.5	0.234672	218	0.326923	291.5
b1013	rutR	1778			800			956			1	2088.5	1	2080	1	2084
b1015	putP	986			642			1545.5			1	2088.5	1	2080	1	2084
b1018	efeO	2985			1196			253			1	2088.5	1	2080	0.60919	498.5
b1020	phoH	2322			1826			1272			1	2088.5	1	2080	1	2084
b1023	pgaB	2541			2752			1886.5			1	2088.5	1	2080	1	2084
b1024	pgaA	1473			956			1476			1	2088.5	1	2080	1	2084
b1025	dgcT	3292			2938			1248			1	2088.5	1	2080	1	2084
b1029	ycdU	739			1167			1856			1	2088.5	1	2080	1	2084
b1033	ghrA	1936			1700			1737.5			1	2088.5	1	2080	1	2084
b1034	ycdX	1049.5			2326			3021			1	2088.5	1	2080	1	2084
b1035	ycdY	1110			424			340			1	2088.5	0.970323	673	0.797848	605
b1038	csgF	525			1238			2329.5			1	2088.5	1	2080	1	2084
b1039	csgE	1974			1940			2231.5			1	2088.5	1	2080	1	2084
b1043	csgC	3180			1591			823.5			1	2088.5	1	2080	1	2084
b1044	ymdA	1217			709			756			1	2088.5	1	2080	1	2084
b1045	ymdB	2147			1832			1503			1	2088.5	1	2080	1	2084
b1047	opgC	1937			1086			870.5			1	2088.5	1	2080	1	2084
b1049	opgH	1122			824			1654			1	2088.5	1	2080	1	2084
b1053	mdtG	1765			2174			1628.5			1	2088.5	1	2080	1	2084
b1054	lpxL	2058			3011			3232.5			1	2088.5	1	2080	1	2084
b1055	yceA	2980			2697			2008			1	2088.5	1	2080	1	2084
b1059	solA	963			799			1407.5			1	2088.5	1	2080	1	2084
b1062	pyrC	2984			2907			2762.5			1	2088.5	1	2080	1	2084
b1063	yceB	2261			1929			1592			1	2088.5	1	2080	1	2084
b1064	grxB	810			684			977.5			1	2088.5	1	2080	1	2084
b1066	rimJ	2337.5			427			161			1	2088.5	0.97631	676	0.398285	345
b1068	yceM	621			1565			2546			1	2088.5	1	2080	1	2084
b1069	murJ	1390			3308			3266			1	2088.5	1	2080	1	2084
b1070	flgN	1792			1137			1094			1	2088.5	1	2080	1	2084
b1071	flgM	3042			766			78			1	2088.5	1	2080	0.197681	188.5
b1073	flgB	787			646			1094			1	2088.5	1	2080	1	2084
b1077	flgF	3208			2765			2162.5			1	2088.5	1	2080	1	2084
b1079	flgH	2337.5			545			266			1	2088.5	1	2080	0.638039	520.5
b1080	flgI	2583.5			2936			2111			1	2088.5	1	2080	1	2084
b1081	flgJ	1462			693			291			1	2088.5	1	2080	0.692864	560
b1082	flgK	1787			2744			1202			1	2088.5	1	2080	1	2084
b1084	rne	2845			1719			633			1	2088.5	1	2080	1	2084
b1086	rluC	846			318			571.5			1	2088.5	0.751115	577	1	2084
b1087	yceF	1821			1837			1666			1	2088.5	1	2080	1	2084
b1088	yceD	1905			924			301			1	2088.5	1	2080	0.714555	570
b1090	plsX	1552			1461			2058.5			1	2088.5	1	2080	1	2084
b1091	fabH	2416.5			3121			3256			1	2088.5	1	2080	1	2084
b1092	fabD	3194			3223			3240			1	2088.5	1	2080	1	2084
b1093	fabG	1015			2308			3017.5			1	2088.5	1	2080	1	2084
b1094	acpP	2804			1910			1588.5			1	2088.5	1	2080	1	2084
b1096	pabC	480			177			378			1	2088.5	0.435821	364.5	0.877034	640
b1097	mltG	3067			2665			1940			1	2088.5	1	2080	1	2084
b1099	holB	1483			1953			1900			1	2088.5	1	2080	1	2084
b1100	ycfH	2111			977			719			1	2088.5	1	2080	1	2084
b1103	hinT	2753			2183			2134.5			1	2088.5	1	2080	1	2084
b1105	lpoB	2805			1629			963.5			1	2088.5	1	2080	1	2084
b1109	ndh	2248			1516			1141.5			1	2088.5	1	2080	1	2084
b1110	ycfJ	1916			1709			1519.5			1	2088.5	1	2080	1	2084
b1113	ldtC	2853			2452			1803			1	2088.5	1	2080	1	2084
b1114	mfd	3043			2709			1558			1	2088.5	1	2080	1	2084
b1115	ycfT	2916			1473			739.5			1	2088.5	1	2080	1	2084
b1116	lolC	2685			2035			1570			1	2088.5	1	2080	1	2084
b1118	lolE	3089			2740			1668.5			1	2088.5	1	2080	1	2084
b1119	nagK	2634.5			2226			1659			1	2088.5	1	2080	1	2084
b1120	cobB	1008			939			1478			1	2088.5	1	2080	1	2084
b1121	ycfZ	2875			1881			705			1	2088.5	1	2080	1	2084
b1125	potB	3061			3091			3148.5			1	2088.5	1	2080	1	2084
b1126	potA	2800			2909			844			1	2088.5	1	2080	1	2084
b1127	pepT	2146			1845			1628.5			1	2088.5	1	2080	1	2084
b1128	roxA	1031			3007			3349			1	2088.5	1	2080	1	2084
b1129	phoQ	2879			3026			2743.5			1	2088.5	1	2080	1	2084
b1130	phoP	1926			466			236			1	2088.5	1	2080	0.571111	469.5
b1131	purB	2943			3339			3161			1	2088.5	1	2080	1	2084
b1132	hflD	2947			2844			2867			1	2088.5	1	2080	1	2084
b1133	mnmA	2758			3008			2843			1	2088.5	1	2080	1	2084
b1137	ymfD	2855			2855			2904			1	2088.5	1	2080	1	2084
b1140	intE	2990			2124			829			1	2088.5	1	2080	1	2084
b1141	xisE	1049.5			1265			1632.5			1	2088.5	1	2080	1	2084
b1145	ymfK	3338			2982			2921			1	2088.5	1	2080	1	2084
b1147	ymfL	3390.5			2839			1582.5			1	2088.5	1	2080	1	2084
b1150	ymfR	1440			662			370			1	2088.5	1	2080	0.860524	633
b1153	ymfQ	2237			1959			1666			1	2088.5	1	2080	1	2084
b1154	ycfK	2776			1365			932.5			1	2088.5	1	2080	1	2084
b1156	tfaE	1903			931			396			1	2088.5	1	2080	0.911836	654
b1159	mcrA	1089			2575			3155			1	2088.5	1	2080	1	2084
b1163	bluF	3121			3347			3379			1	2088.5	1	2080	1	2084
b1164	ycgZ	1522			988			524			1	2088.5	1	2080	1	2084
b1165	ymgA	2858			1796			639.5			1	2088.5	1	2080	1	2084
b1166	ariR	680			1104			1741			1	2088.5	1	2080	1	2084
b1168	pdeG	1941			1997			2221			1	2088.5	1	2080	1	2084
b1171	ymgD	2722			1297			809.5			1	2088.5	1	2080	1	2084
b1172	ymgG	2938			2216			2086			1	2088.5	1	2080	1	2084
b1175	minD	3023			2471			1427			1	2088.5	1	2080	1	2084
b1176	minC	709			1980			2947			1	2088.5	1	2080	1	2084
b1177	ycgJ	2684			2180			2166.5			1	2088.5	1	2080	1	2084
b1178	pliG	738			1361			2282			1	2088.5	1	2080	1	2084
b1182	hlyE	2337.5			955			498.5			1	2088.5	1	2080	1	2084
b1184	umuC	1023			3162			3401			1	2088.5	1	2080	1	2084
b1189	dadA	2909			1641			685.5			1	2088.5	1	2080	1	2084
b1190	dadX	2968			3240			2795			1	2088.5	1	2080	1	2084
b1192	ldcA	3373.5			2872			1664			1	2088.5	1	2080	1	2084
b1193	emtA	3224			2651			1763			1	2088.5	1	2080	1	2084
b1194	ycgR	3087			2997			3017.5			1	2088.5	1	2080	1	2084
b1196	ycgY	2068			2122			2397.5			1	2088.5	1	2080	1	2084
b1197	treA	1627			302			519			1	2088.5	0.716716	563	1	2084
b1198	dhaM	1173			3150			3193			1	2088.5	1	2080	1	2084
b1200	dhaK	1725			3114			3329.5			1	2088.5	1	2080	1	2084
b1201	dhaR	1157			2884			2799			1	2088.5	1	2080	1	2084
b1202	ycgV	1428			2886			2574			1	2088.5	1	2080	1	2084
b1203	ychF	1673			1220			1347			1	2088.5	1	2080	1	2084
b1204	pth	1694			2303			2766			1	2088.5	1	2080	1	2084
b1207	prs	737			2595			3252			1	2088.5	1	2080	1	2084
b1209	lolB	2969			2708			1805.5			1	2088.5	1	2080	1	2084
b1210	hemA	1020			2507			2410			1	2088.5	1	2080	1	2084
b1211	prfA	2628			3191			2809			1	2088.5	1	2080	1	2084
b1212	prmC	2382			1619			1464.5			1	2088.5	1	2080	1	2084
b1214	ychA	1952			1105			743.5			1	2088.5	1	2080	1	2084
b1215	kdsA	2551			2464			1510			1	2088.5	1	2080	1	2084
b1216	chaA	967			492			784			1	2088.5	1	2080	1	2084
b1217	chaB	2247			1692			1554.5			1	2088.5	1	2080	1	2084
b1218	chaC	1217			1455			2013			1	2088.5	1	2080	1	2084
b1219	ychN	628			1222			2116			1	2088.5	1	2080	1	2084
b1220	ychO	877			1120			283.5			1	2088.5	1	2080	0.675414	551.5
b1221	narL	2169			2641			2881.5			1	2088.5	1	2080	1	2084
b1222	narX	790			172			229			1	2088.5	0.42413	353.5	0.555315	458
b1223	narK	778			472			469			1	2088.5	1	2080	1	2084
b1225	narH	913			2401			2834			1	2088.5	1	2080	1	2084
b1226	narJ	769			2070			2976.5			1	2088.5	1	2080	1	2084
b1227	narI	589			1112			1954			1	2088.5	1	2080	1	2084
b1232	purU	3435			2988			2366.5			1	2088.5	1	2080	1	2084
b1234	rssA	978			396			491			1	2088.5	0.913871	646	1	2084
b1235	rssB	1516			1616			1918			1	2088.5	1	2080	1	2084
b1236	galU	1327			1704			2512.5			1	2088.5	1	2080	1	2084
b1238	tdk	2423			1938			1780			1	2088.5	1	2080	1	2084
b1241	adhE	1119			125			193			1	2088.5	0.312495	275.5	0.472994	401.5
b1242	ychE	1880			1631			1874.5			1	2088.5	1	2080	1	2084
b1243	oppA	2359			1816			754.5			1	2088.5	1	2080	1	2084
b1245	oppC	625			547			942.5			1	2088.5	1	2080	1	2084
b1248	yciU	2272			1923			2027			1	2088.5	1	2080	1	2084
b1249	clsA	2346			3057			2743.5			1	2088.5	1	2080	1	2084
b1251	yciI	3139			1767			708			1	2088.5	1	2080	1	2084
b1256	ompW	643			1782			2861.5			1	2088.5	1	2080	1	2084
b1259	yciG	583.5			644			363			1	2088.5	1	2080	0.846007	626
b1260	trpA	1605			2732			3111.5			1	2088.5	1	2080	1	2084
b1261	trpB	3119			2657			949.5			1	2088.5	1	2080	1	2084
b1262	trpC	1642			2661			2606.5			1	2088.5	1	2080	1	2084
b1267	yciO	1867			1780			1797.5			1	2088.5	1	2080	1	2084
b1269	rluB	2905			2867			1565			1	2088.5	1	2080	1	2084
b1270	btuR	2508			1493			833.5			1	2088.5	1	2080	1	2084
b1271	yciK	2141			2051			2174.5			1	2088.5	1	2080	1	2084
b1272	sohB	669			561			1228.5			1	2088.5	1	2080	1	2084
b1273	yciN	2963			2026			1661			1	2088.5	1	2080	1	2084
b1274	topA	2769			1511			263			1	2088.5	1	2080	0.631403	514.5
b1275	cysB	1467			2928			3267			1	2088.5	1	2080	1	2084
b1276	acnA	2321			1998			1392			1	2088.5	1	2080	1	2084
b1277	ribA	1944			1495			1685.5			1	2088.5	1	2080	1	2084
b1278	pgpB	820			2220			3058.5			1	2088.5	1	2080	1	2084
b1280	lapB	610			554			898.5			1	2088.5	1	2080	1	2084
b1281	pyrF	2760.5			2922			3021			1	2088.5	1	2080	1	2084
b1283	osmB	2814			1870			1494			1	2088.5	1	2080	1	2084
b1284	yciT	3238			2324			1223.5			1	2088.5	1	2080	1	2084
b1286	rnb	2535			720			493			1	2088.5	1	2080	1	2084
b1287	yciW	3163			3298			2873.5			1	2088.5	1	2080	1	2084
b1288	fabI	2771.5			2996			3088			1	2088.5	1	2080	1	2084
b1290	sapF	2970			2357			1404			1	2088.5	1	2080	1	2084
b1291	sapD	3235			2645			1101			1	2088.5	1	2080	1	2084
b1292	sapC	3234			3074			2468			1	2088.5	1	2080	1	2084
b1294	sapA	1924			3113			2953			1	2088.5	1	2080	1	2084
b1297	puuA	1702			1467			2042.5			1	2088.5	1	2080	1	2084
b1298	puuD	1337			2539			3058.5			1	2088.5	1	2080	1	2084
b1299	puuR	2228			949			757.5			1	2088.5	1	2080	1	2084
b1300	puuC	944			169			194.5			1	2088.5	0.417099	348.5	0.475305	403
b1302	puuE	1443			2632			3043.5			1	2088.5	1	2080	1	2084
b1306	pspC	1644			1486			913.5			1	2088.5	1	2080	1	2084
b1309	ycjM	2915			3346			3001			1	2088.5	1	2080	1	2084
b1310	ycjN	1995			2579			2479			1	2088.5	1	2080	1	2084
b1311	ycjO	2514			1324			454			1	2088.5	1	2080	1	2084
b1312	ycjP	726			1236			2366.5			1	2088.5	1	2080	1	2084
b1313	ycjQ	1836			961			1239.5			1	2088.5	1	2080	1	2084
b1314	ycjR	3201			3078			3088			1	2088.5	1	2080	1	2084
b1315	ycjS	2497			2749			2019			1	2088.5	1	2080	1	2084
b1316	ycjT	2023			308			556			1	2088.5	0.729657	568	1	2084
b1317	ycjU	642			1824			2894			1	2088.5	1	2080	1	2084
b1320	ycjW	2204			3128			3290.5			1	2088.5	1	2080	1	2084
b1321	ycjX	2276			363			286			1	2088.5	0.846007	616	0.681968	555
b1322	ycjF	442			488			720			1	2088.5	1	2080	1	2084
b1323	tyrR	590			83			117			1	2088.5	0.210047	194.5	0.293178	269.5
b1324	tpx	706			1560			2594			1	2088.5	1	2080	1	2084
b1325	ycjG	1597			2954			3262			1	2088.5	1	2080	1	2084
b1326	mpaA	1196			1272			2104			1	2088.5	1	2080	1	2084
b1328	pgrR	1832			1044			920.5			1	2088.5	1	2080	1	2084
b1329	mppA	1715			43			39			1	2088.5	0.110088	125	0.0999632	112.5
b1330	ynaI	1745.5			1315			1959.5			1	2088.5	1	2080	1	2084
b1332	ynaJ	3112.5			2108			1693.5			1	2088.5	1	2080	1	2084
b1336	abgT	1538			3307			3263.5			1	2088.5	1	2080	1	2084
b1338	abgA	862			790			1146			1	2088.5	1	2080	1	2084
b1339	abgR	3367			3188			2512.5			1	2088.5	1	2080	1	2084
b1342	zntB	1501			2951			3278			1	2088.5	1	2080	1	2084
b1343	dbpA	2874			2056			1284.5			1	2088.5	1	2080	1	2084
b1345	intR	1888			3274			3391.5			1	2088.5	1	2080	1	2084
b1347	rcbA	1408			531			123			1	2088.5	1	2080	0.307675	281.5
b1348	ralR	1853			861			398.5			1	2088.5	1	2080	0.917938	656
b1349	recT	1316			1502			2300.5			1	2088.5	1	2080	1	2084
b1350	recE	2548			3426			3418			1	2088.5	1	2080	1	2084
b1351	racC	1939			1661			1789			1	2088.5	1	2080	1	2084
b1357	ydaS	1120			1377			1882.5			1	2088.5	1	2080	1	2084
b1358	ydaT	1762			1921			2346			1	2088.5	1	2080	1	2084
b1360	ydaV	2993			2330			1218			1	2088.5	1	2080	1	2084
b1363	trkG	3250			3351			3225			1	2088.5	1	2080	1	2084
b1373	tfaR	1764			973			797			1	2088.5	1	2080	1	2084
b1374	pinR	2357			1090			384			1	2088.5	1	2080	0.889361	644
b1377	ompN	2920			2725			1444.5			1	2088.5	1	2080	1	2084
b1379	hslJ	2900			2392			2346			1	2088.5	1	2080	1	2084
b1380	ldhA	1919			1319			1096			1	2088.5	1	2080	1	2084
b1381	ydbH	3099.5			3431			3438			1	2088.5	1	2080	1	2084
b1383	ydbL	2921			2173			2001.5			1	2088.5	1	2080	1	2084
b1384	feaR	1328			1282			1646.5			1	2088.5	1	2080	1	2084
b1385	feaB	864			2505			2793			1	2088.5	1	2080	1	2084
b1386	tynA	812			358			845			1	2088.5	0.835598	611	1	2084
b1387	paaZ	3127			400			234			1	2088.5	0.921999	650	0.566605	466.5
b1388	paaA	3270			3236			3240			1	2088.5	1	2080	1	2084
b1389	paaB	3243			1883			689			1	2088.5	1	2080	1	2084
b1391	paaD	1623			1650			1399.5			1	2088.5	1	2080	1	2084
b1392	paaE	1054			1853			2058.5			1	2088.5	1	2080	1	2084
b1393	paaF	1009			1499			2194			1	2088.5	1	2080	1	2084
b1394	paaG	3170			2687			2244.5			1	2088.5	1	2080	1	2084
b1395	paaH	2852			3267			3202			1	2088.5	1	2080	1	2084
b1396	paaI	919			1529			2346			1	2088.5	1	2080	1	2084
b1397	paaJ	2554			2983			2970			1	2088.5	1	2080	1	2084
b1400	paaY	2207			1537			1685.5			1	2088.5	1	2080	1	2084
b1402	insD-2	2278			2491			2505.5			1	2088.5	1	2080	1	2084
b1406	pdxI	2153			2091			2403			1	2088.5	1	2080	1	2084
b1407	ydbD	3261			3184			1304			1	2088.5	1	2080	1	2084
b1408	ynbA	851			966			1746			1	2088.5	1	2080	1	2084
b1410	ynbC	748			118			356			1	2088.5	0.295598	261.5	0.831425	619
b1411	ynbD	920			578			1115			1	2088.5	1	2080	1	2084
b1412	azoR	863			1397			1746			1	2088.5	1	2080	1	2084
b1413	hrpA	2823			687			738			1	2088.5	1	2080	1	2084
b1414	ydcF	2154.5			1586			1382			1	2088.5	1	2080	1	2084
b1415	aldA	539			526			528.5			1	2088.5	1	2080	1	2084
b1421	trg	840			3160			3319			1	2088.5	1	2080	1	2084
b1422	ydcI	1356			1122			970.5			1	2088.5	1	2080	1	2084
b1423	ydcJ	1593			2275			2571			1	2088.5	1	2080	1	2084
b1424	opgD	2332.5			1756			1844.5			1	2088.5	1	2080	1	2084
b1427	rimL	2076			2060			1519.5			1	2088.5	1	2080	1	2084
b1428	ydcK	1851			2451			2652.5			1	2088.5	1	2080	1	2084
b1429	tehA	1320			2400			2674			1	2088.5	1	2080	1	2084
b1430	tehB	3386			2888			2786			1	2088.5	1	2080	1	2084
b1431	ydcL	1918			1336			1024.5			1	2088.5	1	2080	1	2084
b1433	ydcO	1425			2735			2929			1	2088.5	1	2080	1	2084
b1434	sutR	1518			739			710.5			1	2088.5	1	2080	1	2084
b1435	rlhA	2870			1082			813			1	2088.5	1	2080	1	2084
b1440	ydcS	623			30			50			1	2088.5	0.077095	100.5	0.127751	136.5
b1442	ydcU	1523			2137			2581			1	2088.5	1	2080	1	2084
b1443	ydcV	1583			653			361			1	2088.5	1	2080	0.841847	624
b1444	patD	1581			244			509			1	2088.5	0.589081	474.5	1	2084
b1445	ortT	3305			1979			1235			1	2088.5	1	2080	1	2084
b1448	mnaT	2367			1487			1459.5			1	2088.5	1	2080	1	2084
b1450	mcbR	2443			2747			2904			1	2088.5	1	2080	1	2084
b1451	yncD	1357			273			417			1	2088.5	0.653477	526.5	0.956307	674
b1452	yncE	2125			2846			2788			1	2088.5	1	2080	1	2084
b1454	yncG	1342			2185			2817.5			1	2088.5	1	2080	1	2084
b1455	yncH	2456			1727			1468			1	2088.5	1	2080	1	2084
b1457	ydcD	3402.5			2722			2524			1	2088.5	1	2080	1	2084
b1460	ydcC	1276			502			260			1	2088.5	1	2080	0.624753	510
b1461	pptA	649			1016			1568.5			1	2088.5	1	2080	1	2084
b1462	yddH	1921			2059			1618.5			1	2088.5	1	2080	1	2084
b1465	narV	1145			2239			2927			1	2088.5	1	2080	1	2084
b1466	narW	2677			2860			2947			1	2088.5	1	2080	1	2084
b1468	narZ	1314			7			27			1	2088.5	0.0181086	28.5	0.0694456	89.5
b1469	narU	491			769			1972.5			1	2088.5	1	2080	1	2084
b1473	yddG	3000			3138			3198			1	2088.5	1	2080	1	2084
b1474	fdnG	486			432			1462			1	2088.5	0.986263	681	1	2084
b1475	fdnH	1544			731			882.5			1	2088.5	1	2080	1	2084
b1476	fdnI	2908			2098			1893.5			1	2088.5	1	2080	1	2084
b1478	adhP	3320			685			84			1	2088.5	1	2080	0.212516	199.5
b1479	maeA	3256			2791			1321.5			1	2088.5	1	2080	1	2084
b1481	bdm	2992			1681			452			1	2088.5	1	2080	1	2084
b1482	osmC	549			1281			2371			1	2088.5	1	2080	1	2084
b1483	ddpF	1550			1271			1707			1	2088.5	1	2080	1	2084
b1484	ddpD	2975			3015			2664.5			1	2088.5	1	2080	1	2084
b1485	ddpC	1837			440			478			1	2088.5	1	2080	1	2084
b1486	ddpB	850			721			1163			1	2088.5	1	2080	1	2084
b1487	ddpA	1017			886			1621.5			1	2088.5	1	2080	1	2084
b1488	ddpX	1948			786			158			1	2088.5	1	2080	0.391207	339.5
b1489	dosP	2413			584			684			1	2088.5	1	2080	1	2084
b1490	dosC	3039			3278			1963.5			1	2088.5	1	2080	1	2084
b1491	yddW	2474			497			400.5			1	2088.5	1	2080	0.921999	658
b1492	gadC	3204			2788			1594.5			1	2088.5	1	2080	1	2084
b1493	gadB	957			2054			2661			1	2088.5	1	2080	1	2084
b1495	yddB	789			146			425			1	2088.5	0.362765	310	0.97232	682
b1496	yddA	1121			715			1294			1	2088.5	1	2080	1	2084
b1497	ydeM	2117			842			870.5			1	2088.5	1	2080	1	2084
b1498	ydeN	2482			2807			1889.5			1	2088.5	1	2080	1	2084
b1499	ydeO	1755.5			1491			1267			1	2088.5	1	2080	1	2084
b1500	safA	3355			2083			1389.5			1	2088.5	1	2080	1	2084
b1501	ydeP	1096			2017			2286			1	2088.5	1	2080	1	2084
b1503	ydeR	3105			2668			2586.5			1	2088.5	1	2080	1	2084
b1504	ydeS	683.5			960			1499			1	2088.5	1	2080	1	2084
b1507	hipA	3114			2440			1167.5			1	2088.5	1	2080	1	2084
b1512	lsrR	1745.5			1379			1776.5			1	2088.5	1	2080	1	2084
b1513	lsrA	3172			1735			379			1	2088.5	1	2080	0.879092	641
b1514	lsrC	1482			1156			1177.5			1	2088.5	1	2080	1	2084
b1517	lsrF	2765			929			227.5			1	2088.5	1	2080	0.550789	456
b1518	lsrG	2486			555			76			1	2088.5	1	2080	0.192724	184.5
b1519	tam	2606			803			324.5			1	2088.5	1	2080	0.763925	591
b1520	yneE	3424			3244			3228			1	2088.5	1	2080	1	2084
b1522	dgcF	1217			1912			2598.5			1	2088.5	1	2080	1	2084
b1523	yneG	1217			793			913.5			1	2088.5	1	2080	1	2084
b1525	sad	1755.5			2652			2641			1	2088.5	1	2080	1	2084
b1526	yneJ	2712			1215			875.5			1	2088.5	1	2080	1	2084
b1527	yneK	2690			3176			2854.5			1	2088.5	1	2080	1	2084
b1529	marC	1429			1950			1922.5			1	2088.5	1	2080	1	2084
b1531	marA	2600			1637			999.5			1	2088.5	1	2080	1	2084
b1532	marB	2721			1842			1494			1	2088.5	1	2080	1	2084
b1533	eamA	2552			1847			483			1	2088.5	1	2080	1	2084
b1534	ydeE	2393			865			537.5			1	2088.5	1	2080	1	2084
b1535	dgcZ	831			2538			3209.5			1	2088.5	1	2080	1	2084
b1536	ydeI	2183			2047			2251.5			1	2088.5	1	2080	1	2084
b1538	dcp	505			3324			3274			1	2088.5	1	2080	1	2084
b1539	ydfG	1059			1366			2144			1	2088.5	1	2080	1	2084
b1540	ydfH	858			2087			2935			1	2088.5	1	2080	1	2084
b1542	ydfI	2513			381			97			1	2088.5	0.883203	632	0.244481	227.5
b1545	pinQ	1503			2190			2777.5			1	2088.5	1	2080	1	2084
b1547	ydfN	1898			1062			1046			1	2088.5	1	2080	1	2084
b1549	ydfO	1003			1558			2312.5			1	2088.5	1	2080	1	2084
b1553	rzpQ	483			699			1399.5			1	2088.5	1	2080	1	2084
b1554	rrrQ	674			420			702.5			1	2088.5	0.962321	669	1	2084
b1556	essQ	1317			1311			1481			1	2088.5	1	2080	1	2084
b1560	ydfU	890			580			1228.5			1	2088.5	1	2080	1	2084
b1561	rem	3150			1956			573			1	2088.5	1	2080	1	2084
b1562	hokD	1955			1426			1125			1	2088.5	1	2080	1	2084
b1564	relB	1997			1605			1599.5			1	2088.5	1	2080	1	2084
b1566	flxA	532			866			823.5			1	2088.5	1	2080	1	2084
b1571	ydfA	3395			1981			1125			1	2088.5	1	2080	1	2084
b1580	rspB	1817			377			184			1	2088.5	0.874975	629	0.452128	387
b1581	rspA	1156			2526			2981			1	2088.5	1	2080	1	2084
b1583	ynfB	1272			1534			2079			1	2088.5	1	2080	1	2084
b1584	speG	2111			1011			346			1	2088.5	1	2080	0.810479	609
b1586	ynfD	1241			1130			736			1	2088.5	1	2080	1	2084
b1587	ynfE	879			3299			3234			1	2088.5	1	2080	1	2084
b1588	ynfF	1707			898			1031			1	2088.5	1	2080	1	2084
b1589	ynfG	473			513			894.5			1	2088.5	1	2080	1	2084
b1590	ynfH	2143			1462			1510			1	2088.5	1	2080	1	2084
b1591	dmsD	2218			1662			1770			1	2088.5	1	2080	1	2084
b1592	clcB	1729			3089			3036.5			1	2088.5	1	2080	1	2084
b1593	ynfK	2601			1618			1082.5			1	2088.5	1	2080	1	2084
b1594	mlc	1730			2942			2993			1	2088.5	1	2080	1	2084
b1596	ynfM	3409			3378			3395.5			1	2088.5	1	2080	1	2084
b1599	mdtI	1217			636			809.5			1	2088.5	1	2080	1	2084
b1601	tqsA	2001			2532			2741			1	2088.5	1	2080	1	2084
b1602	pntB	3140			211			16			1	2088.5	0.514381	417	0.0412838	58
b1604	ydgH	911			998			1009			1	2088.5	1	2080	1	2084
b1605	ydgI	1612			938			1305			1	2088.5	1	2080	1	2084
b1606	folM	2942			2945			3002.5			1	2088.5	1	2080	1	2084
b1607	ydgC	3437			2412			2051.5			1	2088.5	1	2080	1	2084
b1608	rstA	2151			2430			2082.5			1	2088.5	1	2080	1	2084
b1611	fumC	1923			2217			2005			1	2088.5	1	2080	1	2084
b1614	ydgA	1454			1525			1545.5			1	2088.5	1	2080	1	2084
b1615	uidC	1812			2304			2426.5			1	2088.5	1	2080	1	2084
b1616	uidB	2337.5			1262			1284.5			1	2088.5	1	2080	1	2084
b1619	hdhA	1263			2498			3064			1	2088.5	1	2080	1	2084
b1620	malI	2174			651			678			1	2088.5	1	2080	1	2084
b1621	malX	1517			1116			1121			1	2088.5	1	2080	1	2084
b1622	malY	995			209			516			1	2088.5	0.509805	415	1	2084
b1624	ydgJ	2079			1874			1207			1	2088.5	1	2080	1	2084
b1625	cnu	2402			1714			1481			1	2088.5	1	2080	1	2084
b1627	rsxA	1632			543			373			1	2088.5	1	2080	0.866725	635
b1628	rsxB	3330			2854			2756			1	2088.5	1	2080	1	2084
b1630	rsxD	602			2702			3317.5			1	2088.5	1	2080	1	2084
b1631	rsxG	756			1035			1797.5			1	2088.5	1	2080	1	2084
b1632	rsxE	2045.5			2237			2013			1	2088.5	1	2080	1	2084
b1633	nth	1791			2432			2852			1	2088.5	1	2080	1	2084
b1634	dtpA	3068			3179			1528.5			1	2088.5	1	2080	1	2084
b1635	gstA	757			1809			2801			1	2088.5	1	2080	1	2084
b1637	tyrS	2271			1846			1739			1	2088.5	1	2080	1	2084
b1638	pdxH	902			2039			2889.5			1	2088.5	1	2080	1	2084
b1639	mliC	1653			1154			809.5			1	2088.5	1	2080	1	2084
b1640	anmK	2326			2630			1383			1	2088.5	1	2080	1	2084
b1641	slyB	501			744			1280.5			1	2088.5	1	2080	1	2084
b1642	slyA	1217			1046			1157			1	2088.5	1	2080	1	2084
b1643	ydhI	1755.5			633			163			1	2088.5	1	2080	0.402997	349.5
b1644	ydhJ	522			1179			2401			1	2088.5	1	2080	1	2084
b1645	ydhK	637			468			873			1	2088.5	1	2080	1	2084
b1646	sodC	1469			1040			1471.5			1	2088.5	1	2080	1	2084
b1647	ydhF	934			415			910			1	2088.5	0.95229	665	1	2084
b1649	nemR	459			1527			2792			1	2088.5	1	2080	1	2084
b1650	nemA	3091			1828			1357.5			1	2088.5	1	2080	1	2084
b1652	rnt	2904			1894			977.5			1	2088.5	1	2080	1	2084
b1654	grxD	593			1176			2098			1	2088.5	1	2080	1	2084
b1655	mepH	2014			1620			1433.5			1	2088.5	1	2080	1	2084
b1656	sodB	2809			2540			1656.5			1	2088.5	1	2080	1	2084
b1658	purR	2740			2117			1169.5			1	2088.5	1	2080	1	2084
b1659	ydhB	1024.5			1679			2564			1	2088.5	1	2080	1	2084
b1661	cfa	804			395			861.5			1	2088.5	0.911836	645	1	2084
b1662	ribC	3079			2336			963.5			1	2088.5	1	2080	1	2084
b1663	mdtK	1868			2692			2620.5			1	2088.5	1	2080	1	2084
b1667	ydhR	3319			2179			736			1	2088.5	1	2080	1	2084
b1668	ydhS	1609			2766			2914			1	2088.5	1	2080	1	2084
b1669	ydhT	2696			2946			2306.5			1	2088.5	1	2080	1	2084
b1670	ydhU	1986			628			700			1	2088.5	1	2080	1	2084
b1671	ydhX	2164			1724			1932.5			1	2088.5	1	2080	1	2084
b1673	ydhV	624			2965			2988			1	2088.5	1	2080	1	2084
b1674	ydhY	2724			2768			2839.5			1	2088.5	1	2080	1	2084
b1676	pykF	647			409			839			1	2088.5	0.940209	659	1	2084
b1678	ldtE	979			295			642			1	2088.5	0.701557	558	1	2084
b1680	sufS	2487			3016			2352			1	2088.5	1	2080	1	2084
b1681	sufD	2361			345			198			1	2088.5	0.808378	601	0.484536	409
b1683	sufB	836			1273			2160			1	2088.5	1	2080	1	2084
b1684	sufA	604			538			368			1	2088.5	1	2080	0.856383	631
b1686	menI	939			1521			2312.5			1	2088.5	1	2080	1	2084
b1688	ydiK	2710			357			246			1	2088.5	0.833512	610	0.593559	486
b1689	ydiL	3375			2442			2125.5			1	2088.5	1	2080	1	2084
b1690	ydiM	1431			1135			1601			1	2088.5	1	2080	1	2084
b1691	ydiN	2652			2427			1724.5			1	2088.5	1	2080	1	2084
b1692	ydiB	677			844			1541			1	2088.5	1	2080	1	2084
b1693	aroD	2693			2935			3049.5			1	2088.5	1	2080	1	2084
b1694	ydiF	1051			2078			2349			1	2088.5	1	2080	1	2084
b1695	ydiO	467			2757			3360			1	2088.5	1	2080	1	2084
b1696	ydiP	453			2203			3226.5			1	2088.5	1	2080	1	2084
b1698	ydiR	2378			1576			1737.5			1	2088.5	1	2080	1	2084
b1699	ydiS	1805			3139			2472			1	2088.5	1	2080	1	2084
b1702	ppsA	1904			677			174			1	2088.5	1	2080	0.428811	368.5
b1704	aroH	2670			2822			2762.5			1	2088.5	1	2080	1	2084
b1705	ydiE	1539			1346			1355.5			1	2088.5	1	2080	1	2084
b1706	ydiU	519			1839			2710.5			1	2088.5	1	2080	1	2084
b1707	ydiV	1931			686			576.5			1	2088.5	1	2080	1	2084
b1708	nlpC	3152			2517			1270.5			1	2088.5	1	2080	1	2084
b1709	btuD	567			176			138.5			1	2088.5	0.433486	362.5	0.346079	306.5
b1710	btuE	2167			2402			2696.5			1	2088.5	1	2080	1	2084
b1713	pheT	1265			3169			2422			1	2088.5	1	2080	1	2084
b1714	pheS	1723.5			2585			2659			1	2088.5	1	2080	1	2084
b1717	rpmI	1137			1229			1389.5			1	2088.5	1	2080	1	2084
b1719	thrS	2347			3396			3214			1	2088.5	1	2080	1	2084
b1722	ydiY	1444			1224			1261.5			1	2088.5	1	2080	1	2084
b1723	pfkB	2582			2690			2555			1	2088.5	1	2080	1	2084
b1725	yniA	1571			2071			2403			1	2088.5	1	2080	1	2084
b1727	hxpB	1646			1669			1932.5			1	2088.5	1	2080	1	2084
b1728	ydjM	2212			2520			2777.5			1	2088.5	1	2080	1	2084
b1729	tcyP	2290			2480			806			1	2088.5	1	2080	1	2084
b1730	ydjO	2703			3002			3109.5			1	2088.5	1	2080	1	2084
b1731	cedA	1825			1559			1614.5			1	2088.5	1	2080	1	2084
b1733	chbG	2017			2555			2150			1	2088.5	1	2080	1	2084
b1734	chbF	2615			1292			437			1	2088.5	1	2080	0.996182	694
b1737	chbC	667			1441			1915.5			1	2088.5	1	2080	1	2084
b1740	nadE	2013			2193			2339.5			1	2088.5	1	2080	1	2084
b1741	cho	3417			3042			2461.5			1	2088.5	1	2080	1	2084
b1742	ves	788			259			365			1	2088.5	0.622534	500.5	0.850161	628
b1743	spy	2447			2368			2534			1	2088.5	1	2080	1	2084
b1744	astE	1061			2806			3265			1	2088.5	1	2080	1	2084
b1745	astB	1217			2560			3127			1	2088.5	1	2080	1	2084
b1747	astA	1044			470			688			1	2088.5	1	2080	1	2084
b1748	astC	2318			2081			997.5			1	2088.5	1	2080	1	2084
b1749	xthA	3337			3094			1404			1	2088.5	1	2080	1	2084
b1751	ydjY	3353.5			2227			1047.5			1	2088.5	1	2080	1	2084
b1753	ynjA	2848			1000			132			1	2088.5	1	2080	0.329322	293
b1754	ynjB	1745.5			2007			2247.5			1	2088.5	1	2080	1	2084
b1756	ynjD	3080			1897			994			1	2088.5	1	2080	1	2084
b1758	ynjF	2502			2561			1797.5			1	2088.5	1	2080	1	2084
b1760	ynjH	898			559			639.5			1	2088.5	1	2080	1	2084
b1761	gdhA	3410			3363			3127			1	2088.5	1	2080	1	2084
b1762	ynjI	2558			2123			1974.5			1	2088.5	1	2080	1	2084
b1763	topB	1551			1705			1787			1	2088.5	1	2080	1	2084
b1764	selD	1940			2545			1213			1	2088.5	1	2080	1	2084
b1765	ydjA	1553			2145			2696.5			1	2088.5	1	2080	1	2084
b1766	sppA	2631			1071			271			1	2088.5	1	2080	0.649073	530.5
b1769	ydjE	3384			3361			3150.5			1	2088.5	1	2080	1	2084
b1771	ydjG	3134			3021			2652.5			1	2088.5	1	2080	1	2084
b1772	ydjH	542			1541			2598.5			1	2088.5	1	2080	1	2084
b1773	ydjI	954.5			2500			3159			1	2088.5	1	2080	1	2084
b1775	ydjK	2833			1860			1300			1	2088.5	1	2080	1	2084
b1776	ydjL	1854			1933			2072.5			1	2088.5	1	2080	1	2084
b1778	msrB	2473			971			445			1	2088.5	1	2080	1	2084
b1779	gapA	2653			3204			3287.5			1	2088.5	1	2080	1	2084
b1781	yeaE	1950			2899			3177			1	2088.5	1	2080	1	2084
b1782	mipA	1510			2576			3034			1	2088.5	1	2080	1	2084
b1783	yeaG	1692			2915			2812			1	2088.5	1	2080	1	2084
b1784	yeaH	3229			1765			665			1	2088.5	1	2080	1	2084
b1785	cdgI	3226			3387			3236.5			1	2088.5	1	2080	1	2084
b1786	dgcJ	1708			1074			965			1	2088.5	1	2080	1	2084
b1787	yeaK	1991.5			2213.5			2586.5			1	2088.5	1	2080	1	2084
b1789	yeaL	3188			2101			1195.5			1	2088.5	1	2080	1	2084
b1790	nimR	2656			2804			1448			1	2088.5	1	2080	1	2084
b1791	nimT	3142			3103			2279			1	2088.5	1	2080	1	2084
b1792	yeaO	2705			2149			2098			1	2088.5	1	2080	1	2084
b1797	yeaR	847			1006			913.5			1	2088.5	1	2080	1	2084
b1799	dmlR	2906			2785			970.5			1	2088.5	1	2080	1	2084
b1800	dmlA	3286			2512			1331.5			1	2088.5	1	2080	1	2084
b1802	yeaW	1740			1884			1428			1	2088.5	1	2080	1	2084
b1804	rnd	3232			3175			2171.5			1	2088.5	1	2080	1	2084
b1805	fadD	866			204			510.5			1	2088.5	0.49834	409	1	2084
b1806	yeaY	2459			242			67			1	2088.5	0.584597	470.5	0.170345	168.5
b1807	tsaB	2777			1694			1082.5			1	2088.5	1	2080	1	2084
b1808	yoaA	1086			3225			3199			1	2088.5	1	2080	1	2084
b1809	yoaB	3146			1986			856.5			1	2088.5	1	2080	1	2084
b1812	pabB	629			2306			3154			1	2088.5	1	2080	1	2084
b1814	sdaA	2846			2816			1928			1	2088.5	1	2080	1	2084
b1816	yoaE	1566			883			1060			1	2088.5	1	2080	1	2084
b1817	manX	658			941			1061.5			1	2088.5	1	2080	1	2084
b1818	manY	1041			2462			3103			1	2088.5	1	2080	1	2084
b1819	manZ	962			467			428			1	2088.5	1	2080	0.97631	684
b1821	mntP	917			854			780			1	2088.5	1	2080	1	2084
b1822	rlmA	1695			2294			2300.5			1	2088.5	1	2080	1	2084
b1824	yobF	3242			1875			1055			1	2088.5	1	2080	1	2084
b1827	kdgR	606			2110			3091.5			1	2088.5	1	2080	1	2084
b1828	yebQ	2330			1080			782.5			1	2088.5	1	2080	1	2084
b1830	prc	989			310			614			1	2088.5	0.733959	570	1	2084
b1831	proQ	2735			1514			549.5			1	2088.5	1	2080	1	2084
b1832	msrC	3055			1983			630.5			1	2088.5	1	2080	1	2084
b1833	yebS	1139			1814			2459.5			1	2088.5	1	2080	1	2084
b1835	rsmF	2801			3079			1429			1	2088.5	1	2080	1	2084
b1836	yebV	2315			1051			524			1	2088.5	1	2080	1	2084
b1839	yebY	1248			832			851.5			1	2088.5	1	2080	1	2084
b1841	yobA	1768			1054			967			1	2088.5	1	2080	1	2084
b1843	yobB	961			435			475.5			1	2088.5	0.992218	684	1	2084
b1844	exoX	1244.5			419			488.5			1	2088.5	0.960318	668	1	2084
b1845	ptrB	3084			3385			952			1	2088.5	1	2080	1	2084
b1846	yebE	3103			2904			2894			1	2088.5	1	2080	1	2084
b1848	yebG	700			306			244.5			1	2088.5	0.725349	567	0.589081	483.5
b1851	edd	563			2921			3118			1	2088.5	1	2080	1	2084
b1852	zwf	3227			2773			938.5			1	2088.5	1	2080	1	2084
b1853	yebK	1693			590			221			1	2088.5	1	2080	0.537178	445.5
b1855	lpxM	1871			2160			1826			1	2088.5	1	2080	1	2084
b1856	mepM	2101			1755			1167.5			1	2088.5	1	2080	1	2084
b1857	znuA	2122			1984			1721.5			1	2088.5	1	2080	1	2084
b1858	znuC	3401			3084			3047			1	2088.5	1	2080	1	2084
b1859	znuB	1775			285			168.5			1	2088.5	0.679785	549.5	0.417099	360.5
b1860	ruvB	2299			2764			2702			1	2088.5	1	2080	1	2084
b1861	ruvA	2266			815			410			1	2088.5	1	2080	0.942226	668
b1862	yebB	3289			2823			858.5			1	2088.5	1	2080	1	2084
b1863	ruvC	2932			2634			2628.5			1	2088.5	1	2080	1	2084
b1864	yebC	2441			2582			2130			1	2088.5	1	2080	1	2084
b1865	nudB	1154			1712			2430.5			1	2088.5	1	2080	1	2084
b1866	aspS	3141			3041			2055.5			1	2088.5	1	2080	1	2084
b1867	yecD	942.5			979			1607.5			1	2088.5	1	2080	1	2084
b1868	yecE	554			2119			3130.5			1	2088.5	1	2080	1	2084
b1869	yecN	968.5			1507			2260			1	2088.5	1	2080	1	2084
b1871	cmoB	1660			1451			1826			1	2088.5	1	2080	1	2084
b1875	yecM	1844			609			349			1	2088.5	1	2080	0.816777	612
b1876	argS	2069			3370			3353			1	2088.5	1	2080	1	2084
b1877	yecT	2166			2271			2541			1	2088.5	1	2080	1	2084
b1878	flhE	3272			2476			2251.5			1	2088.5	1	2080	1	2084
b1880	flhB	977			772			861.5			1	2088.5	1	2080	1	2084
b1881	cheZ	1116			1004			1861.5			1	2088.5	1	2080	1	2084
b1882	cheY	1601			1788			2231.5			1	2088.5	1	2080	1	2084
b1883	cheB	1258.5			2295			2767.5			1	2088.5	1	2080	1	2084
b1887	cheW	2477			2414			2586.5			1	2088.5	1	2080	1	2084
b1889	motB	2647			2976			2549.5			1	2088.5	1	2080	1	2084
b1890	motA	2840			1792			890			1	2088.5	1	2080	1	2084
b1891	flhC	1084			170			156			1	2088.5	0.419444	350.5	0.386481	336
b1895	uspC	1697			1919			2362.5			1	2088.5	1	2080	1	2084
b1897	otsB	2449			2939			3103			1	2088.5	1	2080	1	2084
b1900	araG	3425			373			48			1	2088.5	0.866725	626	0.122712	132.5
b1901	araF	3259			2398			1860			1	2088.5	1	2080	1	2084
b1902	ftnB	2030			2233			2586.5			1	2088.5	1	2080	1	2084
b1905	ftnA	1340			1896			2567.5			1	2088.5	1	2080	1	2084
b1907	tyrP	3206			3354			3379			1	2088.5	1	2080	1	2084
b1908	yecA	2841			2731			1922.5			1	2088.5	1	2080	1	2084
b1912	pgsA	1350			2040			2684.5			1	2088.5	1	2080	1	2084
b1913	uvrC	665			153			406.5			1	2088.5	0.379381	322	0.934151	664
b1915	yecF	2356			1722			1522			1	2088.5	1	2080	1	2084
b1916	sdiA	1977			1458			1153.5			1	2088.5	1	2080	1	2084
b1917	tcyN	2850			1807			646			1	2088.5	1	2080	1	2084
b1918	tcyL	500			788			1024.5			1	2088.5	1	2080	1	2084
b1920	tcyJ	2020			2848			3103			1	2088.5	1	2080	1	2084
b1921	fliZ	1755.5			1155			741			1	2088.5	1	2080	1	2084
b1922	fliA	2091			2737			2996.5			1	2088.5	1	2080	1	2084
b1923	fliC	830			2877			3247			1	2088.5	1	2080	1	2084
b1924	fliD	1355			1943			2017			1	2088.5	1	2080	1	2084
b1925	fliS	2534			1857			440			1	2088.5	1	2080	1	2084
b1926	fliT	2518			724			125			1	2088.5	1	2080	0.312495	285
b1930	yedF	956			576			514			1	2088.5	1	2080	1	2084
b1931	yedK	1175			778			1024.5			1	2088.5	1	2080	1	2084
b1932	yedL	698			926			1335			1	2088.5	1	2080	1	2084
b1938	fliF	1029			197			479			1	2088.5	0.48223	398.5	1	2084
b1940	fliH	1879			86			30			1	2088.5	0.21745	202.5	0.077095	95.5
b1941	fliI	1217			2957			3164			1	2088.5	1	2080	1	2084
b1942	fliJ	2024			2103			2405.5			1	2088.5	1	2080	1	2084
b1944	fliL	2747			2424			2464			1	2088.5	1	2080	1	2084
b1945	fliM	2781			1442			1132.5			1	2088.5	1	2080	1	2084
b1949	fliQ	3072			2114			1757.5			1	2088.5	1	2080	1	2084
b1950	fliR	2196			1813			1348.5			1	2088.5	1	2080	1	2084
b1951	rcsA	2021			2518			2831			1	2088.5	1	2080	1	2084
b1952	dsrB	1252			716			19			1	2088.5	1	2080	0.0489821	67
b1953	yodD	588			963			1534.5			1	2088.5	1	2080	1	2084
b1955	yedP	702			2263			3123			1	2088.5	1	2080	1	2084
b1956	dgcQ	679			443			837			1	2088.5	1	2080	1	2084
b1961	dcm	1899			1025			849			1	2088.5	1	2080	1	2084
b1962	yedJ	1562			2099			2013			1	2088.5	1	2080	1	2084
b1963	yedR	835			1352			2154.5			1	2088.5	1	2080	1	2084
b1967	hchA	511			257			428			1	2088.5	0.618092	497.5	0.978303	685
b1968	hprS	1579			3035			3150.5			1	2088.5	1	2080	1	2084
b1969	hprR	1980			2612			2917.5			1	2088.5	1	2080	1	2084
b1971	msrP	2043			1676			1900			1	2088.5	1	2080	1	2084
b1973	zinT	3377			2956			2881.5			1	2088.5	1	2080	1	2084
b1976	mtfA	2256			660			364			1	2088.5	1	2080	0.848085	627
b1978	yeeJ	3209			3435			2237			1	2088.5	1	2080	1	2084
b1981	shiA	484			2995			3407			1	2088.5	1	2080	1	2084
b1982	amn	1804			1815			2108			1	2088.5	1	2080	1	2084
b1983	yeeN	2926			1955			584			1	2088.5	1	2080	1	2084
b1985	yeeO	2114			3255			2953			1	2088.5	1	2080	1	2084
b1987	cbl	1335			1108			1764.5			1	2088.5	1	2080	1	2084
b1988	nac	1618			2019			1670.5			1	2088.5	1	2080	1	2084
b1991	cobT	1732			387			409			1	2088.5	0.895506	637	0.940209	667
b1992	cobS	1472			2549			3028			1	2088.5	1	2080	1	2084
b1997	insC-3	1417			889			936			1	2088.5	1	2080	1	2084
b2001	yeeR	2144			2678			1593			1	2088.5	1	2080	1	2084
b2002	yeeS	1704			1378			1195.5			1	2088.5	1	2080	1	2084
b2004	cbeA	2297			2043			2166.5			1	2088.5	1	2080	1	2084
b2007	yeeX	3381			2388			2027			1	2088.5	1	2080	1	2084
b2008	yeeA	3279			3149			2029			1	2088.5	1	2080	1	2084
b2009	sbmC	3060			2584			2498			1	2088.5	1	2080	1	2084
b2010	dacD	3151			3337			3365.5			1	2088.5	1	2080	1	2084
b2011	sbcB	1767			2282			2063.5			1	2088.5	1	2080	1	2084
b2013	yeeE	2471			2875			2781.5			1	2088.5	1	2080	1	2084
b2014	plaP	597			928			1248			1	2088.5	1	2080	1	2084
b2016	yeeZ	2452			2434			2333.5			1	2088.5	1	2080	1	2084
b2019	hisG	1584			2010			2491.5			1	2088.5	1	2080	1	2084
b2020	hisD	1427			1729			1141.5			1	2088.5	1	2080	1	2084
b2021	hisC	3138			2873			2058.5			1	2088.5	1	2080	1	2084
b2022	hisB	3419			3322			3328			1	2088.5	1	2080	1	2084
b2023	hisH	2839			2385			1685.5			1	2088.5	1	2080	1	2084
b2025	hisF	965			1740			2209.5			1	2088.5	1	2080	1	2084
b2026	hisI	1475			2236			2810			1	2088.5	1	2080	1	2084
b2027	wzzB	1217			1830			2652.5			1	2088.5	1	2080	1	2084
b2028	ugd	1687			2313			2247.5			1	2088.5	1	2080	1	2084
b2029	gnd	2438.5			3356			3189			1	2088.5	1	2080	1	2084
b2030	insH-7	3097			3266			3298			1	2088.5	1	2080	1	2084
b2032	wbbK	1521			3123			3347.5			1	2088.5	1	2080	1	2084
b2033	wbbJ	2616			2673			2777.5			1	2088.5	1	2080	1	2084
b2034	wbbI	2883.5			2077			1872.5			1	2088.5	1	2080	1	2084
b2035	wbbH	3313			3343			3365.5			1	2088.5	1	2080	1	2084
b2036	glf	497			1859			2836.5			1	2088.5	1	2080	1	2084
b2037	rfbX	1460			2640			3024.5			1	2088.5	1	2080	1	2084
b2038	rfbC	1979			1886			1582.5			1	2088.5	1	2080	1	2084
b2039	rfbA	1081.5			1568			2451			1	2088.5	1	2080	1	2084
b2040	rfbD	891			1522			2491.5			1	2088.5	1	2080	1	2084
b2041	rfbB	2952			1989			1331.5			1	2088.5	1	2080	1	2084
b2042	galF	2269			2660			904.5			1	2088.5	1	2080	1	2084
b2043	wcaM	999			2269			1337			1	2088.5	1	2080	1	2084
b2044	wcaL	775			284			578			1	2088.5	0.6776	547.5	1	2084
b2045	wcaK	1006			2649			2455			1	2088.5	1	2080	1	2084
b2046	wzxC	3225			3304			2770.5			1	2088.5	1	2080	1	2084
b2048	cpsG	2201			776			264			1	2088.5	1	2080	0.633616	516.5
b2049	cpsB	2311			2947			2710.5			1	2088.5	1	2080	1	2084
b2050	wcaI	455			2111			3000			1	2088.5	1	2080	1	2084
b2051	gmm	631			1439			2515.5			1	2088.5	1	2080	1	2084
b2052	fcl	2015			2384			2625			1	2088.5	1	2080	1	2084
b2053	gmd	2587			2064			1420			1	2088.5	1	2080	1	2084
b2054	wcaF	912			1784			2684.5			1	2088.5	1	2080	1	2084
b2057	wcaC	2666			2866			2342.5			1	2088.5	1	2080	1	2084
b2058	wcaB	1807			2113			2541			1	2088.5	1	2080	1	2084
b2060	wzc	2981			990			457			1	2088.5	1	2080	1	2084
b2061	wzb	1616			742			506			1	2088.5	1	2080	1	2084
b2062	wza	2627			3294			3354.5			1	2088.5	1	2080	1	2084
b2063	yegH	817			1091			1691			1	2088.5	1	2080	1	2084
b2064	asmA	762			1854			2180			1	2088.5	1	2080	1	2084
b2068	alkA	2111			1433			814.5			1	2088.5	1	2080	1	2084
b2069	yegD	2205			3140			3139			1	2088.5	1	2080	1	2084
b2070	yegI	2577			2864			2327			1	2088.5	1	2080	1	2084
b2071	yegJ	2223			2211			2457			1	2088.5	1	2080	1	2084
b2072	pphC	845			825			1267			1	2088.5	1	2080	1	2084
b2074	mdtA	2731			2890			2393			1	2088.5	1	2080	1	2084
b2075	mdtB	1735			450			820			1	2088.5	1	2080	1	2084
b2076	mdtC	768			1200			2382			1	2088.5	1	2080	1	2084
b2077	mdtD	2646			1992			1377			1	2088.5	1	2080	1	2084
b2078	baeS	1294			1720			1352.5			1	2088.5	1	2080	1	2084
b2079	baeR	2609.5			1440			1153.5			1	2088.5	1	2080	1	2084
b2081	yegQ	1654			542			443.5			1	2088.5	1	2080	1	2084
b2085	yegR	659			907			775.5			1	2088.5	1	2080	1	2084
b2091	gatD	2675			1411			94			1	2088.5	1	2080	0.237126	221.5
b2095	gatZ	2944			3355			3399			1	2088.5	1	2080	1	2084
[truncated: 1,473 more rows]

## Sheet: Fig2gh,3b,S2b,S3cd,FigS4b
b_num	GENE_name	EAKS.rank_MT	EAKS.rank_WM	EAKS.rank_WT	EAsum.rank_MT	EAsum.rank_WM	EAsum.rank_WT	Freq.rank_MT	Freq.rank_WM	Freq.rank_WT	EAKS_score	EAKS_combine	EAsum_score	EAsum_combine	Freq_score	Freq_combine
b4112	basS	3	1	1	3	1	1	5	1	2	2.0374e-09	1	2.0374e-09	1	9.4324e-09	2
b0179	lpxD	7	5	8	23	5	6	118	5	6	3.86351e-08	2.5	9.18112e-07	5	2.7782e-05	5
b4113	basR	1	8	7	2	8	5	2	4	4	3.86351e-08	2.5	3.86351e-08	2	4.82939e-09	1
b2064	asmA	4	3	12	6	3	14	19	6	21	1.30394e-07	4	2.0706e-07	3	6.98828e-07	3
b3632	waaQ	8	6		19	10		122	16		4.93709e-05	5	0.000277883	9	0.0112257	27
b3187	ispB	521	13	2	1900	12	2	2515	14	1	0.000130242	6	0.000110998	6	0.000151021	7
b1280	lapB	129	92	4	7	21	4	8	28	7	0.000161988	7	6.98828e-07	4	1.65648e-06	4
b0877	ybjX	208	34	9	244	14	12	491.5	15	15	0.000679051	8	0.000151021	7	0.000173332	8
b2822	recC	32	33		381	72		2029	314		0.000835967	9	0.103809	110	0.754169	601.5
b2254	arnC	1251	63	21	1743	16	9	934	8	5	0.00302882	10	0.000197174	8	4.93709e-05	6
b0431	cyoB	2404	2		170	4		32	9		0.00527086	11.5	0.0105355	19.5	0.000786225	10
b2188	yejM	2			1			4			0.00527086	11.5	0.0026362	14	0.0105355	25
b1755	ynjC	85	43		176	59		872	254		0.00548955	13	0.0231101	31	0.487426	407
b1491	yddW	71	93		51	107		294	222		0.00656106	14	0.00866093	18	0.0629476	87
b0092	ddlB	97	66		853	79		2409.5	148.5		0.00713191	15	0.203536	192.5	0.373593	325.5
b0421	ispA	222		3	755		3	1453		3	0.00790398	16	0.00790398	17	0.00790398	21
b2985	yghS	103	53		767	61		1918	100.5		0.00803189	17	0.157998	155.5	0.258531	237.5
b1084	rne	1189	115	15	2731	158	17	2263	313	24	0.00998847	18	0.0186926	29	0.0628434	85
b3697	yidA	116		22	516		22	1259.5		12	0.0101609	19	0.0576403	69	0.0315326	44
b2287	nuoB	54	117		517	122		1777	92		0.0103348	20	0.18566	179	0.236121	219
b2066	udk	301.5	4		1426	2		2794	2		0.0105355	21	0.00527086	16	0.00527086	19
b0059	rapA	22	129		8	24		30	50		0.0125333	22	0.000442947	10	0.0019127	12
b0733	cydA	1579		5.5	1328		8	1427		9	0.0131656	23.5	0.0210464	30	0.0236703	34.5
b3670	ilvN	5			5			3			0.0131656	23.5	0.0131656	23	0.00790398	21
b2270	yfbK	48	143		2222	160		3262	273		0.0153581	25	0.402446	347.5	0.663847	538.5
b2177	yejA	6			103			1302.5			0.0157941	26.5	0.263494	241.5	1	2065.5
b2417	crr			5.5			7			8	0.0157941	26.5	0.018421	27.5	0.0210464	32
b3783	rho	1377	7		3152	6		3309.5	3		0.018421	28	0.0157941	26	0.00790398	21
b3430	glgC	9			20			129			0.0236703	29.5	0.0524311	65	0.327475	289
b3493	pitA	1035	9		475	9		247	10		0.0236703	29.5	0.0236703	32.5	0.0262926	37
b0054	lptD	3190	10		454	11		159	13		0.0262926	32	0.0289134	40	0.0189261	31
b0913	ycaI	10			108			1455			0.0262926	32	0.275877	250.5	1	2065.5
b4245	pyrB	509		10	377		13	870.5		13	0.0262926	32	0.0341503	44	0.0341503	47
b2284	nuoF	11			515			2401.5			0.0289134	35	1	2067.5	1	2065.5
b3081	fadH	1503		11	270		11	413		11	0.0289134	35	0.0289134	40	0.0289134	40.5
b4078	yjcO	2897	11		2858	15		2862	21		0.0289134	35	0.0393811	49	0.0550365	73.5
b3295	rpoA	2990	198	16	3078	43	16	1694	27	14	0.0291186	37	0.00141659	11	0.000560275	9
b0910	cmk	2986	12		1901	7		417	7		0.0315326	38.5	0.018421	27.5	0.018421	29.5
b3625	waaY	12	253		187	17		996	11		0.0315326	38.5	0.0260311	35	0.0289134	40.5
b2255	arnA	2131		13	2398		10	1564		10	0.0341503	40.5	0.0262926	36.5	0.0262926	37
b2384	ypdE	13			333			1803			0.0341503	40.5	0.795224	634	1	2065.5
b1210	hemA	1413.5		14	2575		15	2930.5		17	0.0367664	43	0.0393811	49	0.0446057	58
b1763	topB	14			95			1520.5			0.0367664	43	0.243604	226.5	1	2065.5
b1978	yeeJ	1736	14		846	26		1204	282		0.0367664	43	0.0680404	79.5	0.683877	552.5
b3588	aldB	201	225		41	236		73	255.5		0.0373952	45	0.0410485	51	0.0477376	64
b2761	cas3	230	45		1505	82		2092	309		0.0390357	46	0.211079	198.5	0.743281	594.5
b1095	fabF	193	231		203	239		244	209.5		0.0393679	47	0.0420729	53	0.0438068	55
b1598	ydgD	15			144			657			0.0393811	48.5	0.363929	316.5	1	2065.5
b3523	yhjE	2400	15		2321	19		1635	31		0.0393811	48.5	0.0498241	61.5	0.081006	102.5
b3054	ygiF	186.5	233		2157	241		2989	218		0.0400361	50	0.591693	491.5	0.538924	448.5
b0985	gfcC	16			261			1099			0.0419941	51.5	0.63696	522	1	2065.5
b4391	ettA	1085	16		46	18		56	34		0.0419941	51.5	0.00162019	12	0.00239645	13
b3399	yrfG	241	204		559	207		923.5	93.5		0.0427625	53	0.215069	202	0.241112	223.5
b0045	yaaU	1845.5	21		3241	32		3329.5	225		0.0446057	55	0.0835945	93.5	0.555065	462.5
b1813	nudL	17			173			712			0.0446057	55	0.433464	368.5	1	2065.5
b2312	purF	1042		17	2736		18	2692		19	0.0446057	55	0.0472157	58.5	0.0498241	67.5
b2502	ppx	106	247		100	248		496.5	257.5		0.044863	57	0.0452177	57	0.172319	171
b0383	phoA	2471	21		908	33		695.5	237		0.0472157	59	0.0861815	95.5	0.322535	284
b2661	gabD	18			186			1236.5			0.0472157	59	0.464233	393.5	1	2065.5
b3178	ftsH	2481	318	18	3345	322	19	3318	284	22	0.0472157	59	0.0498241	61.5	0.0576403	77
b0654	gltJ	243	256		900	249		1996	107		0.0481029	61	0.515808	434	0.273403	247.5
b3567	xylG	28	258		140	262		885	257.5		0.0488373	62	0.050322	63	0.500531	418
b0789	clsB	2211	21		2860	31		1456.5	209.5		0.0498241	64	0.081006	90.5	0.518068	433
b1914	uvrY	19			142			389			0.0498241	64	0.359087	313.5	0.913311	678
b2558	mltF	1071		19	2405		20	2733.5		20	0.0498241	64	0.0524311	65	0.0524311	70
b1971	msrP	3143		20	2883		21	1735.5		16	0.0524311	67	0.0550365	67	0.0419941	53.5
b3482	rhsB	1828	21		3377	55		3370	319		0.0524311	67	0.142709	142.5	0.765022	609.5
b4468	glcE	20			373			1833			0.0524311	67	0.880013	672	1	2065.5
b3524	yhjG	2402	21		3269	37		2801	287		0.0550365	69.5	0.0965142	104.5	0.694956	561.5
b4215	ytfI	21			131			881.5			0.0550365	69.5	0.332354	293.5	1	2065.5
b0102	zapD	301.5	200		1631	202		2959.5	108		0.0568645	71	0.501765	423.5	0.275877	250.5
b3538	bcsG	1461	21		2781	36		2305	268		0.0576403	72	0.0939333	102.5	0.652669	529
b2437	eutR	23			403			1833			0.0602427	74	0.942159	697	1	2065.5
b3899	frvB	844		23	698		23	752.5		18	0.0602427	74	0.0602427	71.5	0.0472157	62
b4062	soxS	712	21		1179	28		1894	45		0.0602427	74	0.0732313	83.5	0.117106	127.5
b1629	rsxC	1894	313	24	3347	321	24	3360	40	23	0.0628434	77	0.0628434	75.5	0.00122654	11
b2933	cmtA	24			146			663.5			0.0628434	77	0.368764	320.5	1	2065.5
b4133	cadC	1977	21		2711	35		2077	255.5		0.0628434	77	0.0913509	100.5	0.625697	512.5
b1616	uidB	301.5	220		2881	223		3337.5	228.5		0.0637805	79	0.550461	459.5	0.561961	468.5
b3940	metL	25			43			841			0.0654427	80.5	0.111967	117	1	2065.5
b4240	treB	2991	21		1090	34		707.5	240		0.0654427	80.5	0.088767	97.5	0.33373	293
b1386	tynA	803	26		479	38		1475	298		0.0680404	82.5	0.0990936	106.5	0.719203	577.5
b2753	iap	26			160			555.5			0.0680404	82.5	0.402446	347.5	1	2065.5
b1589	ynfG	1577	27		911	29		820	84		0.0706366	84.5	0.0758244	85.5	0.216099	205.5
b2801	fucP	27			444			1625			0.0706366	84.5	1	2067.5	1	2065.5
b2802	fucI	2384	28		2472	42		2445	277		0.0732313	86	0.109396	115.5	0.672763	545.5
b2027	wzzB	2197	29		1508	39		1663	163		0.0758244	87.5	0.101671	108.5	0.409626	351.5
b3784	rfe	29			499			1949.5			0.0758244	87.5	1	2067.5	1	2065.5
b0089	ftsW	30			293			1469			0.078416	89.5	0.708203	573	1	2065.5
b4220	tamA	795	30		643	20		1756.5	35		0.078416	89.5	0.0524311	65	0.0913509	106.5
b0633	rlpA	333	212		1594	211		2714	184		0.080103	91	0.522713	439.5	0.459516	388.5
b1316	ycjT	31			209			1461			0.081006	92.5	0.518068	435.5	1	2065.5
b4035	malK	513	31		1110	44		1975	189		0.081006	92.5	0.114538	120.5	0.471299	395.5
b0428	cyoE	882	32		562	41		797	143.5		0.0835945	94	0.106822	113	0.361509	315.5
b3270	yhdY	33			368			1949.5			0.0861815	95	0.869536	667	1	2065.5
b1370	insH-5	34.5			720			2531			0.088767	96	1	2067.5	1	2065.5
b2045	wcaK	1305	35		1175	47		1541.5	214		0.0913509	97.5	0.122239	126.5	0.529669	440.5
b4473	smf	34.5			918			2761			0.0913509	97.5	1	2067.5	1	2065.5
b2373	oxc	360	262		715	271		1677.5	269		0.0930912	99	0.339822	300	0.654907	530.5
b1493	gadB	3093	36		3326	48		3347	232.5		0.0939333	100.5	0.124803	130.5	0.571135	475.5
b3222	nanK	36			626			2314.5			0.0939333	100.5	1	2067.5	1	2065.5
b0574	cusB	37			300			1411			0.0965142	102.5	0.723594	585.5	1	2065.5
b1706	ydiU	1974	37		77	50		54	245		0.0965142	102.5	0.00451201	15	0.0441575	56
b0058	rluA	38			60			154			0.0990936	104.5	0.155453	153.5	0.388046	337.5
b3541	dppD		38			46			164		0.0990936	104.5	0.119673	124	0.412016	354.5
b1482	osmC	39			344			1067			0.101671	106.5	0.818762	644	1	2065.5
b3312	rpmC	1043	39		1143	40		1282	37		0.101671	106.5	0.104248	111.5	0.0965142	111.5
b4061	pdeC	380	100		427	120		948	260		0.103286	108	0.129123	134	0.565785	471
b2474	tmcA	40			4			7			0.104248	109.5	0.0105355	19.5	0.018421	29.5
b4077	gltP	1760	40		2210	52		1617	220		0.104248	109.5	0.135044	138.5	0.543543	453.5
b0697	kdpB	1343	41		965	64		1150	286		0.106822	111.5	0.165622	161.5	0.692743	558.5
b1484	ddpD	41			34			100			0.106822	111.5	0.088767	97.5	0.256047	235.5
b2997	hybO	42			985			2749			0.109396	113.5	1	2067.5	1	2065.5
b3212	gltB	2525	42		3230	93		1623.5	320.5		0.109396	113.5	0.238617	222.5	0.769353	612.5
b1516	lsrB	43			96			539			0.111967	115	0.246096	228.5	1	2065.5
b3377	yhfT	44			585			2343			0.114538	116.5	1	2067.5	1	2065.5
b2637	yfjT		44			49			57		0.114538	116.5	0.127366	132.5	0.147811	150.5
b2513	yfgM	45			462			1644			0.117106	118	1	2067.5	1	2065.5
b2261	menC	46			485			1614.5			0.119673	119.5	1	2067.5	1	2065.5
b2836	aas	2888	46		3323	75		3226	294		0.119673	119.5	0.193459	185.5	0.710406	571
b2204	napH	412	276		2043	272		3099.5	140		0.120594	121	0.661614	537.5	0.35424	309.5
b2795	ppnN	47			180			1087.5			0.122239	122.5	0.450063	381.5	1	2065.5
b1442	ydcU		47			56			153		0.122239	122.5	0.145261	145.5	0.385641	335.5
b2450	yffS	415	227		335	221		637.5	124		0.122279	124	0.0810342	92	0.274499	249
b1109	ndh	1800	48		2816	62		2994	219		0.124803	125	0.160541	157.5	0.541234	450.5
b0430	cyoC	1926	49		54	53		11	83		0.127366	126.5	0.00222922	13	0.00523633	18
b1272	sohB	49			699			1823.5			0.127366	126.5	1	2067.5	1	2065.5
b1314	ycjR	1480	50		1642	57		593.5	122.5		0.129927	128.5	0.147811	147.5	0.24098	222
b4377	yjjU	50			296			1136			0.129927	128.5	0.714807	578	1	2065.5
b2047	wcaJ	533	51		127	66		353	231		0.132486	130.5	0.0121526	22	0.0896378	105
b2668	ygaP	51			243			586			0.132486	130.5	0.596245	493.5	1	2065.5
b2336	yfcS	3002	52		1840	60		1115	112		0.135044	132.5	0.155453	153.5	0.285756	259.5
b3088	alx	52			478			1626			0.135044	132.5	1	2067.5	1	2065.5
b0931	pncB	53			35			219			0.137601	134	0.0913509	100.5	0.538924	448.5
b0592	fepB	2150	54		950	65		435	155.5		0.140156	135	0.16816	163.5	0.133192	139
b3885	yihX	55			256			765			0.142709	136.5	0.625697	515	1	2065.5
b2250	yfaZ		55			58			67.5		0.142709	136.5	0.15036	149.5	0.175765	174.5
b1467	narY	56			49			275			0.145261	138.5	0.127366	132.5	0.668308	541.5
b1856	mepM	1188	56		3166	73		3327	223		0.145261	138.5	0.188411	181.5	0.550461	458.5
b2103	thiD	57			117			277			0.147811	140.5	0.298071	268.5	0.672763	545.5
b2523	pepB	2089	57		2272	77		2309	215		0.147811	140.5	0.198501	188	0.531985	442.5
b3137	kbaY	1561	58		1689	68		1359	138.5		0.15036	142.5	0.175765	169.5	0.349387	305.5
b3157	yhbT	58			424			1340			0.15036	142.5	0.98493	715	1	2065.5
b1525	sad	59			120			663.5			0.152908	144.5	0.305442	274	1	2065.5
b2113	mrp	627	59		242	76		675	188		0.152908	144.5	0.0431092	54.5	0.305614	275
b2545	yphC	60			199			1106			0.155453	146.5	0.494756	419	1	2065.5
b3202	rpoN	913	60		2496	83		1858	244		0.155453	146.5	0.21359	200.5	0.598519	495
b2293	hxpA	474	164		451	168		886.5	89.5		0.157518	148	0.143309	144	0.228624	215.5
b1846	yebE	3331	61		2773	71		1767.5	91		0.157998	149.5	0.183358	177.5	0.233624	218
b2374	frc	61			735			2254.5			0.157998	149.5	1	2067.5	1	2065.5
b2979	glcD	62			1195			2665.5			0.160541	151.5	1	2067.5	1	2065.5
b3849	trkH	3216	62		3182	84		2595.5	246		0.160541	151.5	0.216099	203.5	0.603063	497.5
b4111	proP	63			1050			2673			0.163082	153	1	2067.5	1	2065.5
b4159	mscM	64			13			128			0.165622	154.5	0.0341503	44	0.325032	287.5
b1916	sdiA		64			74			105		0.165622	154.5	0.190936	183.5	0.268452	244.5
b1429	tehA	65			346			1701.5			0.16816	156.5	0.823024	646	1	2065.5
b2141	yohJ	3335	65		2511	67		2196.5	51		0.16816	156.5	0.173232	167.5	0.132486	137.5
b1678	ldtE	66			917			2583.5			0.170697	158	1	2067.5	1	2065.5
b4110	yjcZ	67			867			2319.5			0.173232	159.5	1	2067.5	1	2065.5
b3366	nirD		67			69			46		0.173232	159.5	0.178298	171.5	0.119673	129.5
b1818	manY	68			287			615.5			0.175765	161.5	0.694956	565	1	2065.5
b2839	lysR	2474.5	68		653	81		198	151		0.175765	161.5	0.208566	197	0.0291186	42
b0792	ybhR	69			352			1202			0.178298	163.5	0.835775	652	1	2065.5
b3844	fre	2884	69		2564	80		1876.5	98		0.178298	163.5	0.206052	194.5	0.251074	230.5
b2440	eutC	70			233			784			0.180828	165.5	0.573425	477.5	1	2065.5
b3486	rbbA	2474.5	70		3302	99		2637	310		0.180828	165.5	0.253561	234.5	0.745461	596
b1761	gdhA	2028	71		1903	86		1690.5	226		0.183358	167	0.221114	207.5	0.557365	464.5
b1441	ydcT	514	216		1563	214		1752	171.5		0.183631	168	0.529669	444.5	0.428708	366.5
b0586	entF	1232	72		3341	127		3157	318		0.185885	169.5	0.322589	286	0.762854	607.5
b4123	dcuB	72			130			590.5			0.185885	169.5	0.329915	291.5	1	2065.5
b2994	hybC	520	223		1280	237		1703	271		0.187698	171	0.58257	484.5	0.65938	534.5
b0978	appC	918	73		498	90		890	259		0.188411	172.5	0.172975	166	0.505605	422
b1985	yeeO	73			39			342			0.188411	172.5	0.101671	108.5	0.814495	635
b0397	sbcC	522	110		3340	154		3335	311		0.189062	174	0.388046	336.5	0.74764	597.5
b2449	yffR	74			247			331.5			0.190936	175.5	0.605333	501.5	0.793075	625
b2851	ygeG	1982	74		1475	25		1253.5	18.5		0.190936	175.5	0.0654427	77.5	0.0472157	62
b1193	emtA	75			504			1621			0.193459	177.5	1	2067.5	1	2065.5
b3659	setC	2328	75		3081	87		2846	204		0.193459	177.5	0.223619	209.5	0.504098	420.5
b3845	fadA	778	76		399	88		760.5	197.5		0.195981	179.5	0.113416	119	0.380933	332
b4101	phnG	76			391			1130			0.195981	179.5	0.917448	687	1	2065.5
b3380	yhfW	77			312			1418			0.198501	181.5	0.749818	608.5	1	2065.5
b4599	mgtS		77			78			32		0.198501	181.5	0.201019	190.5	0.0835945	104
b1814	sdaA	78			640			1740			0.201019	183.5	1	2067.5	1	2065.5
b2961	mutY	2631	78		2838	89		2664	180		0.201019	183.5	0.228624	212.5	0.450063	383.5
b1832	msrC	79			204			199			0.203536	185.5	0.50643	426	0.494756	412.5
b2286	nuoC	1942	79		191	98		268	278		0.203536	185.5	0.0271346	38	0.0564692	75
b0009	mog	2466	80		2571	85		2698.5	78		0.206052	187.5	0.218607	205.5	0.201019	195.5
b3229	sspA	80			572			1717.5			0.206052	187.5	1	2067.5	1	2065.5
b0642	leuS	835	81		2997	113		2453	304		0.208566	189.5	0.288222	261.5	0.732358	585.5
b1920	tcyJ	81			45			115			0.208566	189.5	0.117106	122.5	0.293149	264.5
b1867	yecD	82			482			1473			0.211079	191.5	1	2067.5	1	2065.5
b3561	wecH	2445	82		2562	92		2566.5	167.5		0.211079	191.5	0.236121	219.5	0.419179	359.5
b3200	lptA	556	130		1115	136		1439	72.5		0.212907	193	0.344528	302.5	0.188411	185
b0333	prpC	2970	83		3094	96		2105	201		0.21359	194.5	0.246096	228.5	0.49943	416.5
b1407	ydbD	83			86			694			0.21359	194.5	0.221114	207.5	1	2065.5
b4482	yigE	559	107		935	110		2064.5	117		0.215069	196	0.280819	254.5	0.298071	267.5
b1449	curA	1352	84		1850	95		1803	176.5		0.216099	197.5	0.243604	226.5	0.440586	376.5
b1601	tqsA	84			1004			2631.5			0.216099	197.5	1	2067.5	1	2065.5
b3673	emrD	563	202		1940	209		2846	204		0.217967	199	0.518068	435.5	0.50643	423.5
b3823	rhtC		85			91			85.5		0.218607	200	0.233624	216.5	0.221114	209.5
b0114	aceE	565	201		1886	235		1540	308		0.219422	201	0.578	481.5	0.741099	592.5
b0210	yafE	86			533			1655			0.221114	202.5	1	2067.5	1	2065.5
b3017	ftsP	745	86		328	104		369.5	235.5		0.221114	202.5	0.0777968	88	0.097619	113
b2581	yfiF	570	242		124	242		274	176.5		0.223077	204	0.0431092	54.5	0.0549012	72
b1197	treA	1535	87		1390	111		1688.5	270		0.223619	205.5	0.283288	256.5	0.657144	532.5
b2723	hycC	87			1621			2524.5			0.223619	205.5	1	2067.5	1	2065.5
b1035	ycdY	88			268			661.5			0.226122	207.5	0.652669	533	1	2065.5
b3806	cyaA	2193	88		3365	130		3326	302.5		0.226122	207.5	0.329915	291.5	0.730169	583.5
b1658	purR	576	192		1434	206		1771	173		0.227498	209	0.51109	429.5	0.433464	370.5
b2053	gmd	89			612			1991			0.228624	210.5	1	2067.5	1	2065.5
b3415	gntT	2981	89		3127	106		2366	221		0.228624	210.5	0.270928	246.5	0.54585	455.5
b1130	phoP	90			145			167.5			0.231125	212.5	0.366347	318.5	0.421563	361.5
b1862	yebB		90			97			82		0.231125	212.5	0.248586	230.5	0.211079	202.5
b3092	uxaC	2084.5	91		3284	108		3351	235.5		0.233624	214.5	0.275877	250.5	0.580286	481.5
b3227	dcuD	91			109			635			0.233624	214.5	0.278349	252.5	1	2065.5
b3076	ebgA	92			71			584			0.236121	216	0.183358	177.5	1	2065.5
b2199	ccmC	93			634			1984			0.238617	217	1	2067.5	1	2065.5
b2229	yfaT	94			207			825			0.241112	218.5	0.513417	431	1	2065.5
b3615	waaH		94			102			175		0.241112	218.5	0.261013	239	0.438214	374.5
b2283	nuoG	95			121			1186			0.243604	220.5	0.307896	275.5	1	2065.5
b3303	rpsE	1399	95		1935	51		2495	20		0.243604	220.5	0.132486	136	0.0524311	70
b0650	hscC	96			848			1073			0.246096	222.5	1	2067.5	1	2065.5
b4125	dcuS	2218	96		3243	119		3228	264		0.246096	222.5	0.302986	272.5	0.643701	521.5
b1175	minD	3352	97		2783	101		1259.5	125.5		0.248586	224	0.258531	237.5	0.317697	281.5
b0104	guaC	98			1144			2649.5			0.251074	225.5	1	2067.5	1	2065.5
b2165	psuG	2688	98		2734	105		2443	152		0.251074	225.5	0.268452	244.5	0.383235	333.5
b3830	ysgA	609	209		2147	117		3050	24		0.252465	227	0.298071	268.5	0.0628434	85
b4079	fdhF	1655	99		2135	23		1840.5	39		0.253561	228.5	0.0602427	71.5	0.101671	117.5
b4476	gntU	99			147			590.5			0.253561	228.5	0.37118	322.5	1	2065.5
b1440	ydcS	612	112		1307	121		2039.5	192		0.254789	230	0.307896	275.5	0.478351	399.5
b1261	trpB	613	303		1796	303		2155.5	206.5		0.255566	231	0.730169	592.5	0.51109	427.5
b1162	bluR	100			745			1971			0.256047	232	1	2067.5	1	2065.5
b3078	ygjI	101			1599			2569.5			0.258531	233.5	1	2067.5	1	2065.5
b3530	bcsC	1936	101		3375	153		3363	315		0.258531	233.5	0.385641	334.5	0.756342	603.5
b3822	recQ	1902	102		1664	125		1914	279		0.261013	235.5	0.317697	281	0.677213	548.5
b3847	pepQ	102			553			1651.5			0.261013	235.5	1	2067.5	1	2065.5
b4401	arcA	1216	103		841	103		1033	102		0.263494	237	0.263494	241.5	0.261013	239.5
b0830	gsiB	104			1331			2077			0.265974	238.5	1	2067.5	1	2065.5
b3460	livJ	2868	104		1264	115		667	186.5		0.265974	238.5	0.293149	264	0.299779	269
b1511	lsrK	629	249		1337	251		2173.5	261		0.268126	240	0.614398	506.5	0.63696	517
b2537	hcaR	105			817			2346.5			0.268452	241.5	1	2067.5	1	2065.5
b3305	rplF	3028	105		2661	100		2580.5	66		0.268452	241.5	0.256047	236	0.170697	169.5
b4099	phnI	1980	106		354	114		293	181		0.270928	243	0.0901275	99	0.0625331	83
b2077	mdtD	107			604			1830			0.273403	244	1	2067.5	1	2065.5
b1208	ispE	1820	108		1876	112		2276	135.5		0.275877	245.5	0.285756	259.5	0.344528	300.5
b2436	hemF	108			59			173.5			0.275877	245.5	0.152908	152	0.435839	372.5
b1896	otsA	109			1916			3096.5			0.278349	247.5	1	2067.5	1	2065.5
b2831	mutH	3173	109		2733	109		1849.5	96.5		0.278349	247.5	0.278349	252.5	0.246096	227
b2538	hcaE	110			36			170			0.280819	249	0.0939333	102.5	0.426328	364.5
b0902	pflA	111			838			1996			0.283288	250.5	1	2067.5	1	2065.5
b2937	speB		111			116			148.5		0.283288	250.5	0.295611	266.5	0.376006	327.5
b3476	nikA	112			596			2145			0.285756	252	1	2067.5	1	2065.5
b2000	flu	113			12			90			0.288222	253.5	0.0315326	42	0.231125	217
b2766	ygcN	1657	113		763	124		935	213		0.288222	253.5	0.315249	280	0.527352	438.5
b0213	yafS	114			307			1052.5			0.290686	255.5	0.738916	599.5	1	2065.5
b0516	allC	993	114		807	129		1445.5	208		0.290686	255.5	0.327475	289.5	0.515743	431.5
b1912	pgsA	658	116		927	118		1406	69		0.291525	257	0.300529	270.5	0.178298	176.5
b1223	narK	115			779			2489.5			0.293149	258	1	2067.5	1	2065.5
b1941	fliI	662.5	119		21	135		40	228.5		0.294815	259	0.0137098	25	0.038705	49
b2910	zapA	117			446			746			0.298071	260	1	2067.5	1	2065.5
b0732	mngB	2388	118		3029	155		2522	306		0.300529	261.5	0.39045	338.5	0.736731	589.5
b3565	xylA	118			1826			3009			0.300529	261.5	1	2067.5	1	2065.5
b0107	hofB	119			69			347			0.302986	263	0.178298	171.5	0.825152	640
b0446	cof	2023	120		2819	123		3055	127		0.305442	264.5	0.312799	278.5	0.322589	285.5
b1695	ydiO	120			99			375			0.305442	264.5	0.253561	234.5	0.884195	665
b0039	caiA	121			1568			2791			0.307896	266.5	1	2067.5	1	2065.5
b1263	trpD	2553	121		3219	139		2777.5	262		0.307896	266.5	0.351814	309.5	0.639209	518.5
b3084	rlmG	122			1609			2780.5			0.310348	268.5	1	2067.5	1	2065.5
b4095	phnM	810	122		14	133		13	190		0.310348	268.5	0.0133119	24	0.0268567	39
b4310	nanM	123			1236			2736.5			0.312799	270.5	1	2067.5	1	2065.5
b2615	nadK		123			131			141.5		0.312799	270.5	0.332354	293.5	0.359087	313.5
b1102	fhuE	685	241		875	256		1896.5	295		0.314028	272	0.490439	415	0.712607	572.5
b1955	yedP	124			88			289.5			0.315249	273.5	0.226122	211	0.701586	567
b1404	insI-2		124			137			194		0.315249	273.5	0.346958	304.5	0.483046	403.5
b0906	ycaP	125			625			1854			0.317697	275.5	1	2067.5	1	2065.5
b0955	ycbZ	987	125		2672	22		2958	36		0.317697	275.5	0.0576403	69	0.0939333	109.5
b3071	nfeR	690	300		1785	291		2758	87.5		0.31827	277	0.703793	570	0.226122	213.5
b0508	hyi	1991	126		1242	132		1170.5	119		0.320144	278.5	0.334792	295.5	0.302986	272.5
b1812	pabB	126			230			1083.5			0.320144	278.5	0.566551	472.5	1	2065.5
b1961	dcm	693	159		882	174		1836	238.5		0.320826	280	0.435839	370.5	0.587134	486.5
b0946	zapC	127			249			631.5			0.322589	281.5	0.609868	504	1	2065.5
b3309	rplX		127			126			44		0.322589	281.5	0.320144	283.5	0.114538	124.5
b1483	ddpF	128			200			857			0.325032	283.5	0.497094	420.5	1	2065.5
b2556	glrK	1729	128		811	148		1200	242		0.325032	283.5	0.373593	324.5	0.596245	493.5
b1539	ydfG	130			357			1099			0.329915	285	0.846363	656	1	2065.5
b0055	djlA	131			171			648.5			0.332354	286.5	0.428708	365	1	2065.5
b0268	yagE	1772	131		2287	142		2390	146		0.332354	286.5	0.359087	313.5	0.368764	321.5
b1205	ychH	2914	132		953	134		169	41		0.334792	288.5	0.339663	298.5	0.0213385	33
b1800	dmlA	132			26			70			0.334792	288.5	0.0680404	79.5	0.180828	178.5
b2319	usg	3311	133		2246	145		1017	171.5		0.337228	290.5	0.366347	318.5	0.431086	368.5
b4460	araH	133			164			481.5			0.337228	290.5	0.412016	354.5	1	2065.5
b2660	lhgO	134			64			263			0.339663	292.5	0.165622	161.5	0.641456	520
b3609	secB		134			138			57		0.339663	292.5	0.349387	307.5	0.15036	152.5
b1797	yeaR	135			382			842			0.342096	294.5	0.898786	679	1	2065.5
b2784	relA	2165.5	135		3360	165		3256	296		0.342096	294.5	0.414405	356.5	0.714807	574.5
b1704	aroH	3285	136		2994	147		1819	179		0.344528	296.5	0.37118	322.5	0.447696	381.5
b1726	yniB	136			327			614			0.344528	296.5	0.782313	629	1	2065.5
b0953	rmf	137			282			273			0.346958	298.5	0.683877	557.5	0.663847	538.5
b0811	glnH		137			144			109		0.346958	298.5	0.363929	316.5	0.278349	253.5
b2702	srlA	3251	138		650	140		33	74.5		0.349387	300.5	0.284989	258	0.00416975	15
b2776	ygcE	138			91			802			0.349387	300.5	0.233624	216.5	1	2065.5
b1284	yciT	139			926			2018.5			0.351814	302.5	1	2067.5	1	2065.5
b2023	hisH	3241	139		2310	141		1545.5	79.5		0.351814	302.5	0.356665	311.5	0.206052	199
b1821	mntP	932	140		217	143		34	76		0.35424	304.5	0.0348401	46	0.00439644	16
b2050	wcaI	140			330			859			0.35424	304.5	0.788775	631	1	2065.5
b0615	citF	141			442			1367			0.356665	306.5	1	2067.5	1	2065.5
b1091	fabH	2999	141		1983	152		909	154		0.356665	306.5	0.383235	332.5	0.388046	337.5
b0367	tauC	3314	142		2936	149		2223.5	131		0.359087	308.5	0.376006	326.5	0.332354	291.5
b1497	ydeM	142			90			383			0.359087	308.5	0.231125	215	0.900865	672
b2136	yohD	143			85			107			0.361509	310	0.218607	205.5	0.273403	247.5
b0932	pepN	144			428			1999			0.363929	311.5	0.993009	718	1	2065.5
b2218	rcsC	2727	144		2356	27		1813	49		0.363929	311.5	0.0706366	81.5	0.127366	134.5
b0193	yaeF	2641	145		2976	151		3060.5	129		0.366347	313.5	0.380827	330.5	0.325032	287.5
b2544	yphB	145			322			1384			0.366347	313.5	0.771517	624	1	2065.5
b1226	narJ	146			652			1904.5			0.368764	315.5	1	2067.5	1	2065.5
b3549	tag	2015	146		2338	146		2646.5	74.5		0.368764	315.5	0.368764	320.5	0.193459	189.5
b0084	ftsI	1832	147		3184	164		2967	275.5		0.37118	317.5	0.412016	354.5	0.668308	541.5
b0537	intD	147			18			39			0.37118	317.5	0.0472157	58.5	0.101671	117.5
b1249	clsA	2391	148.5		3306	159		3356	247		0.373593	319.5	0.40005	345.5	0.605333	499
b1686	menI	148			169			121			0.373593	319.5	0.423946	362.5	0.307896	276.5
b4210	ytfF	149			202			455.5			0.376006	321.5	0.501765	423.5	1	2065.5
b1291	sapD		148.5			156			166		0.376006	321.5	0.392852	340.5	0.416793	357.5
b1718	infC	1260	150		1967	150		2602.5	67.5		0.378417	323.5	0.378417	328.5	0.173232	172.5
b1803	yeaX	150			228			928.5			0.378417	323.5	0.561961	468.5	1	2065.5
b0882	clpA	2091	151		590	176		669	299		0.380827	325.5	0.237956	221	0.30061	271
b2102	yegX	151			379			1279			0.380827	325.5	0.892541	677	1	2065.5
b2670	alaE	762	264		1474	252		2339.5	54		0.381847	327	0.616661	509.5	0.140156	145
b0437	clpP	3065	152		2544	157		1655	87.5		0.383235	328.5	0.395253	342.5	0.223619	211.5
b4027	yjbF	152			682			1717.5			0.383235	328.5	1	2067.5	1	2065.5
b2016	yeeZ	764	169.5		412	175		665	129		0.383678	330	0.120594	125	0.297293	266
b0091	murC	766	176		481	192		793	249		0.385513	331	0.161961	159	0.409666	353
b3448	yhhA	153			73			48			0.385641	332.5	0.188411	181.5	0.124803	132.5
b3787	wecC	3074	153		2742	167		259	212		0.385641	332.5	0.419179	359.5	0.0492065	66
b0997	torA	1949	154		1674	186		966	302.5		0.388046	334.5	0.464233	393.5	0.584939	485
b1752	ydjZ	154			494			452.5			0.388046	334.5	1	2067.5	1	2065.5
b2230	yfaA	157			1671			2870			0.39045	336.5	1	2067.5	1	2065.5
b4357	lgoR	1450	155		694	163		837	147		0.39045	336.5	0.32168	285	0.37118	323.5
b1395	paaH	2797	156		2806	173		2558	242		0.392852	338.5	0.433464	368.5	0.59397	491.5
b2493	yfgO	157			648			1851.5			0.392852	338.5	1	2067.5	1	2065.5
b3296	rpsD	776	210.5		1833	208		2753	85.5		0.394735	340	0.515743	432.5	0.218607	207.5
b2829	ptsP	2277	157		1274	182		640	297		0.395253	341.5	0.454792	386.5	0.276906	252
b3371	frlB	157			689			1764.5			0.395253	341.5	1	2067.5	1	2065.5
b1858	znuC	1972	158		2692	162		2978	113.5		0.397652	343.5	0.407234	351.5	0.288222	261.5
b3468	yhhN	157			349			831			0.397652	343.5	0.829406	649	1	2065.5
b4015	aceA	157			972			2343			0.40005	345	1	2067.5	1	2065.5
b2137	yohF	2469	160		291	166		96	116		0.402446	346.5	0.0617079	74	0.0101609	24
b2453	eutG	160			610			2144			0.402446	346.5	1	2067.5	1	2065.5
b0326	yahL	161			729			1273			0.404841	348.5	1	2067.5	1	2065.5
b1781	yeaE	2224	161		2663	169		2278	137		0.404841	348.5	0.423946	362.5	0.346958	302.5
b1127	pepT	162			421			1418			0.407234	350.5	0.978856	712	1	2065.5
b1294	sapA	883	162		1636	177		1575	266		0.407234	350.5	0.442958	374.5	0.648188	525.5
b4290	fecB	163			183			384.5			0.409626	352.5	0.457155	388.5	0.905019	674
b0247	ykfG		163			161			59		0.409626	352.5	0.404841	349.5	0.152908	154.5
b0409	secF	164			764			1640			0.412016	354	1	2067.5	1	2065.5
b1381	ydbH	1761	165		465	201		725	307		0.414405	355.5	0.151887	151	0.3486	304
b3327	gspF	165			564			1363.5			0.414405	355.5	1	2067.5	1	2065.5
b0723	sdhA	3214	166		3364	181		3371	275.5		0.416793	357.5	0.452428	384.5	0.670536	543.5
b0845	ybjJ	166			1299			2185.5			0.416793	357.5	1	2067.5	1	2065.5
b0903	pflB	167			98			1037			0.419179	359.5	0.251074	232	1	2065.5
b2722	hycD	1011.5	167		2645	172		3155	150		0.419179	359.5	0.431086	366.5	0.378417	329.5
b3204	ptsN	2305	168		2045	45		1253.5	18.5		0.421563	361.5	0.117106	122.5	0.0498241	67.5
b3598	yibI	168			401			852.5			0.421563	361.5	0.938054	695	1	2065.5
b1739	osmE	2754	169.5		508	171		80	47		0.423946	363.5	0.179602	174	0.00486754	17
b2919	scpB	169			902			2121.5			0.423946	363.5	1	2067.5	1	2065.5
b3834	ubiJ	170			765			1592.5			0.426328	365	1	2067.5	1	2065.5
b1049	opgH	171			70			239			0.428708	366.5	0.180828	175.5	0.587134	486.5
b1683	sufB	1402	171		125	63		238	33		0.428708	366.5	0.0117775	21	0.0417301	52
b2663	gabP	1602	172		81	184		91	232.5		0.431086	368.5	0.0252179	34	0.0400361	51
b2841	araE	172			1834			2543			0.431086	368.5	1	2067.5	1	2065.5
b2835	lplT	1884.5	173		2419	180		2155.5	206.5		0.433464	370.5	0.450063	381.5	0.513417	429.5
b2964	nupG	173			1087			2272			0.433464	370.5	1	2067.5	1	2065.5
b0921	cmoM	174			847			2121.5			0.435839	372.5	1	2067.5	1	2065.5
b1203	ychF		174			178			185		0.435839	372.5	0.445327	376.5	0.461875	390.5
b2471	yffB	175			232			276			0.438214	374.5	0.571135	476	0.670536	543.5
b2501	ppk	1581	175		3107	205		2809	288		0.438214	374.5	0.508761	427.5	0.697167	563.5
b2360	yfdQ	176			671			1291.5			0.440586	376	1	2067.5	1	2065.5
b0814	ompX	177			197			221.5			0.442958	377.5	0.490076	413.5	0.54585	455.5
b3528	dctA	1692	177		1913	190		2312.5	216		0.442958	377.5	0.473651	401.5	0.5343	444.5
b0194	proS	2723	178		3354	200		3369	272		0.445327	379.5	0.497094	420.5	0.661614	536.5
b2509	xseA	178			274			1096			0.445327	379.5	0.666078	541.5	1	2065.5
b1409	ynbB	179			1031			2359.5			0.447696	381.5	1	2067.5	1	2065.5
b2625	yfjI	1448	179		1787	196		2526	234		0.447696	381.5	0.487734	411.5	0.575713	478.5
b2921	ygfI	180			215			808			0.450063	383.5	0.531985	446.5	1	2065.5
b0169	rpsB		180			30			23		0.450063	383.5	0.078416	89	0.0602427	79.5
b2520	yfhM	1407	181		863	253		1792	324		0.452428	385.5	0.478428	404	0.77584	616.5
b4058	uvrA	181			3261			3269			0.452428	385.5	1	2067.5	1	2065.5
b3904	rhaB	837	286		507	293		1278	248		0.452784	387	0.178935	173	0.607601	500.5
b1943	fliK	182			700			2011			0.454792	388.5	1	2067.5	1	2065.5
b4021	pepE	2782	182		2091	185		968.5	96.5		0.454792	388.5	0.461875	391.5	0.248586	228.5
b3712	yieE	2011	183		2040	188		2018.5	110.5		0.457155	390.5	0.468945	397.5	0.280819	255.5
b4400	creD	183			220			1071			0.457155	390.5	0.543543	454.5	1	2065.5
b2491	hyfR	184			241			705			0.459516	392.5	0.591693	491.5	1	2065.5
b3038	ygiC		184			198			196		0.459516	392.5	0.492417	416.5	0.487734	408.5
b0850	ybjC	3194	185		1765	179		607	42		0.461875	394.5	0.447696	379.5	0.109396	120.5
b3250	mreC	185			133			153			0.461875	394.5	0.337228	297	0.385641	335.5
b0517	allD	186.5			1246			2661			0.464233	396.5	1	2067.5	1	2065.5
b2794	queF	3101	186		999	193		322	134		0.464233	396.5	0.480699	405.5	0.0750705	97.5
b0196	rcsF	2877	187		1614	183		982	52		0.46659	398	0.457155	388.5	0.135044	140.5
b3933	ftsN	852	278		986	128		1607.5	25		0.467515	399	0.325032	287.5	0.0654427	88.5
b0614	citX	2555	188		1694	187		1413	70.5		0.468945	400.5	0.46659	396	0.180828	178.5
b2214	ftp	188			65			284.5			0.468945	400.5	0.16816	163.5	0.690528	556.5
b3770	ilvE	189			11			6			0.471299	402.5	0.0289134	40	0.0157941	28
b0301	rclC		189			189			81		0.471299	402.5	0.471299	399.5	0.208566	200.5
b1990	ldtA	190			163			412			0.473651	404.5	0.409626	353	0.960563	700
b2331	smrB	859	190		398	191		258	70.5		0.473651	404.5	0.112873	118	0.0488373	65
b2875	yqeB	3356	191		2639	210		1006	263		0.476002	406.5	0.520391	437.5	0.628275	515
b3251	mreB	191			1654			2649.5			0.476002	406.5	1	2067.5	1	2065.5
b1711	btuC	192			67			98			0.478351	408	0.173232	167.5	0.251074	230.5
b2432	yfeY		193			195			77		0.480699	409	0.485391	409.5	0.198501	193.5
b1618	uidR	1026.5	194		957	197		740	79.5		0.483046	410.5	0.490076	413.5	0.203536	197.5
b2162	rihB	194			384			888.5			0.483046	410.5	0.902943	681	1	2065.5
b0769	ybhH	195			263			580			0.485391	412.5	0.641456	524.5	1	2065.5
b3856	mobB	1013	195		1806	194		2563.5	64.5		0.485391	412.5	0.483046	407.5	0.165622	165.5
b1868	yecE	196			940			2201.5			0.487734	414.5	1	2067.5	1	2065.5
b4096	phnL	877	196		548	199		951	95		0.487734	414.5	0.207187	196	0.243604	225.5
b3386	rpe	197			995			1816.5			0.490076	416.5	1	2067.5	1	2065.5
b3811	xerC	2749	197		2719	203		2359.5	145		0.490076	416.5	0.504098	425	0.366347	319.5
b1786	dgcJ	198			1898			2652			0.492417	418	1	2067.5	1	2065.5
b3726	pstA	1943	199		578	204		797	143.5		0.494756	419.5	0.22898	214	0.363929	317.5
b3942	katG	199			588			1881.5			0.494756	419.5	1	2067.5	1	2065.5
b3915	fieF	200			149			177			0.497094	421	0.376006	326.5	0.442958	378
b0242	proB	886	296		1812	299		1949.5	186.5		0.501544	422	0.721399	583.5	0.464233	392
b4329	yjiG	202			688			1156.5			0.501765	423	1	2067.5	1	2065.5
b0212	gloB	203			651			1123.5			0.504098	424.5	1	2067.5	1	2065.5
b0688	pgm	1456	203		3304	217		3364	265		0.504098	424.5	0.536613	450	0.645945	523.5
b2220	atoC	204			627			1126.5			0.50643	426	1	2067.5	1	2065.5
b2349	intS	205			774			2087.5			0.508761	427.5	1	2067.5	1	2065.5
b2675	nrdE	2298	205		622	225		186	291.5		0.508761	427.5	0.2626	240	0.0621198	82
b0644	ybeQ	895	273		724	269		1649.5	161		0.510698	429	0.347719	306	0.404841	347.5
b0924	mukB	2551	206		3062	263		1623.5	320.5		0.51109	430.5	0.641456	524.5	0.767188	611
b1224	narG	206			1488			2038			0.51109	430.5	1	2067.5	1	2065.5
b0887	cydD	207			550			1222			0.513417	432.5	1	2067.5	1	2065.5
b1879	flhA	2349	207		3267	224		2821	289		0.513417	432.5	0.552763	461.5	0.699377	565.5
b2046	wzxC	1079	208		102	218		116	250		0.515743	434	0.0351548	47	0.0459311	60
b3655	yicH	209			367			1132			0.518068	435	0.867436	666	1	2065.5
b0069	sgrR	210			79			633.5			0.520391	436.5	0.203536	192.5	1	2065.5
b0734	cydB	2702	210.5		608	212		360	191		0.520391	436.5	0.251693	233	0.0930912	108
b2870	ygeW	211			304			813.5			0.522713	438	0.732358	594.5	1	2065.5
b1851	edd	212			9			9			0.525033	439	0.0236703	32.5	0.0236703	34.5
b1023	pgaB	2474.5	213		2676	226		1627	285		0.527352	440.5	0.557365	464.5	0.690528	556.5
b1784	yeaH	213			350			953			0.527352	440.5	0.83153	650	1	2065.5
b2768	ygcP	214			339			279			0.529669	442.5	0.808084	639	0.677213	548.5
b2796	sdaC		214			220			217		0.529669	442.5	0.543543	454.5	0.536613	446.5
b1547	ydfN	2848	215		924	213		449	158		0.531985	444.5	0.527352	442.5	0.142101	146
b2368	emrK	215			235			760.5			0.531985	444.5	0.578	481.5	1	2065.5
b2920	scpC	216			104			234			0.5343	446	0.265974	243	0.575713	478.5
b0335	prpE	1891	217		436	232		320	283		0.536613	447.5	0.134365	137	0.0741717	96
b3225	nanA	217			543			1433.5			0.536613	447.5	1	2067.5	1	2065.5
b4461	yfjD	218			880			2312.5			0.538924	449.5	1	2067.5	1	2065.5
b0452	tesB		218			216			138.5		0.538924	449.5	0.5343	448.5	0.351814	307.5
b0419	yajO	3232	219		2703	219		942	159		0.541234	451.5	0.541234	452.5	0.40005	344
b4279	yjhB	219			1701			2881.5			0.541234	451.5	1	2067.5	1	2065.5
b1099	holB	220			471			510			0.543543	453	1	2067.5	1	2065.5
b1329	mppA	221			317			990			0.54585	454.5	0.760685	617	1	2065.5
b3398	igaA		221			13			12		0.54585	454.5	0.0341503	44	0.0315326	44
b1653	lhr	1662	222		2940	280		2550	323		0.548156	456	0.679436	553.5	0.773679	614.5
b4398	creB	223			370			968.5			0.550461	457	0.873731	669	1	2065.5
b0858	ybjO	1778	224		1138	215		1245	60.5		0.552763	458.5	0.531985	446.5	0.155453	156.5
b4380	yjjI	224			28			135.5			0.552763	458.5	0.0732313	83.5	0.344528	300.5
b4263	yjgR	225			943			2001			0.555065	460	1	2067.5	1	2065.5
b3788	rffG	226			1643			2691			0.557365	461.5	1	2067.5	1	2065.5
b3980	tufB	1513.5	226		1792	228		2134.5	204		0.557365	461.5	0.561961	468.5	0.508761	425.5
b2757	casD	227			262			406			0.559664	463	0.639209	523	0.948306	694
b1432	insQ	1322	228		2726	234		2797.5	193		0.561961	464.5	0.575713	479.5	0.480699	401.5
b2159	nfo	228			1095			2286.5			0.561961	464.5	1	2067.5	1	2065.5
b2044	wcaL	229			44			53			0.564256	466.5	0.114538	120.5	0.137601	143.5
b2466	ypfG		229			231			178		0.564256	466.5	0.568844	474.5	0.445327	379.5
b1637	tyrS	3342	230		3001	70		1524	30		0.566551	468	0.180828	175.5	0.078416	101
b2458	eutD	231			279			524.5			0.568844	469	0.677213	551.5	1	2065.5
b0146	sfsA	2895	232		1444	227		1007	99		0.571135	470.5	0.559664	466.5	0.253561	233.5
b1748	astC	232			1899			2886			0.571135	470.5	1	2067.5	1	2065.5
b0191	arfB	233			219			386.5			0.573425	472	0.541234	452.5	0.907094	675
b2144	sanA	3153	234		2277	229		1043.5	103.5		0.575713	473.5	0.564256	470.5	0.265974	242.5
b3465	rsmD	234			298			758.5			0.575713	473.5	0.719203	581.5	1	2065.5
b1716	rplT	3189	235.5		2360	222		2036.5	48		0.578	475.5	0.548156	457.5	0.124803	132.5
b3033	yqiB	235			239			386.5			0.578	475.5	0.587134	488	0.909168	676
b1278	pgpB	236			930			2064.5			0.580286	477.5	1	2067.5	1	2065.5
b2928	yggC	1624	235.5		1795	230		1918	100.5		0.580286	477.5	0.566551	472.5	0.256047	235.5
b1260	trpA	237			554			1250.5			0.58257	479.5	1	2067.5	1	2065.5
b4231	yjfF	1333.5	237		2011	238		1709.5	167.5		0.58257	479.5	0.584853	486.5	0.421563	361.5
b1018	efeO	238			255			698			0.584853	481.5	0.62344	513.5	1	2065.5
b2526	hscA	2846	238		1181	247		520	280		0.584853	481.5	0.605333	501.5	0.187698	184
b0417	thiL	2939	239		3165	240		3199.5	161		0.587134	483.5	0.589414	489.5	0.402446	345.5
b0794	ybhF	239			198			730			0.587134	483.5	0.492417	416.5	1	2065.5
b0619	dpiB	3169	240		2995	246		1603.5	267		0.589414	485.5	0.603063	499.5	0.650429	527.5
b0826	moeB	240			406			1104.5			0.589414	485.5	0.948306	700	1	2065.5
b1494	pqqL	242			2256			3052			0.59397	487	1	2067.5	1	2065.5
b3911	cpxA	1589.5	243		3095	54		3058.5	17		0.596245	488	0.140156	141	0.0446057	58
b0799	dinG	3149	244		3310	258		2887	293		0.598519	489.5	0.630207	516.5	0.708203	570
b2120	yehM	244			56			405			0.598519	489.5	0.145261	145.5	0.946258	693
b1835	rsmF	245			159			398			0.600792	491.5	0.40005	345.5	0.931887	687
b2551	glyA	2243.5	245		2677	244		2265.5	211		0.600792	491.5	0.598519	496	0.522713	435.5
b2290	alaA	246			1755			2881.5			0.603063	493.5	1	2067.5	1	2065.5
b0214	rnhA		246			233			57		0.603063	493.5	0.573425	477.5	0.145261	149
b0760	modF	247			331			785.5			0.605333	495	0.790926	632	1	2065.5
b1791	nimT	248			547			800.5			0.607601	496.5	1	2067.5	1	2065.5
b2297	pta	1367	248		977	261		526	291.5		0.607601	496.5	0.596752	495	0.191804	188
b2219	atoS	249			2293			3018			0.609868	498	1	2067.5	1	2065.5
b0148	hrpB	2329	250		388	266		519	301		0.612134	499.5	0.107499	114	0.187017	183
b2731	fhlA	250			941			2311			0.612134	499.5	1	2067.5	1	2065.5
b2697	alaS	1675	251		3370	274		3373	305		0.614398	501.5	0.666078	541.5	0.734545	587.5
b3527	yhjJ	251			528			1313			0.614398	501.5	1	2067.5	1	2065.5
b0504	allS	252			340			857			0.616661	503.5	0.810222	640	1	2065.5
b1438	hicB	2712.5	252		2297	243		2249	53		0.616661	503.5	0.596245	493.5	0.137601	143.5
b2156	lysP	253			589			1935.5			0.618922	505	1	2067.5	1	2065.5
b0462	acrB	2904	254		30	290		12	312		0.621182	506.5	0.0612972	73	0.0315326	44
b1011	rutB	254			1141			1854			0.621182	506.5	1	2067.5	1	2065.5
b0478	ybaL	255			190			660			0.62344	508.5	0.473651	401.5	1	2065.5
b2843	kduI	2286.5	255		586	250		310	132		0.62344	508.5	0.234948	218	0.0697535	93
b2106	rcnA	256			1406			2213.5			0.625697	510	1	2067.5	1	2065.5
b0943	ycbV	2839	257		2551	245		2528.5	63		0.627953	511.5	0.600792	497.5	0.163082	163.5
b1919	dcyD	257			497			481.5			0.627953	511.5	1	2067.5	1	2065.5
b4070	nrfA	258			151			211			0.630207	513	0.380827	330.5	0.522713	435.5
b1216	chaA	259			246			659			0.632459	514.5	0.603063	499.5	1	2065.5
b2370	evgS	2844	259		2947	301		1064	316		0.632459	514.5	0.725787	587.5	0.692899	560
b0613	citG	2135	260		835	257		763	141.5		0.634711	516.5	0.450833	383	0.356665	311.5
b1246	oppD	260			796			1752			0.634711	516.5	1	2067.5	1	2065.5
b3740	rsmG	261			37			21			0.63696	518.5	0.0965142	104.5	0.0550365	73.5
b4381	deoC	1613	261		257	254		106	120		0.63696	518.5	0.0484695	60	0.010865	26
b1671	ydhX	262			1015			1796.5			0.639209	520	1	2067.5	1	2065.5
b2322	yfcJ	263			1289			2116			0.641456	521.5	1	2067.5	1	2065.5
b3779	gpp	3376	263		3216	270		2640	251		0.641456	521.5	0.657144	535	0.614398	504.5
b1241	adhE	264			326			1563			0.643701	523	0.780157	628	1	2065.5
b3314	rpsC	1247	265		2289	94		2890	22		0.645945	524.5	0.241112	224.5	0.0576403	77
b4193	ulaA	265			576			1799			0.645945	524.5	1	2067.5	1	2065.5
b2028	ugd	3254	266		3046	264		2100	199.5		0.648188	526.5	0.643701	526.5	0.494756	412.5
b3473	yhhS	266			1774			2199.5			0.648188	526.5	1	2067.5	1	2065.5
b2926	pgk	1454	267		3080	267		3287.5	197.5		0.650429	528.5	0.650429	531.5	0.490076	410.5
b3866	yihI	267			840			1307			0.650429	528.5	1	2067.5	1	2065.5
b2069	yegD	268			1086			1713.5			0.652669	530.5	1	2067.5	1	2065.5
b3884	yihW	1335	268		1545	260		2121.5	121		0.652669	530.5	0.634711	520.5	0.307896	276.5
b2482	hyfB	269			323			1107			0.654907	532.5	0.773679	625	1	2065.5
b4244	pyrI	2881	269		2462	255		2381.5	55		0.654907	532.5	0.62344	513.5	0.142709	147.5
b3168	infB	270			803			1553			0.657144	534.5	1	2067.5	1	2065.5
b3487	yhiI	1804	270		822	268		1122	182		0.657144	534.5	0.43823	373	0.454792	385.5
b0827	moeA	271			2074			2907.5			0.65938	536.5	1	2067.5	1	2065.5
b1147	ymfL	2668	271		2354	259		1439	72.5		0.65938	536.5	0.632459	518.5	0.185885	181.5
b0133	panC	2343	272		2952	265		3081.5	135.5		0.661614	538.5	0.645945	528.5	0.342096	298.5
b1938	fliF	272			1585			1603.5			0.661614	538.5	1	2067.5	1	2065.5
b3594	yibA	1038	314		878	311		1323.5	133		0.663677	540	0.493459	418	0.337228	295.5
b1451	yncD	273			1051			2337			0.663847	541	1	2067.5	1	2065.5
b0376	ampH	1375	274		2341	273		2804.5	195		0.666078	542.5	0.663847	539.5	0.485391	405.5
b2291	yfbR	274			947			1577.5			0.666078	542.5	1	2067.5	1	2065.5
b3927	glpF	275			598			1330.5			0.668308	544.5	1	2067.5	1	2065.5
b1602	pntB		275			279			230		0.668308	544.5	0.677213	551.5	0.566551	472.5
b3451	ugpE	276			112			318			0.670536	546	0.285756	259.5	0.762854	607.5
b3164	pnp	2600	277		690	296		181	290		0.672763	547.5	0.31827	282	0.0612972	81
b3262	yhdJ	277			633			1410			0.672763	547.5	1	2067.5	1	2065.5
b0015	dnaJ	278			205			352			0.674989	549	0.508761	427.5	0.835775	645
b4466	yghJ	1556	279		115	324		261	322		0.677213	550	0.0759742	87	0.0750705	97.5
b0158	btuF	301.5			1749			3032			0.679436	551.5	1	2067.5	1	2065.5
b2412	zipA	1108	280		537	278		481.5	165		0.679436	551.5	0.199431	189	0.161961	162
b0190	yaeQ	301.5			1226.5			2609			0.681657	553.5	1	2067.5	1	2065.5
b1927	amyA	2160	281		2809	286		1967	252		0.681657	553.5	0.692743	563.5	0.616661	506.5
b0274	insB-3	301.5			1160.5			2495			0.683877	555.5	1	2067.5	1	2065.5
b2318	truA	2048	282		1133	276		645	125.5		0.683877	555.5	0.670536	545.5	0.281744	257
b0394	mak	301.5			1986			3137			0.686096	557.5	1	2067.5	1	2065.5
b3972	murB	2358	283		3047	281		2625	174		0.686096	557.5	0.681657	555.5	0.435839	372.5
b0495	ybbA	301.5			1506			2861			0.688313	559.5	1	2067.5	1	2065.5
b4041	plsB	1632	284		2300	307		1729	300		0.688313	559.5	0.738916	599.5	0.723594	580
b0545	ybcL	301.5			1234			2621			0.690528	561.5	1	2067.5	1	2065.5
b2623	yfjH	2065.5	285		1196	282		915.5	155.5		0.690528	561.5	0.683877	557.5	0.392852	340.5
b0976	hyaE	301.5			988			2196.5			0.692743	563	1	2067.5	1	2065.5
b0988	insB-4	301.5			1160.5			2495			0.694956	564.5	1	2067.5	1	2065.5
b2907	ubiH	2457	287		1049	289		403.5	202		0.694956	564.5	0.675991	550	0.116154	126
b1003	yccJ	301.5			734			1443			0.697167	566.5	1	2067.5	1	2065.5
b4221	tamB	1156	288		416	323		926	317		0.697167	566.5	0.122843	129	0.542676	452
b1071	flgM	301.5			806			1773.5			0.699377	568.5	1	2067.5	1	2065.5
b2346	mlaA	2050	289		415	284		92	113.5		0.699377	568.5	0.122279	128	0.00981747	23
b1259	yciG	301.5			681			1213			0.701586	570.5	1	2067.5	1	2065.5
b1251	yciI		290			277			43		0.701586	570.5	0.672763	547.5	0.111967	122.5
b1383	ydbL	301.5			858			1910			0.703793	572.5	1	2067.5	1	2065.5
b4548	ypjJ		291			275			38		0.703793	572.5	0.668308	543.5	0.0990936	114.5
b1390	paaC	301.5			1640			2964.5			0.705999	574.5	1	2067.5	1	2065.5
b4196	ulaD	2057.5	292		637	283		376	89.5		0.705999	574.5	0.274499	249	0.101208	116
b1520	yneE	301.5			1997			3147			0.708203	576.5	1	2067.5	1	2065.5
b4190	yjfP	3075	293		1531	285		522	110.5		0.708203	576.5	0.690528	561.5	0.189062	186
b1553	rzpQ	301.5			1139.5			2478.5			0.710406	578.5	1	2067.5	1	2065.5
b2489	hyfI	1737	294		830	287		1134.5	115		0.710406	578.5	0.44597	378	0.293149	264.5
b1583	ynfB	301.5			886.5			1978.5			0.712607	580.5	1	2067.5	1	2065.5
b3873	yihM	2394	295		2014	170		1663	26		0.712607	580.5	0.426328	364	0.0680404	91.5
b1654	grxD	301.5			899			2004.5			0.717006	582.5	1	2067.5	1	2065.5
b2886	ygfS		297			288			60.5		0.717006	582.5	0.697167	566.5	0.157998	158.5
b1758	ynjF	301.5			1372			2753			0.719203	584.5	1	2067.5	1	2065.5
b2328	mepA	2299	298		1539	294		300	129		0.719203	584.5	0.710406	574.5	0.0654616	90
b0062	araA	1859	299		2982	308		2001	253		0.721399	586.5	0.741099	601.5	0.618922	508.5
b2038	rfbC	301.5			1247			2634			0.721399	586.5	1	2067.5	1	2065.5
b0761	modE	3220	301		3050	295		3020	122.5		0.725787	588.5	0.712607	576.5	0.310348	278
b2203	napB	301.5			1081			2339.5			0.725787	588.5	1	2067.5	1	2065.5
b2438	eutK	301.5			1145			2485			0.727979	590.5	1	2067.5	1	2065.5
b3085	ygjP	2016	302		1513	292		1295	62		0.727979	590.5	0.705999	571.5	0.160541	160.5
b2467	nudK	301.5			1283			2677.5			0.730169	592	1	2067.5	1	2065.5
b2597	raiA	301.5			886.5			1978.5			0.732358	593.5	1	2067.5	1	2065.5
b2607	trmD	3271	304		2815	297		2082.5	118		0.732358	593.5	0.717006	579.5	0.300529	270
b0211	mltD	1133.5	305		2669	310		3044	227		0.734545	595.5	0.745461	605.5	0.559664	466.5
b2632	yfjP	301.5			1880			3099.5			0.734545	595.5	1	2067.5	1	2065.5
b2689	yqaA	301.5			1040			2290.5			0.736731	597.5	1	2067.5	1	2065.5
b3384	trpS	2562	306		2611	302		2583.5	170		0.736731	597.5	0.727979	590.5	0.426328	364.5
b2110	yehC	3160	307		2241	300		209	103.5		0.738916	599.5	0.723594	585.5	0.0323713	46
b2706	gutM	301.5			920			2046.5			0.738916	599.5	1	2067.5	1	2065.5
b1392	paaE	2033	308		851	306		609.5	183		0.741099	601.5	0.466527	395	0.252465	232
b2735	ygbI	301.5			1676			2996.5			0.741099	601.5	1	2067.5	1	2065.5
b1303	pspF	1692	309.5		1310	304		1649.5	161		0.743281	603.5	0.732358	594.5	0.407234	349.5
b2769	ygcQ	301.5			1875			3093.5			0.743281	603.5	1	2067.5	1	2065.5
b2793	syd	301.5			1226.5			2609			0.745461	605.5	1	2067.5	1	2065.5
b4264	idnR	3221	309.5		2351	305		1723.5	169		0.745461	605.5	0.734545	596.5	0.423946	363
b2824	ygdB	301.5			1001.5			2226.5			0.74764	607.5	1	2067.5	1	2065.5
b3437	gntK		311			298			64.5		0.74764	607.5	0.719203	581.5	0.16816	167.5
b0047	kefC	2382	312		662	319		535	281		0.749818	609.5	0.294815	265	0.198035	192
b2896	ygfX	301.5			1001.5			2226.5			0.749818	609.5	1	2067.5	1	2065.5
b3100	yqjK	301.5			816			1805.5			0.751994	611	1	2067.5	1	2065.5
b3129	prlF	301.5			876.5			1954.5			0.754169	612	1	2067.5	1	2065.5
b3674	yidF	301.5			1139.5			2478.5			0.756342	613.5	1	2067.5	1	2065.5
b2035	wbbH		315			315			199.5		0.756342	613.5	0.756342	613.5	0.497094	414.5
b0646	djlB	3205	316.5		3316	316		3098	242		0.758514	615.5	0.758514	615.5	0.591693	489.5
b3711	yidZ	301.5			2099			3187.5			0.758514	615.5	1	2067.5	1	2065.5
b0861	artM	3057	316.5		2589	309		1796.5	93.5		0.760685	617.5	0.743281	603.5	0.238617	220.5
b3858	yihD	301.5			777			1667			0.760685	617.5	1	2067.5	1	2065.5
b4011	yjaA	301.5			966			2150.5			0.762854	619	1	2067.5	1	2065.5
b0185	accA	2701	319		994	313		440.5	157		0.765022	620.5	0.615165	508	0.136133	142
b4060	yjcB	301.5			792			1734			0.765022	620.5	1	2067.5	1	2065.5
b1006	rutG	2119	320		1094	317		1028	224		0.767188	622.5	0.727105	589	0.552763	460.5
b4108	yjdM	301.5			876.5			1954.5			0.767188	622.5	1	2067.5	1	2065.5
b2892	recJ	2832	321		3337	320		3265	274		0.769353	624.5	0.767188	621.5	0.666078	540
b4149	blc	301.5			1202			2580.5			0.769353	624.5	1	2067.5	1	2065.5
b0321	yahG	2236	322		3246	318		2543	238.5		0.771517	626.5	0.762854	618.5	0.584853	484
b4199	yjfY	301.5			781			1698			0.771517	626.5	1	2067.5	1	2065.5
b3724	phoU	1382	323		2401	312		2928.5	106		0.773679	628.5	0.749818	608.5	0.270928	246
b4216	ytfJ	301.5			1240			2626.5			0.773679	628.5	1	2067.5	1	2065.5
b1136	icd	2693	324		2910	314		2254.5	29		0.77584	630.5	0.754169	611.5	0.0758244	99.5
b4670	yjeV	301.5			567			414			0.77584	630.5	1	2067.5	0.964637	701
b2226	yfaQ	325			2056			2838			0.777999	632	1	2067.5	1	2065.5
b1013	rutR	326			834			1717.5			0.780157	633	1	2067.5	1	2065.5
b4227	ytfQ	327			898			1596.5			0.782313	634	1	2067.5	1	2065.5
b3159	yhbV	328			1019			2319.5			0.784469	635	1	2067.5	1	2065.5
b3079	ygjJ	329			167			609.5			0.786622	636	0.419179	359.5	1	2065.5
b1252	tonB	330			761			1938.5			0.788775	637	1	2067.5	1	2065.5
b3950	frwB	331			861			1879			0.790926	638	1	2067.5	1	2065.5
b0514	glxK	332			573			1284.5			0.793075	639	1	2067.5	1	2065.5
b1043	csgC	334			890			1942.5			0.79737	640	1	2067.5	1	2065.5
b0224	yafK	335			1645			2953			0.799516	641	1	2067.5	1	2065.5
b2708	gutQ	336			2130			3193.5			0.80166	642	1	2067.5	1	2065.5
b0243	proA	337			175			254			0.803803	643	0.438214	372	0.621182	510
b2762	cysH	338			1646			2944.5			0.805944	644	1	2067.5	1	2065.5
b0817	mntR	339			118			60			0.808084	645	0.300529	270.5	0.155453	156.5
b0101	yacG	340			721			1306			0.810222	646	1	2067.5	1	2065.5
b4016	aceK	341			513			1169			0.812359	647	1	2067.5	1	2065.5
b2252	ais	342			1375			2722			0.814495	648	1	2067.5	1	2065.5
b0939	elfD	343			1587			2890			0.816629	649	1	2067.5	1	2065.5
b1317	ycjU	344			1498			2824.5			0.818762	650	1	2067.5	1	2065.5
b2211	yojI	345			2927			3234.5			0.820894	651	1	2067.5	1	2065.5
b3086	ygjQ	346			284			422			0.823024	652	0.688313	560	0.980882	708
b3554	yiaF	347			1624			2904			0.825152	653	1	2067.5	1	2065.5
b1186	nhaB	348			345			496.5			0.82728	654	0.820894	645	1	2065.5
b2469	narQ	349			10			10			0.829406	655	0.0262926	36.5	0.0262926	37
b1406	pdxI	350			1949			3093.5			0.83153	656	1	2067.5	1	2065.5
b0590	fepD	351			194			510			0.833653	657	0.483046	407.5	1	2065.5
b3519	treF	352			83			624			0.835775	658	0.21359	200.5	1	2065.5
b2733	mutS	353			231			992			0.837896	659	0.568844	474.5	1	2065.5
b0034	caiF	354			1043			2190.5			0.840015	660	1	2067.5	1	2065.5
b1857	znuA	355			2109			3167			0.842132	661	1	2067.5	1	2065.5
b2119	yehL	356			1616			2714			0.844248	662	1	2067.5	1	2065.5
b1156	tfaE	357			313			774.5			0.846363	663	0.751994	610	1	2065.5
b1234	rssA	358			32			27			0.848477	664	0.0835945	93.5	0.0706366	94
b3751	rbsB	359			306			797			0.850589	665	0.736731	598	1	2065.5
b3243	aaeR	361			2113			3163			0.854809	666	1	2067.5	1	2065.5
b3280	yrdB	362			389			513.5			0.856917	667	0.913311	685	1	2065.5
b4025	pgi	363			896			2262			0.859023	668	1	2067.5	1	2065.5
b4464	ghxQ	364			1393			2449			0.861129	669	1	2067.5	1	2065.5
b3689	yidR	365			53			117			0.863232	670	0.137601	140	0.298071	267.5
b1072	flgA	366			1550			2824.5			0.865335	671	1	2067.5	1	2065.5
b2593	pgeF	367			1009			1971			0.867436	672	1	2067.5	1	2065.5
b2536	hcaT	368			577			1270.5			0.869536	673	1	2067.5	1	2065.5
b3376	yhfS	369			480			1154			0.871634	674	1	2067.5	1	2065.5
b4177	purA	370			2843			3323.5			0.873731	675	1	2067.5	1	2065.5
b0885	aat	371			314			448			0.875826	676	0.754169	611.5	1	2065.5
b0140	yadV	372			363			1089			0.87792	677	0.859023	662	1	2065.5
b0467	priC	373			854			1347.5			0.880013	678	1	2067.5	1	2065.5
b1845	ptrB	374			2708			3183			0.882105	679	1	2067.5	1	2065.5
b0457	pdeB	375			358			507			0.884195	680	0.848477	657	1	2065.5
b1080	flgI	376			1448			2726			0.886283	681	1	2067.5	1	2065.5
b1036	ycdZ	377			1221			2456			0.888371	682	1	2067.5	1	2065.5
b4336	yjiN	378			2173			2961.5			0.890457	683	1	2067.5	1	2065.5
b2874	yqeA	379			1329			2432.5			0.892541	684	1	2067.5	1	2065.5
b1840	yebZ	381			1288			1384			0.896706	685	1	2067.5	1	2065.5
b0293	ecpA	382			192			296			0.898786	686	0.478351	403	0.712607	572.5
b1097	mltG	383			1192			1764.5			0.900865	687	1	2067.5	1	2065.5
b3665	adeD	384			3135			3274			0.902943	688	1	2067.5	1	2065.5
b0042	fixB	385			1122			1565.5			0.905019	689	1	2067.5	1	2065.5
b3536	bcsE	386			850			1430			0.907094	690	1	2067.5	1	2065.5
b1526	yneJ	387			2046			3115.5			0.909168	691	1	2067.5	1	2065.5
b2298	yfcC	388			182			849.5			0.91124	692	0.454792	386.5	1	2065.5
b1180	ycgM	389			538			904.5			0.913311	693	1	2067.5	1	2065.5
b3934	cytR	390			1745			2616.5			0.91538	694	1	2067.5	1	2065.5
b3773	ilvY	391			1523			2353.5			0.917448	695	1	2067.5	1	2065.5
b3201	lptB	392			1714			2928.5			0.919515	696	1	2067.5	1	2065.5
b1024	pgaA	393			1528			2259			0.92158	697	1	2067.5	1	2065.5
b4267	idnD	394			702			1785.5			0.923644	698	1	2067.5	1	2065.5
b3417	malP	395			16			58			0.925707	699	0.0419941	52	0.15036	152.5
b2535	csiE	396			2837			3317			0.927768	700	1	2067.5	1	2065.5
b1344	ttcA	397			2182			3170.5			0.929828	701	1	2067.5	1	2065.5
b2268	rbn	398			1571			2404.5			0.931887	702	1	2067.5	1	2065.5
b0144	gluQ	399			1119			2420.5			0.933944	703	1	2067.5	1	2065.5
b1841	yobA	400			1063			2111.5			0.936	704	1	2067.5	1	2065.5
b1976	mtfA	401			1884			3030			0.938054	705	1	2067.5	1	2065.5
b2707	srlR	402			520			1161			0.940107	706	1	2067.5	1	2065.5
b2121	yehP	403			546			1262.5			0.942159	707	1	2067.5	1	2065.5
b1271	yciK	406			285			544			0.944209	708	0.690528	561.5	1	2065.5
b2039	rfbA	406			405			771.5			0.946258	709	0.946258	699	1	2065.5
b2327	yfcA	406			492			637.5			0.948306	710	1	2067.5	1	2065.5
b2826	ppdA	406			320			172			0.950352	711	0.767188	621.5	0.431086	368.5
b3720	bglH	406			1731			2211			0.952397	712	1	2067.5	1	2065.5
b1747	astA	409			2402			3230			0.95444	713	1	2067.5	1	2065.5
b1424	opgD	410			1064			1595			0.956482	714	1	2067.5	1	2065.5
b1333	uspE	411			1173			2468			0.958523	715	1	2067.5	1	2065.5
b0676	nagC	413			1277			2204.5			0.962601	716	1	2067.5	1	2065.5
b2167	fruA	414			33			59			0.964637	717	0.0861815	95.5	0.152908	154.5
b0560	nohD	416			1368			2609			0.968707	718	1	2067.5	1	2065.5
b2330	prmB	417			1107			1530.5			0.970739	719	1	2067.5	1	2065.5
b1853	yebK	418			666			1376.5			0.972771	720	1	2067.5	1	2065.5
b2887	ygfT	419			289			596			0.974801	721	0.699377	568	1	2065.5
b2807	ygdD	420			629			954.5			0.976829	722	1	2067.5	1	2065.5
b2127	mlrA	421			227			494.5			0.978856	723	0.559664	466.5	1	2065.5
b3461	rpoH	422			2038			3086			0.980882	724	1	2067.5	1	2065.5
b2109	yehB	423			212			897			0.982907	725	0.525033	441	1	2065.5
b1672	ydhW	424			1608			2802.5			0.98493	726	1	2067.5	1	2065.5
b2600	tyrA	425			2004			2756.5			0.986952	727	1	2067.5	1	2065.5
b0618	citC	426			2483			3246.5			0.988972	728	1	2067.5	1	2065.5
b3407	yhgF	427			1773			2126.5			0.990991	729	1	2067.5	1	2065.5
b0378	yaiW	428			48			148			0.993009	730	0.124803	130.5	0.373593	325.5
b3030	parE	429			2025			2618			0.995026	731	1	2067.5	1	2065.5
b2739	ygbM	430			1302			2102.5			0.997041	732	1	2067.5	1	2065.5
b2561	yfhH	431			254			703			0.999054	733	0.621182	512	1	2065.5
b0002	thrA	3308			3224			874			1	2073.5	1	2067.5	1	2065.5
b0005	yaaX	2582			1996			1790			1	2073.5	1	2067.5	1	2065.5
b0006	yaaA	2992			2381			2102.5			1	2073.5	1	2067.5	1	2065.5
b0007	yaaJ	3353			686			51			1	2073.5	1	2067.5	0.132486	137.5
b0008	talB	2057.5			1008			909			1	2073.5	1	2067.5	1	2065.5
b0010	satP	1283			2027			2658.5			1	2073.5	1	2067.5	1	2065.5
b0011	yaaW	435			260			202			1	2073.5	0.634711	520.5	0.501765	419
b0013	yaaI	2742			2280			2220			1	2073.5	1	2067.5	1	2065.5
b0014	dnaK	832			2847			2086			1	2073.5	1	2067.5	1	2065.5
b0016	insL-1	1045			2946			3264			1	2073.5	1	2067.5	1	2065.5
b0018	mokC	1357			741			377.5			1	2073.5	1	2067.5	0.888371	666
b0019	nhaA	1842			582			395			1	2073.5	1	2067.5	0.925707	684
b0020	nhaR	930			491			824			1	2073.5	1	2067.5	1	2065.5
b0021	insB-1	3015			2601			2495			1	2073.5	1	2067.5	1	2065.5
b0025	ribF	3261			2069			888.5			1	2073.5	1	2067.5	1	2065.5
b0026	ileS	467			2479			2717			1	2073.5	1	2067.5	1	2065.5
b0027	lspA	1015			1735			2464			1	2073.5	1	2067.5	1	2065.5
b0028	fkpB	1077			964			1119.5			1	2073.5	1	2067.5	1	2065.5
b0029	ispH	1956			2514			2468			1	2073.5	1	2067.5	1	2065.5
b0030	rihC	943			2582			3147			1	2073.5	1	2067.5	1	2065.5
b0032	carA	1801			2372			2050.5			1	2073.5	1	2067.5	1	2065.5
b0033	carB	3270			3312			2298			1	2073.5	1	2067.5	1	2065.5
b0035	caiE	783			445			301			1	2073.5	1	2067.5	0.725787	581
b0036	caiD	3142			3033			3014			1	2073.5	1	2067.5	1	2065.5
b0037	caiC	1133.5			2906			3196			1	2073.5	1	2067.5	1	2065.5
b0038	caiB	1822			1208			1402			1	2073.5	1	2067.5	1	2065.5
b0040	caiT	1496			2943			3169			1	2073.5	1	2067.5	1	2065.5
b0041	fixA	649			2073			3000.5			1	2073.5	1	2067.5	1	2065.5
b0043	fixC	1491.5			2177			1557			1	2073.5	1	2067.5	1	2065.5
b0046	kefF	2750			976			601.5			1	2073.5	1	2067.5	1	2065.5
b0048	folA	2633			2408			2426.5			1	2073.5	1	2067.5	1	2065.5
b0050	apaG	2833			2253			2128.5			1	2073.5	1	2067.5	1	2065.5
b0052	pdxA	3305			3097			2552.5			1	2073.5	1	2067.5	1	2065.5
b0053	surA	954			1293			1557			1	2073.5	1	2067.5	1	2065.5
b0060	polB	1056			3030			2675			1	2073.5	1	2067.5	1	2065.5
b0061	araD	737			1357			1863			1	2073.5	1	2067.5	1	2065.5
b0063	araB	1582			31			24			1	2073.5	0.081006	90.5	0.0628434	85
b0064	araC	3183			3098			2319.5			1	2073.5	1	2067.5	1	2065.5
b0066	thiQ	2377			1895			1870			1	2073.5	1	2067.5	1	2065.5
b0067	thiP	819			265			575			1	2073.5	0.645945	528.5	1	2065.5
b0068	thiB	2955			3171			3203.5			1	2073.5	1	2067.5	1	2065.5
b0070	setA	721			211			403.5			1	2073.5	0.522713	439.5	0.942159	692
b0071	leuD	2422			1807			1592.5			1	2073.5	1	2067.5	1	2065.5
b0072	leuC	2304			1232			1147			1	2073.5	1	2067.5	1	2065.5
b0073	leuB	3083			2990			1166			1	2073.5	1	2067.5	1	2065.5
b0074	leuA	3315			3259			1430			1	2073.5	1	2067.5	1	2065.5
b0077	ilvI	1660			3147			2374			1	2073.5	1	2067.5	1	2065.5
b0078	ilvH	1361			1377			1253.5			1	2073.5	1	2067.5	1	2065.5
b0080	cra	3274			2599			1003.5			1	2073.5	1	2067.5	1	2065.5
b0081	mraZ	2293			2227			2372.5			1	2073.5	1	2067.5	1	2065.5
b0082	rsmH	3326			2908			1565.5			1	2073.5	1	2067.5	1	2065.5
b0083	ftsL	2740			795			288			1	2073.5	1	2067.5	0.697167	563.5
b0085	murE	3171			3333			3145			1	2073.5	1	2067.5	1	2065.5
b0086	murF	1173			423			618			1	2073.5	0.982907	714	1	2065.5
b0087	mraY	3023			2712			1891			1	2073.5	1	2067.5	1	2065.5
b0088	murD	2535			3006			2366			1	2073.5	1	2067.5	1	2065.5
b0090	murG	3239			1478			604			1	2073.5	1	2067.5	1	2065.5
b0093	ftsQ	2572			2967			3066.5			1	2073.5	1	2067.5	1	2065.5
b0094	ftsA	2078			2905			2939			1	2073.5	1	2067.5	1	2065.5
b0095	ftsZ	2651			3231			3278.5			1	2073.5	1	2067.5	1	2065.5
b0096	lpxC	668			2391			3150			1	2073.5	1	2067.5	1	2065.5
b0098	secA	2483			2455			1602			1	2073.5	1	2067.5	1	2065.5
b0099	mutT	650			435			326			1	2073.5	1	2067.5	0.780157	619
b0103	coaE	1564			512			335.5			1	2073.5	1	2067.5	0.799516	628
b0106	hofC	2255			1295			828			1	2073.5	1	2067.5	1	2065.5
b0108	ppdD	2320			1386			138.5			1	2073.5	1	2067.5	0.349387	305.5
b0109	nadC	2879			2499			1433.5			1	2073.5	1	2067.5	1	2065.5
b0111	ampE	508			2137			3086			1	2073.5	1	2067.5	1	2065.5
b0112	aroP	495			3016			3337.5			1	2073.5	1	2067.5	1	2065.5
b0113	pdhR	1858			990			554			1	2073.5	1	2067.5	1	2065.5
b0115	aceF	3062			3367			3374			1	2073.5	1	2067.5	1	2065.5
b0116	lpd	1347.5			2764			1843.5			1	2073.5	1	2067.5	1	2065.5
b0117	yacH	491			55			165			1	2073.5	0.142709	142.5	0.414405	356
b0118	acnB	1253			3376			3377			1	2073.5	1	2067.5	1	2065.5
b0119	yacL	756			738			852.5			1	2073.5	1	2067.5	1	2065.5
b0120	speD	2401			2888			3027			1	2073.5	1	2067.5	1	2065.5
b0121	speE	1674			2439			2299.5			1	2073.5	1	2067.5	1	2065.5
b0122	yacC	841			1317			2004.5			1	2073.5	1	2067.5	1	2065.5
b0123	cueO	2303			2954			2724			1	2073.5	1	2067.5	1	2065.5
b0124	gcd	2576			993			805			1	2073.5	1	2067.5	1	2065.5
b0125	hpt	1901			2223			2586			1	2073.5	1	2067.5	1	2065.5
b0127	yadG	2283			505			407.5			1	2073.5	1	2067.5	0.950352	695
b0128	yadH	2840			2740			2093			1	2073.5	1	2067.5	1	2065.5
b0130	yadE	2057.5			1692			1428			1	2073.5	1	2067.5	1	2065.5
b0131	panD	2010			1936			2137.5			1	2073.5	1	2067.5	1	2065.5
b0132	rpnC	2286.5			845			384.5			1	2073.5	1	2067.5	0.902943	673
b0134	panB	2823			2480			1220			1	2073.5	1	2067.5	1	2065.5
b0135	yadC	674			371			460			1	2073.5	0.875826	670	1	2065.5
b0136	yadK	2770			1065			758.5			1	2073.5	1	2067.5	1	2065.5
b0137	yadL	1491.5			732			317			1	2073.5	1	2067.5	0.760685	606
b0138	yadM	3085			2741			2662.5			1	2073.5	1	2067.5	1	2065.5
b0139	htrE	2286.5			3239			2898			1	2073.5	1	2067.5	1	2065.5
b0141	yadN	2716			706			291			1	2073.5	1	2067.5	0.703793	568
b0142	folK	2134			1845			1216.5			1	2073.5	1	2067.5	1	2065.5
b0143	pcnB	3103			1561			679			1	2073.5	1	2067.5	1	2065.5
b0145	dksA	3110			1784			431			1	2073.5	1	2067.5	0.999054	717
b0147	thpR	1557			948			601.5			1	2073.5	1	2067.5	1	2065.5
b0149	mrcB	2335			2254			1874			1	2073.5	1	2067.5	1	2065.5
b0150	fhuA	2838			3087			2536			1	2073.5	1	2067.5	1	2065.5
b0151	fhuC	1756			24			14			1	2073.5	0.0628434	75.5	0.0367664	48
b0152	fhuD	434			711			1423.5			1	2073.5	1	2067.5	1	2065.5
b0153	fhuB	1403			1098			674			1	2073.5	1	2067.5	1	2065.5
b0154	hemL	2098			2848			2961.5			1	2073.5	1	2067.5	1	2065.5
b0155	clcA	3187			1435			707.5			1	2073.5	1	2067.5	1	2065.5
b0157	yadS	2346			2411			1655			1	2073.5	1	2067.5	1	2065.5
b0159	mtn	2008			1738			1870			1	2073.5	1	2067.5	1	2065.5
b0160	dgt	2097			630			845			1	2073.5	1	2067.5	1	2065.5
b0161	degP	2006			3283			3353			1	2073.5	1	2067.5	1	2065.5
b0163	yaeH	640			1257			2159			1	2073.5	1	2067.5	1	2065.5
b0164	yaeI	748			581			645			1	2073.5	1	2067.5	1	2065.5
b0167	glnD	3290			2746			766			1	2073.5	1	2067.5	1	2065.5
b0168	map	2151			1074			606			1	2073.5	1	2067.5	1	2065.5
b0171	pyrH	2944			1598			484			1	2073.5	1	2067.5	1	2065.5
b0172	frr	784			1704			2634			1	2073.5	1	2067.5	1	2065.5
b0173	dxr	1466			2033			2161.5			1	2073.5	1	2067.5	1	2065.5
b0174	ispU	2077			2748			2986.5			1	2073.5	1	2067.5	1	2065.5
b0176	rseP	711			1518			2422			1	2073.5	1	2067.5	1	2065.5
b0177	bamA	2429			3023			1742			1	2073.5	1	2067.5	1	2065.5
b0178	skp	2585			1533			1235			1	2073.5	1	2067.5	1	2065.5
b0181	lpxA	2482			1443			593.5			1	2073.5	1	2067.5	1	2065.5
b0182	lpxB	1050			166			367.5			1	2073.5	0.416793	358	0.867436	658
b0184	dnaE	2171			208			185			1	2073.5	0.515743	432.5	0.461875	390.5
b0186	ldcC	457			2560			2872			1	2073.5	1	2067.5	1	2065.5
b0188	tilS	2677			3086			2983			1	2073.5	1	2067.5	1	2065.5
b0192	nlpE	1672			888			1022			1	2073.5	1	2067.5	1	2065.5
b0195	trmO	3281			2979			2900			1	2073.5	1	2067.5	1	2065.5
b0197	metQ	3157			2822			2193.5			1	2073.5	1	2067.5	1	2065.5
b0199	metN	2648			2261			1785.5			1	2073.5	1	2067.5	1	2065.5
b0207	dkgB	3016			3024			3040			1	2073.5	1	2067.5	1	2065.5
b0208	yafC	1401			2031			2399			1	2073.5	1	2067.5	1	2065.5
b0209	yafD	1646			1204			1234			1	2073.5	1	2067.5	1	2065.5
b0215	dnaQ	1864			1153			216			1	2073.5	1	2067.5	0.5343	444.5
b0217	yafT	988			178			109			1	2073.5	0.445327	376.5	0.278349	253.5
b0219	yafV	3188			3025			3000.5			1	2073.5	1	2067.5	1	2065.5
b0220	ivy	1589.5			1465			1197.5			1	2073.5	1	2067.5	1	2065.5
b0221	fadE	666			114			327			1	2073.5	0.290686	263	0.782313	620
b0222	lpcA	2643			1803			1506.5			1	2073.5	1	2067.5	1	2065.5
b0223	yafJ	738			1411			2082.5			1	2073.5	1	2067.5	1	2065.5
b0226	dinJ	1534			641			517			1	2073.5	1	2067.5	1	2065.5
b0228	rayT	618			1483			2478.5			1	2073.5	1	2067.5	1	2065.5
b0231	dinB	452			148			284.5			1	2073.5	0.373593	324.5	0.686096	554
b0232	yafN	3320			868			57			1	2073.5	1	2067.5	0.147811	150.5
b0233	yafO	2536			2194			2196.5			1	2073.5	1	2067.5	1	2065.5
b0234	yafP	1411			1829			2350.5			1	2073.5	1	2067.5	1	2065.5
b0237	pepD	1989			1572			1901			1	2073.5	1	2067.5	1	2065.5
b0239	frsA	2522			1500			467			1	2073.5	1	2067.5	1	2065.5
b0241	phoE	531			2186			2671			1	2073.5	1	2067.5	1	2065.5
b0260	mmuP	736			563			1152			1	2073.5	1	2067.5	1	2065.5
b0261	mmuM	1133.5			1881			2432.5			1	2073.5	1	2067.5	1	2065.5
b0262	afuC	1030			361			571			1	2073.5	0.854809	660	1	2065.5
b0264	insB-2	454			1326			2495			1	2073.5	1	2067.5	1	2065.5
b0265	insA-2	2563			1943			1698			1	2073.5	1	2067.5	1	2065.5
b0267	yagA	1930			240			193			1	2073.5	0.589414	489.5	0.480699	401.5
b0269	yagF	1734			297			382			1	2073.5	0.717006	579.5	0.898786	671
b0270	yagG	486			29			85			1	2073.5	0.0758244	85.5	0.218607	207.5
b0271	yagH	1648			206			171			1	2073.5	0.51109	429.5	0.428708	366.5
b0272	xynR	1244			1617			2042.5			1	2073.5	1	2067.5	1	2065.5
b0273	argF	1741			618			510			1	2073.5	1	2067.5	1	2065.5
b0277	yagK	2172			526			55			1	2073.5	1	2067.5	0.142709	147.5
b0278	yagL	1604			2460			2884			1	2073.5	1	2067.5	1	2065.5
b0279	yagM	1692			1156			1343.5			1	2073.5	1	2067.5	1	2065.5
b0280	yagN	2163			1351			1090.5			1	2073.5	1	2067.5	1	2065.5
b0281	intF	2795			2961			2509.5			1	2073.5	1	2067.5	1	2065.5
b0283	paoD	2669			1389			915.5			1	2073.5	1	2067.5	1	2065.5
b0284	paoC	854			139			346			1	2073.5	0.351814	309.5	0.823024	639
b0285	paoB	2931			3149			3186			1	2073.5	1	2067.5	1	2065.5
b0286	paoA	469			1354			1849.5			1	2073.5	1	2067.5	1	2065.5
b0287	yagU	1548			1499			1628			1	2073.5	1	2067.5	1	2065.5
b0288	ykgJ	2478			1717			746			1	2073.5	1	2067.5	1	2065.5
b0289	ecpE	3019			2739			1904.5			1	2073.5	1	2067.5	1	2065.5
b0290	ecpD	2451			3251			3234.5			1	2073.5	1	2067.5	1	2065.5
b0291	ecpC	3013			2490			1341			1	2073.5	1	2067.5	1	2065.5
b0294	ecpR	1008.5			684			740			1	2073.5	1	2067.5	1	2065.5
b0296	ykgM	2972			1467			531			1	2073.5	1	2067.5	1	2065.5
b0303	rclB	924			541			445			1	2073.5	1	2067.5	1	2065.5
b0304	rclA	2565			2827			2386.5			1	2073.5	1	2067.5	1	2065.5
b0305	rclR	615			2233			3086			1	2073.5	1	2067.5	1	2065.5
b0306	ykgE	1812			1218			1043.5			1	2073.5	1	2067.5	1	2065.5
b0308	ykgG	496			600			987.5			1	2073.5	1	2067.5	1	2065.5
b0310	ykgH	2503			2723			2840			1	2073.5	1	2067.5	1	2065.5
b0311	betA	1569			1779			2293			1	2073.5	1	2067.5	1	2065.5
b0312	betB	1967			3248			3130			1	2073.5	1	2067.5	1	2065.5
b0313	betI	1446			1573			1533			1	2073.5	1	2067.5	1	2065.5
b0314	betT	1235			271			418			1	2073.5	0.65938	536	0.972771	704
b0315	pdeL	3275			3211			2714			1	2073.5	1	2067.5	1	2065.5
b0316	yahB	2502			1385			864.5			1	2073.5	1	2067.5	1	2065.5
b0317	yahC	691			1515			2478.5			1	2073.5	1	2067.5	1	2065.5
b0318	yahD	1530			1130			1592.5			1	2073.5	1	2067.5	1	2065.5
b0319	yahE	1498			2245			2295.5			1	2073.5	1	2067.5	1	2065.5
b0320	yahF	2998			3287			3189			1	2073.5	1	2067.5	1	2065.5
b0323	yahI	3077			748			210			1	2073.5	1	2067.5	0.520391	434
b0324	yahJ	448			92			182			1	2073.5	0.236121	219.5	0.454792	385.5
b0325	yahK	1102			1339			1823.5			1	2073.5	1	2067.5	1	2065.5
b0327	yahM	1416			1402			1536.5			1	2073.5	1	2067.5	1	2065.5
b0328	yahN	1434			889			931.5			1	2073.5	1	2067.5	1	2065.5
b0330	prpR	2025			2670			2764			1	2073.5	1	2067.5	1	2065.5
b0331	prpB	1540.5			1493			1423.5			1	2073.5	1	2067.5	1	2065.5
b0334	prpD	842			821			1240			1	2073.5	1	2067.5	1	2065.5
b0336	codB	1342			2051			1496.5			1	2073.5	1	2067.5	1	2065.5
b0337	codA	2344			529			271			1	2073.5	1	2067.5	0.65938	534.5
b0366	tauB	1206			1775			2082.5			1	2073.5	1	2067.5	1	2065.5
b0368	tauD	1433			2681			3081.5			1	2073.5	1	2067.5	1	2065.5
b0369	hemB	862			893			942			1	2073.5	1	2067.5	1	2065.5
b0372	insF-2	1193			2614			3102.5			1	2073.5	1	2067.5	1	2065.5
b0373	insE-2	2781			2079			1805.5			1	2073.5	1	2067.5	1	2065.5
b0377	sbmA	611			1356			2204.5			1	2073.5	1	2067.5	1	2065.5
b0381	ddlA	2118			1827			1172.5			1	2073.5	1	2067.5	1	2065.5
b0382	iraP	2746.5			1802			517			1	2073.5	1	2067.5	1	2065.5
b0384	psiF	579			336			230			1	2073.5	0.80166	636	0.566551	472.5
b0385	dgcC	3295			3008			1975			1	2073.5	1	2067.5	1	2065.5
b0387	yaiI	1644			1693			1145			1	2073.5	1	2067.5	1	2065.5
b0388	aroL	1098			1854			2557			1	2073.5	1	2067.5	1	2065.5
b0389	yaiA	2980			1782			329			1	2073.5	1	2067.5	0.786622	622
b0390	aroM	2418			1281			938.5			1	2073.5	1	2067.5	1	2065.5
b0393	rdgC	1745			2870			3141.5			1	2073.5	1	2067.5	1	2065.5
b0396	araJ	1592			1904			804			1	2073.5	1	2067.5	1	2065.5
b0398	sbcD	3104			3106			2170.5			1	2073.5	1	2067.5	1	2065.5
b0399	phoB	696			66			75			1	2073.5	0.170697	165	0.193459	189.5
b0400	phoR	3224.5			3268			2332			1	2073.5	1	2067.5	1	2065.5
b0401	brnQ	2528			996			563			1	2073.5	1	2067.5	1	2065.5
b0402	proY	1276			1052			1754			1	2073.5	1	2067.5	1	2065.5
b0403	malZ	562			378			1302.5			1	2073.5	0.890457	676	1	2065.5
b0404	acpH	2798			1922			1514.5			1	2073.5	1	2067.5	1	2065.5
b0405	queA	2968			2909			2693.5			1	2073.5	1	2067.5	1	2065.5
b0406	tgt	3038			3245			3267			1	2073.5	1	2067.5	1	2065.5
b0408	secD	1062			707			1337			1	2073.5	1	2067.5	1	2065.5
b0410	yajD	1067			1468			2004.5			1	2073.5	1	2067.5	1	2065.5
b0411	tsx	2175			2470			2335			1	2073.5	1	2067.5	1	2065.5
b0412	yajI	1072			419			621			1	2073.5	0.974801	710	1	2065.5
b0413	nrdR	1874			1189			1119.5			1	2073.5	1	2067.5	1	2065.5
b0414	ribD	2189			2134			1949.5			1	2073.5	1	2067.5	1	2065.5
b0415	ribE	1642			1018			1188			1	2073.5	1	2067.5	1	2065.5
b0416	nusB	1175			343			127			1	2073.5	0.816629	643	0.322589	285.5
b0418	pgpA	1133.5			1123			1328			1	2073.5	1	2067.5	1	2065.5
b0420	dxs	2222			3289			3302			1	2073.5	1	2067.5	1	2065.5
b0423	thiI	3294			3338			3114			1	2073.5	1	2067.5	1	2065.5
b0424	yajL	792			536			740			1	2073.5	1	2067.5	1	2065.5
b0425	panE	3217			697			183			1	2073.5	1	2067.5	0.457155	387
b0426	yajQ	2102			1438			1253.5			1	2073.5	1	2067.5	1	2065.5
b0427	yajR	2510			2129			1740			1	2073.5	1	2067.5	1	2065.5
b0432	cyoA	1219			609			895			1	2073.5	1	2067.5	1	2065.5
b0433	ampG	2855			2378			793			1	2073.5	1	2067.5	1	2065.5
b0434	yajG	3283			2524			1506.5			1	2073.5	1	2067.5	1	2065.5
b0435	bolA	2847			1746			704			1	2073.5	1	2067.5	1	2065.5
b0436	tig	2923			3010			1579			1	2073.5	1	2067.5	1	2065.5
b0438	clpX	2069			2825			2957			1	2073.5	1	2067.5	1	2065.5
b0439	lon	2430			3258			3062			1	2073.5	1	2067.5	1	2065.5
b0440	hupB	1957			1679			1680.5			1	2073.5	1	2067.5	1	2065.5
b0441	ppiD	2637			2828			1992			1	2073.5	1	2067.5	1	2065.5
b0442	ybaV	1312			991			883			1	2073.5	1	2067.5	1	2065.5
b0445	ybaE	760			2584			2894			1	2073.5	1	2067.5	1	2065.5
b0447	decR	2099			969			157.5			1	2073.5	1	2067.5	0.395253	342
b0448	mdlA	974			1200			1814			1	2073.5	1	2067.5	1	2065.5
b0449	mdlB	1163			2425			2981			1	2073.5	1	2067.5	1	2065.5
b0450	glnK	1713			1718			1966			1	2073.5	1	2067.5	1	2065.5
b0451	amtB	2689			267			67			1	2073.5	0.650429	531.5	0.173232	172.5
b0453	ybaY	1928			1867			1491.5			1	2073.5	1	2067.5	1	2065.5
b0460	hha	828			1088			1391			1	2073.5	1	2067.5	1	2065.5
b0463	acrA	1432			1100			1361.5			1	2073.5	1	2067.5	1	2065.5
b0464	acrR	1789			1312			877			1	2073.5	1	2067.5	1	2065.5
b0465	mscK	2629			3374			3286			1	2073.5	1	2067.5	1	2065.5
b0469	apt	2862			2637			2621			1	2073.5	1	2067.5	1	2065.5
b0470	dnaX	2274			3091			2667			1	2073.5	1	2067.5	1	2065.5
b0471	ybaB	1681			1076			746			1	2073.5	1	2067.5	1	2065.5
b0472	recR	2683			1463			780			1	2073.5	1	2067.5	1	2065.5
b0473	htpG	1619			1132			551			1	2073.5	1	2067.5	1	2065.5
b0474	adk	2183			1725			1737			1	2073.5	1	2067.5	1	2065.5
b0475	hemH	2561			3089			3190.5			1	2073.5	1	2067.5	1	2065.5
b0476	aes	542			251			440.5			1	2073.5	0.614398	506.5	1	2065.5
b0477	gsk	1773			756			549			1	2073.5	1	2067.5	1	2065.5
b0479	fsr	665			193			432.5			1	2073.5	0.480699	405.5	1	2065.5
b0480	ushA	2636			2898			2271			1	2073.5	1	2067.5	1	2065.5
b0481	ybaK	2314			1655			1216.5			1	2073.5	1	2067.5	1	2065.5
b0482	ybaP	588			1000			2146.5			1	2073.5	1	2067.5	1	2065.5
b0483	ybaQ	1133.5			631			790.5			1	2073.5	1	2067.5	1	2065.5
b0484	copA	1341			1797			2357			1	2073.5	1	2067.5	1	2065.5
b0485	glsA	1531			1301			1530.5			1	2073.5	1	2067.5	1	2065.5
b0486	ybaT	2042			2326			2322.5			1	2073.5	1	2067.5	1	2065.5
b0487	cueR	679			425			354			1	2073.5	0.986952	716	0.840015	646
b0488	ybbJ	1133.5			786			1145			1	2073.5	1	2067.5	1	2065.5
b0489	qmcA	2756			2603			2404.5			1	2073.5	1	2067.5	1	2065.5
b0490	fetA	1133.5			1117			1816.5			1	2073.5	1	2067.5	1	2065.5
b0491	fetB	1558			1250			1182			1	2073.5	1	2067.5	1	2065.5
b0492	cnoX	761			138			137			1	2073.5	0.349387	307.5	0.346958	302.5
b0493	ybbO	3123			2536			2182.5			1	2073.5	1	2067.5	1	2065.5
b0494	tesA	1133.5			1269			1669.5			1	2073.5	1	2067.5	1	2065.5
b0496	ybbP	2624			2974			1707			1	2073.5	1	2067.5	1	2065.5
b0497	rhsD	2710			857			266			1	2073.5	1	2067.5	0.648188	525.5
b0503	selU	2962			2221			1172.5			1	2073.5	1	2067.5	1	2065.5
b0506	allR	2252			82			23			1	2073.5	0.211079	198.5	0.0602427	79.5
b0507	gcl	1537			420			806			1	2073.5	0.976829	711	1	2065.5
b0509	glxR	3260			3136			3111.5			1	2073.5	1	2067.5	1	2065.5
b0512	allB	1707			2302			2439.5			1	2073.5	1	2067.5	1	2065.5
b0513	ybbY	1948			973			984			1	2073.5	1	2067.5	1	2065.5
b0515	allE	1523			1519			2121.5			1	2073.5	1	2067.5	1	2065.5
b0518	fdrA	732			591			650			1	2073.5	1	2067.5	1	2065.5
b0520	ylbF	888			1118			2193.5			1	2073.5	1	2067.5	1	2065.5
b0521	ybcF	969			2558			3126.5			1	2073.5	1	2067.5	1	2065.5
b0522	purK	2417			1801			604			1	2073.5	1	2067.5	1	2065.5
b0523	purE	498.5			1392			2512			1	2073.5	1	2067.5	1	2065.5
b0524	lpxH	1158			1455			1946			1	2073.5	1	2067.5	1	2065.5
b0525	ppiB	3182			2647			2464			1	2073.5	1	2067.5	1	2065.5
b0526	cysS	1095			3199			3343.5			1	2073.5	1	2067.5	1	2065.5
b0527	ybcI	2065.5			657			229			1	2073.5	1	2067.5	0.564256	470
b0528	ybcJ	571			647			390			1	2073.5	1	2067.5	0.91538	679
b0529	folD	3322			2996			2299.5			1	2073.5	1	2067.5	1	2065.5
b0530	sfmA	994			1823			2602.5			1	2073.5	1	2067.5	1	2065.5
b0531	sfmC	2964			2798			1854			1	2073.5	1	2067.5	1	2065.5
b0532	sfmD	2911			3279			2482			1	2073.5	1	2067.5	1	2065.5
b0533	sfmH	2165.5			2510			1673			1	2073.5	1	2067.5	1	2065.5
b0534	sfmF	2083			813			566			1	2073.5	1	2067.5	1	2065.5
b0535	fimZ	915			1979			2775			1	2073.5	1	2067.5	1	2065.5
b0540	insE-3	1133.5			632			651.5			1	2073.5	1	2067.5	1	2065.5
b0543	emrE	2714			2117			1942.5			1	2073.5	1	2067.5	1	2065.5
b0544	ybcK	1692			2263			2700.5			1	2073.5	1	2067.5	1	2065.5
b0547	ybcN	1766			1998			2362.5			1	2073.5	1	2067.5	1	2065.5
b0550	rusA	1521			611			280.5			1	2073.5	1	2067.5	0.679436	550
b0551	ybcQ	2597			2188			2150.5			1	2073.5	1	2067.5	1	2065.5
b0555	rrrD	475			855			1276			1	2073.5	1	2067.5	1	2065.5
b0556	rzpD	1626			1958			2381.5			1	2073.5	1	2067.5	1	2065.5
b0558	ybcV	2373			2159			2232.5			1	2073.5	1	2067.5	1	2065.5
b0559	ybcW	853			452			88			1	2073.5	1	2067.5	0.226122	213.5
b0564	appY	718			968			2018.5			1	2073.5	1	2067.5	1	2065.5
b0565	ompT	2816			2784			1590			1	2073.5	1	2067.5	1	2065.5
b0566	envY	2509			2062			2056			1	2073.5	1	2067.5	1	2065.5
b0567	ybcH	3364			3101			2346.5			1	2073.5	1	2067.5	1	2065.5
b0568	nfrA	1574			1315			1489			1	2073.5	1	2067.5	1	2065.5
b0569	nfrB	948			218			626			1	2073.5	0.538924	451	1	2065.5
b0570	cusS	2571			2618			1224			1	2073.5	1	2067.5	1	2065.5
b0571	cusR	839			762			958			1	2073.5	1	2067.5	1	2065.5
b0572	cusC	2566			3126			3058.5			1	2073.5	1	2067.5	1	2065.5
b0575	cusA	2036			27			93			1	2073.5	0.0706366	81.5	0.238617	220.5
b0576	pheP	1020			3176			3340.5			1	2073.5	1	2067.5	1	2065.5
b0577	ybdG	1223			913			1476			1	2073.5	1	2067.5	1	2065.5
b0580	ybdJ	1325			1360			1554.5			1	2073.5	1	2067.5	1	2065.5
b0581	ybdK	1651			1957			1226.5			1	2073.5	1	2067.5	1	2065.5
b0582	insL-2	1133.5			2094			2742.5			1	2073.5	1	2067.5	1	2065.5
b0583	entD	1297			1105			1644			1	2073.5	1	2067.5	1	2065.5
b0584	fepA	1501			2187			1987			1	2073.5	1	2067.5	1	2065.5
b0585	fes	2132.5			1540			1374			1	2073.5	1	2067.5	1	2065.5
b0587	fepE	856			1223			2016			1	2073.5	1	2067.5	1	2065.5
b0588	fepC	1933			2792			3050			1	2073.5	1	2067.5	1	2065.5
b0589	fepG	2890			2779			2559			1	2073.5	1	2067.5	1	2065.5
b0591	entS	1612			2760			2926			1	2073.5	1	2067.5	1	2065.5
b0593	entC	2453			3160			2833.5			1	2073.5	1	2067.5	1	2065.5
b0594	entE	1515			3074			3218			1	2073.5	1	2067.5	1	2065.5
b0595	entB	934			2474			3089			1	2073.5	1	2067.5	1	2065.5
b0596	entA	2730.5			2904			2964.5			1	2073.5	1	2067.5	1	2065.5
b0597	entH	2508			2211			2241			1	2073.5	1	2067.5	1	2065.5
b0598	cstA	2433			1101			490			1	2073.5	1	2067.5	1	2065.5
b0599	hcxA	479			165			314.5			1	2073.5	0.414405	356.5	0.754169	601.5
b0600	ybdL	3071			3210			2811.5			1	2073.5	1	2067.5	1	2065.5
b0601	ybdM	2706.5			2722			2769			1	2073.5	1	2067.5	1	2065.5
b0602	ybdN	3334			2846			2204.5			1	2073.5	1	2067.5	1	2065.5
b0603	ybdO	1607.5			2824			3132			1	2073.5	1	2067.5	1	2065.5
b0604	dsbG	1254.5			1888			2014			1	2073.5	1	2067.5	1	2065.5
b0605	ahpC	2347			2485			2646.5			1	2073.5	1	2067.5	1	2065.5
b0606	ahpF	1817			3155			2740			1	2073.5	1	2067.5	1	2065.5
b0608	ybdR	2599			2686			2235.5			1	2073.5	1	2067.5	1	2065.5
b0610	rnk	2845			1520			1001.5			1	2073.5	1	2067.5	1	2065.5
b0611	rna	2045			2055			1250.5			1	2073.5	1	2067.5	1	2065.5
b0612	citT	940			455			769			1	2073.5	1	2067.5	1	2065.5
b0616	citE	3262			3139			2390			1	2073.5	1	2067.5	1	2065.5
b0617	citD	1212			1082			642.5			1	2073.5	1	2067.5	1	2065.5
b0620	dpiA	704			123			175.5			1	2073.5	0.312799	278.5	0.438214	374.5
b0621	dcuC	2100			3215			3064			1	2073.5	1	2067.5	1	2065.5
b0622	pagP	621			443			676			1	2073.5	1	2067.5	1	2065.5
b0624	crcB	1497			967			919.5			1	2073.5	1	2067.5	1	2065.5
b0627	tatE	1799			785			357			1	2073.5	1	2067.5	0.846363	649
b0628	lipA	1384			2628			2501			1	2073.5	1	2067.5	1	2065.5
b0629	ybeF	2541			979			429			1	2073.5	1	2067.5	0.995026	715
b0630	lipB	506			1265			1727			1	2073.5	1	2067.5	1	2065.5
b0634	mrdB	3367			3066			1968.5			1	2073.5	1	2067.5	1	2065.5
b0635	mrdA	2567			646			334			1	2073.5	1	2067.5	0.79737	627
b0636	rlmH	3304			2646			2396.5			1	2073.5	1	2067.5	1	2065.5
b0638	cobC	632			1721			2738.5			1	2073.5	1	2067.5	1	2065.5
b0640	holA	2173			2178			1785.5			1	2073.5	1	2067.5	1	2065.5
b0641	lptE	2110			1628			1514.5			1	2073.5	1	2067.5	1	2065.5
b0645	ybeR	1776			61			18			1	2073.5	0.157998	155.5	0.0472157	62
b0648	ybeU	909			669			1014.5			1	2073.5	1	2067.5	1	2065.5
b0649	djlC	1981			775			752.5			1	2073.5	1	2067.5	1	2065.5
b0651	rihA	2709			2556			870.5			1	2073.5	1	2067.5	1	2065.5
b0652	gltL	1393			1077			1059.5			1	2073.5	1	2067.5	1	2065.5
b0653	gltK	2873			2835			2852.5			1	2073.5	1	2067.5	1	2065.5
b0655	gltI	1165			962			1480.5			1	2073.5	1	2067.5	1	2065.5
b0657	lnt	2209			2290			2077			1	2073.5	1	2067.5	1	2065.5
b0658	ybeX	1202			132			155			1	2073.5	0.334792	295.5	0.39045	339
b0659	ybeY	3255			1982			1175			1	2073.5	1	2067.5	1	2065.5
b0660	ybeZ	2841			3195			3236.5			1	2073.5	1	2067.5	1	2065.5
b0661	miaB	1543			1839			1843.5			1	2073.5	1	2067.5	1	2065.5
b0662	ubiF	2679			3177			2833.5			1	2073.5	1	2067.5	1	2065.5
b0674	asnB	463			1256			2289			1	2073.5	1	2067.5	1	2065.5
b0675	umpH	3128			2993			2973.5			1	2073.5	1	2067.5	1	2065.5
b0677	nagA	1386			2555			2050.5			1	2073.5	1	2067.5	1	2065.5
b0678	nagB	3272			3065			3032			1	2073.5	1	2067.5	1	2065.5
b0679	nagE	1447			3352			3375			1	2073.5	1	2067.5	1	2065.5
b0680	glnS	3176.5			2522			1065			1	2073.5	1	2067.5	1	2065.5
b0681	chiP	1636			2390			2521			1	2073.5	1	2067.5	1	2065.5
b0682	chiQ	1922			1129			734.5			1	2073.5	1	2067.5	1	2065.5
b0683	fur	1176			1707			2333			1	2073.5	1	2067.5	1	2065.5
b0684	fldA	1516			2054			2573.5			1	2073.5	1	2067.5	1	2065.5
b0685	ybfE	1830			1068			629.5			1	2073.5	1	2067.5	1	2065.5
b0686	ybfF	3060			2729			2064.5			1	2073.5	1	2067.5	1	2065.5
b0687	seqA	3068			2443			1399.5			1	2073.5	1	2067.5	1	2065.5
b0689	ybfP	908			667			1266			1	2073.5	1	2067.5	1	2065.5
b0692	potE	1591			1279			1016			1	2073.5	1	2067.5	1	2065.5
b0693	speF	2217			2203			1923			1	2073.5	1	2067.5	1	2065.5
b0695	kdpD	2355			3369			3352			1	2073.5	1	2067.5	1	2065.5
b0696	kdpC	1133.5			1147			1491.5			1	2073.5	1	2067.5	1	2065.5
b0698	kdpA	1499			383			364			1	2073.5	0.900865	680	0.861129	655
b0700	rhsC	1641			15			63			1	2073.5	0.0393811	49	0.163082	163.5
b0702	ybfB	3058.5			2247			1910			1	2073.5	1	2067.5	1	2065.5
b0706	ybfD	1744			2636			2986.5			1	2073.5	1	2067.5	1	2065.5
b0707	ybgA	2178			2281			2512			1	2073.5	1	2067.5	1	2065.5
b0708	phr	2057.5			1635			1836			1	2073.5	1	2067.5	1	2065.5
b0709	dtpD	2497			2713			1961.5			1	2073.5	1	2067.5	1	2065.5
b0710	ybgI	1911			1926			2008.5			1	2073.5	1	2067.5	1	2065.5
b0711	pxpB	2338.5			2657			2817			1	2073.5	1	2067.5	1	2065.5
b0712	pxpC	1835			2724			2432.5			1	2073.5	1	2067.5	1	2065.5
b0713	pxpA	871			2163			2944.5			1	2073.5	1	2067.5	1	2065.5
b0714	nei	1405			245			270			1	2073.5	0.600792	497.5	0.657144	532.5
b0715	abrB	2667			3110			2655			1	2073.5	1	2067.5	1	2065.5
b0718	ybgQ	3096			3372			3307.5			1	2073.5	1	2067.5	1	2065.5
b0719	ybgD	1583			782			685.5			1	2073.5	1	2067.5	1	2065.5
b0720	gltA	2413			2977			2968.5			1	2073.5	1	2067.5	1	2065.5
b0724	sdhB	1362			2373			2913			1	2073.5	1	2067.5	1	2065.5
b0726	sucA	2608			3301			2253			1	2073.5	1	2067.5	1	2065.5
b0727	sucB	2168			818			428			1	2073.5	1	2067.5	0.993009	714
b0728	sucC	1415			3072			3291			1	2073.5	1	2067.5	1	2065.5
b0731	mngA	2424			3286			3125			1	2073.5	1	2067.5	1	2065.5
b0736	ybgC	623			1287			2220			1	2073.5	1	2067.5	1	2065.5
b0737	tolQ	2698			2820			2867			1	2073.5	1	2067.5	1	2065.5
b0738	tolR	2893			2385			2290.5			1	2073.5	1	2067.5	1	2065.5
b0739	tolA	2426			3255			3312			1	2073.5	1	2067.5	1	2065.5
b0740	tolB	2866			2449			1572			1	2073.5	1	2067.5	1	2065.5
b0741	pal	963			881			583			1	2073.5	1	2067.5	1	2065.5
b0742	cpoB	1426			2258			2141			1	2073.5	1	2067.5	1	2065.5
b0750	nadA	3161			2382			1079.5			1	2073.5	1	2067.5	1	2065.5
b0751	pnuC	2254			2732			2917.5			1	2073.5	1	2067.5	1	2065.5
b0752	zitB	3296			3193			3173.5			1	2073.5	1	2067.5	1	2065.5
b0753	ybgS	2761.5			849			312.5			1	2073.5	1	2067.5	0.749818	599
b0755	gpmA	2899			2950			2973.5			1	2073.5	1	2067.5	1	2065.5
b0756	galM	2607			3090			2642.5			1	2073.5	1	2067.5	1	2065.5
b0757	galK	2421			1078			367.5			1	2073.5	1	2067.5	0.869536	659
b0758	galT	2419			2594			2655			1	2073.5	1	2067.5	1	2065.5
b0759	galE	619			1652			1758.5			1	2073.5	1	2067.5	1	2065.5
b0763	modA	2676			2538			564.5			1	2073.5	1	2067.5	1	2065.5
b0765	modC	673			129			287			1	2073.5	0.327475	289.5	0.694956	561.5
b0766	ybhA	490			2039			3055			1	2073.5	1	2067.5	1	2065.5
b0767	pgl	1315			2658			2566.5			1	2073.5	1	2067.5	1	2065.5
b0768	ybhD	749			276			214			1	2073.5	0.670536	545.5	0.529669	440.5
b0770	ybhI	1638			1244			721			1	2073.5	1	2067.5	1	2065.5
b0771	ybhJ	1578			2596			2561			1	2073.5	1	2067.5	1	2065.5
b0772	ybhC	2715			2395			1548.5			1	2073.5	1	2067.5	1	2065.5
b0773	ybhB	2786			2458			2416.5			1	2073.5	1	2067.5	1	2065.5
b0774	bioA	3132			3048			1568			1	2073.5	1	2067.5	1	2065.5
b0775	bioB	2181			2561			2642.5			1	2073.5	1	2067.5	1	2065.5
b0776	bioF	2216			3196			3280.5			1	2073.5	1	2067.5	1	2065.5
b0777	bioC	3146			1034			235			1	2073.5	1	2067.5	0.578	480
b0778	bioD	787			1249			1816.5			1	2073.5	1	2067.5	1	2065.5
b0779	uvrB	3243			2755			1629			1	2073.5	1	2067.5	1	2065.5
b0780	ybhK	2155			1622			1480.5			1	2073.5	1	2067.5	1	2065.5
b0781	moaA	1863			2346			2552.5			1	2073.5	1	2067.5	1	2065.5
b0782	moaB	3256			2695			2523			1	2073.5	1	2067.5	1	2065.5
b0784	moaD	1878			1600			1536.5			1	2073.5	1	2067.5	1	2065.5
b0785	moaE	3202			1988			1130			1	2073.5	1	2067.5	1	2065.5
b0787	ybhM	3115			2654			1918			1	2073.5	1	2067.5	1	2065.5
b0788	ybhN	1788			523			435			1	2073.5	1	2067.5	1	2065.5
b0790	ybhP	1419			1342			1137			1	2073.5	1	2067.5	1	2065.5
b0791	ybhQ	979			1529			2232.5			1	2073.5	1	2067.5	1	2065.5
b0793	ybhS	2132.5			1527			1257			1	2073.5	1	2067.5	1	2065.5
b0795	ybhG	438			804			1723.5			1	2073.5	1	2067.5	1	2065.5
b0796	cecR	1228			213			167.5			1	2073.5	0.527352	442.5	0.419179	359.5
b0797	rhlE	1275			1230			1740			1	2073.5	1	2067.5	1	2065.5
b0800	ybiB	2230			2800			2491			1	2073.5	1	2067.5	1	2065.5
b0801	hcxB	3044			2330			1154			1	2073.5	1	2067.5	1	2065.5
b0804	ybiX	1692			731			938.5			1	2073.5	1	2067.5	1	2065.5
b0805	fiu	2398			3096			2588			1	2073.5	1	2067.5	1	2065.5
b0806	mcbA	1078			601			517			1	2073.5	1	2067.5	1	2065.5
b0807	rlmF	1951			2948			3158			1	2073.5	1	2067.5	1	2065.5
b0808	ybiO	2365			2678			1387			1	2073.5	1	2067.5	1	2065.5
b0809	glnQ	1417			2413			2924			1	2073.5	1	2067.5	1	2065.5
b0810	glnP	2154			1128			904.5			1	2073.5	1	2067.5	1	2065.5
b0812	dps	2017			1414			1295			1	2073.5	1	2067.5	1	2065.5
b0813	rhtA	1220			1010			1415.5			1	2073.5	1	2067.5	1	2065.5
b0815	opgE	1692			2750			2759			1	2073.5	1	2067.5	1	2065.5
b0818	ybiR	1723			1367			684			1	2073.5	1	2067.5	1	2065.5
b0819	ldtB	935			168			194			1	2073.5	0.421563	361	0.483046	403.5
b0820	ybiT	857			1729			2173.5			1	2073.5	1	2067.5	1	2065.5
b0821	ybiU	1774			1103			1509			1	2073.5	1	2067.5	1	2065.5
b0822	ybiV	1659			958			1273			1	2073.5	1	2067.5	1	2065.5
b0823	ybiW	2149			128			195			1	2073.5	0.325032	287.5	0.485391	405.5
b0824	ybiY	2282			1618			1453			1	2073.5	1	2067.5	1	2065.5
b0828	iaaA	2964			2772			2501			1	2073.5	1	2067.5	1	2065.5
b0829	gsiA	2975			3353			3057			1	2073.5	1	2067.5	1	2065.5
b0831	gsiC	3098			3146			3152.5			1	2073.5	1	2067.5	1	2065.5
b0832	gsiD	2706.5			3067			3141.5			1	2073.5	1	2067.5	1	2065.5
b0833	pdeI	796			3336			3289			1	2073.5	1	2067.5	1	2065.5
b0834	dgcI	1984			2984			3013			1	2073.5	1	2067.5	1	2065.5
b0835	rimO	2240			539			574			1	2073.5	1	2067.5	1	2065.5
b0836	bssR	1198			1591			2150.5			1	2073.5	1	2067.5	1	2065.5
b0837	yliI	1924			2320			1975			1	2073.5	1	2067.5	1	2065.5
b0838	gstB	1181			1424			1669.5			1	2073.5	1	2067.5	1	2065.5
b0839	dacC	2027			2776			2170.5			1	2073.5	1	2067.5	1	2065.5
b0840	deoR	450			283			544			1	2073.5	0.686096	559	1	2065.5
b0842	mdfA	2949.5			3250			2902			1	2073.5	1	2067.5	1	2065.5
b0843	ybjH	1601			1335			597.5			1	2073.5	1	2067.5	1	2065.5
b0844	ybjI	1229			395			289.5			1	2073.5	0.925707	691	0.699377	565.5
b0846	rcdA	826			1698			2586			1	2073.5	1	2067.5	1	2065.5
b0847	ybjL	2257			3321			3255			1	2073.5	1	2067.5	1	2065.5
b0849	grxA	554			998			1599			1	2073.5	1	2067.5	1	2065.5
b0851	nfsA	1162			1453			1946			1	2073.5	1	2067.5	1	2065.5
b0852	rimK	2480			1929			1467			1	2073.5	1	2067.5	1	2065.5
b0853	ybjN	1381			1300			1205.5			1	2073.5	1	2067.5	1	2065.5
b0854	potF	2489			2179			1968.5			1	2073.5	1	2067.5	1	2065.5
b0856	potH	2927			2823			2472			1	2073.5	1	2067.5	1	2065.5
b0857	potI	1910			1011			700.5			1	2073.5	1	2067.5	1	2065.5
b0859	rlmC	2788			1848			698			1	2073.5	1	2067.5	1	2065.5
b0860	artJ	1786			2591			2936			1	2073.5	1	2067.5	1	2065.5
b0862	artQ	717			1263			1931.5			1	2073.5	1	2067.5	1	2065.5
b0863	artI	2031			1562			1069			1	2073.5	1	2067.5	1	2065.5
b0864	artP	3003			2268			1963.5			1	2073.5	1	2067.5	1	2065.5
b0865	ybjP	3277			2457			1320			1	2073.5	1	2067.5	1	2065.5
b0867	amiD	2333.5			1005			677.5			1	2073.5	1	2067.5	1	2065.5
b0868	ybjS	1477			2435			1752			1	2073.5	1	2067.5	1	2065.5
b0870	ltaE	1549			978			997			1	2073.5	1	2067.5	1	2065.5
b0871	poxB	2687			3288			2911			1	2073.5	1	2067.5	1	2065.5
b0872	hcr	1324			566			459			1	2073.5	1	2067.5	1	2065.5
b0873	hcp	938			897			1049			1	2073.5	1	2067.5	1	2065.5
b0874	lysO	3276			2624			816			1	2073.5	1	2067.5	1	2065.5
b0875	aqpZ	1218			1378			987.5			1	2073.5	1	2067.5	1	2065.5
b0876	ybjD	2891			2264			1056.5			1	2073.5	1	2067.5	1	2065.5
b0878	macA	1006			2105			2746.5			1	2073.5	1	2067.5	1	2065.5
b0879	macB	1679			2675			2130			1	2073.5	1	2067.5	1	2065.5
b0880	cspD	3151			2070			1420.5			1	2073.5	1	2067.5	1	2065.5
b0881	clpS	3179			2278			1879			1	2073.5	1	2067.5	1	2065.5
b0886	cydC	1331			2383			2364			1	2073.5	1	2067.5	1	2065.5
b0888	trxB	1937			2983			3193.5			1	2073.5	1	2067.5	1	2065.5
b0889	lrp	1340			1894			2464			1	2073.5	1	2067.5	1	2065.5
b0890	ftsK	1622			3355			2984			1	2073.5	1	2067.5	1	2065.5
b0891	lolA	3210			2190			803			1	2073.5	1	2067.5	1	2065.5
b0892	rarA	3332			3180			2413			1	2073.5	1	2067.5	1	2065.5
b0893	serS	2351			2992			2980			1	2073.5	1	2067.5	1	2065.5
b0894	dmsA	2915			1210			537			1	2073.5	1	2067.5	1	2065.5
b0895	dmsB	2372			1852			1637.5			1	2073.5	1	2067.5	1	2065.5
b0896	dmsC	1793			555			339.5			1	2073.5	1	2067.5	0.808084	632
b0897	ycaC	1749.5			1416			1669.5			1	2073.5	1	2067.5	1	2065.5
b0898	ycaD	2341			2423			2050.5			1	2073.5	1	2067.5	1	2065.5
b0899	ycaM	808			87			208			1	2073.5	0.223619	209.5	0.515743	431.5
b0900	ycaN	3312			2464			1480.5			1	2073.5	1	2067.5	1	2065.5
b0901	ycaK	1831			635			114			1	2073.5	1	2067.5	0.290686	263
b0904	focA	1435			1963			2286.5			1	2073.5	1	2067.5	1	2065.5
b0905	ycaO	1285			348			768			1	2073.5	0.82728	648	1	2065.5
b0907	serC	1907			2679			2714			1	2073.5	1	2067.5	1	2065.5
b0908	aroA	3092			3156			2968.5			1	2073.5	1	2067.5	1	2065.5
b0909	ycaL	2485			2035			2064.5			1	2073.5	1	2067.5	1	2065.5
b0911	rpsA	2705			1944			655			1	2073.5	1	2067.5	1	2065.5
b0914	msbA	1993			2348			2406.5			1	2073.5	1	2067.5	1	2065.5
b0915	lpxK	757			955			1684.5			1	2073.5	1	2067.5	1	2065.5
b0916	ycaQ	2311			3240			3304.5			1	2073.5	1	2067.5	1	2065.5
b0918	kdsB	997			1023			1099			1	2073.5	1	2067.5	1	2065.5
b0920	elyC	3135			2933			2107.5			1	2073.5	1	2067.5	1	2065.5
b0922	mukF	1106			2034			2377.5			1	2073.5	1	2067.5	1	2065.5
b0923	mukE	1495			2415			2896			1	2073.5	1	2067.5	1	2065.5
b0925	ldtD	1225			311			515			1	2073.5	0.74764	607	1	2065.5
b0927	gloC	1895			1109			877			1	2073.5	1	2067.5	1	2065.5
b0928	aspC	885			658			1351			1	2073.5	1	2067.5	1	2065.5
b0929	ompF	2626			1251			314.5			1	2073.5	1	2067.5	0.756342	603.5
b0930	asnS	1900			1761			1801			1	2073.5	1	2067.5	1	2065.5
b0933	ssuB	3081			2964			2082.5			1	2073.5	1	2067.5	1	2065.5
b0934	ssuC	2732			1574			1210.5			1	2073.5	1	2067.5	1	2065.5
b0935	ssuD	2242			1918			1284.5			1	2073.5	1	2067.5	1	2065.5
b0936	ssuA	2993			2694			1607.5			1	2073.5	1	2067.5	1	2065.5
b0937	ssuE	1631			1365			1498			1	2073.5	1	2067.5	1	2065.5
b0940	elfC	600			332			1031			1	2073.5	0.793075	633	1	2065.5
b0941	elfG	1482			179			131			1	2073.5	0.447696	379.5	0.332354	291.5
b0945	pyrD	2621			3045			2589			1	2073.5	1	2067.5	1	2065.5
b0947	ycbX	1955			3120			3263			1	2073.5	1	2067.5	1	2065.5
b0948	rlmL	3213			1847			827			1	2073.5	1	2067.5	1	2065.5
b0949	uup	1553			3330			3311			1	2073.5	1	2067.5	1	2065.5
b0950	pqiA	2047			2176			2265.5			1	2073.5	1	2067.5	1	2065.5
b0951	pqiB	1075			2006			2832			1	2073.5	1	2067.5	1	2065.5
b0952	pqiC	2122.5			2375			2646.5			1	2073.5	1	2067.5	1	2065.5
b0954	fabA	2316			2365			2538			1	2073.5	1	2067.5	1	2065.5
b0956	matP	1105			503			424			1	2073.5	1	2067.5	0.98493	710
b0957	ompA	2212			2539			2642.5			1	2073.5	1	2067.5	1	2065.5
b0959	sxy	598			1740			2769			1	2073.5	1	2067.5	1	2065.5
b0960	yccS	999			673			1305			1	2073.5	1	2067.5	1	2065.5
b0962	helD	2946			2791			1695			1	2073.5	1	2067.5	1	2065.5
b0963	mgsA	1663			1971			2372.5			1	2073.5	1	2067.5	1	2065.5
b0964	yccT	910			1209			1777			1	2073.5	1	2067.5	1	2065.5
b0967	rlmI	3370			3142			813.5			1	2073.5	1	2067.5	1	2065.5
b0968	yccX	1935			449			46			1	2073.5	1	2067.5	0.119673	129.5
b0969	tusE	2596			2075			1927			1	2073.5	1	2067.5	1	2065.5
b0972	hyaA	2964			3190			2749			1	2073.5	1	2067.5	1	2065.5
b0973	hyaB	1743			2671			2471			1	2073.5	1	2067.5	1	2065.5
b0974	hyaC	483			174			452.5			1	2073.5	0.435839	370.5	1	2065.5
b0975	hyaD	1519			501			296			1	2073.5	1	2067.5	0.714807	574.5
b0977	hyaF	1287			1663			1349			1	2073.5	1	2067.5	1	2065.5
b0979	appB	1542			3073			3270.5			1	2073.5	1	2067.5	1	2065.5
b0980	appA	1052			725			978			1	2073.5	1	2067.5	1	2065.5
b0981	etk	938			794			1881.5			1	2073.5	1	2067.5	1	2065.5
b0983	gfcE	2686			3227			3272.5			1	2073.5	1	2067.5	1	2065.5
b0984	gfcD	1959			1502			822			1	2073.5	1	2067.5	1	2065.5
b0986	gfcB	2122.5			2545			2799.5			1	2073.5	1	2067.5	1	2065.5
b0989	cspH	1510			1376			1369			1	2073.5	1	2067.5	1	2065.5
b0992	yccM	2474.5			885			302			1	2073.5	1	2067.5	0.727979	582
b0993	torS	1918.5			316			542			1	2073.5	0.758514	615.5	1	2065.5
b0994	torT	1266			1006			1781			1	2073.5	1	2067.5	1	2065.5
b0995	torR	2187			2664			2867			1	2073.5	1	2067.5	1	2065.5
b0996	torC	866			2953			3294			1	2073.5	1	2067.5	1	2065.5
b0999	cbpM	2463.5			1747			670.5			1	2073.5	1	2067.5	1	2065.5
b1000	cbpA	2405			2352			2409.5			1	2073.5	1	2067.5	1	2065.5
b1001	yccE	2138			942			913			1	2073.5	1	2067.5	1	2065.5
b1002	agp	1964			668			464			1	2073.5	1	2067.5	1	2065.5
b1004	wrbA	739			105			45			1	2073.5	0.268452	244.5	0.117106	127.5
b1007	rutF	1947			1708			1266			1	2073.5	1	2067.5	1	2065.5
b1008	rutE	2878			2702			2703			1	2073.5	1	2067.5	1	2065.5
b1009	rutD	2094			1067			615.5			1	2073.5	1	2067.5	1	2065.5
b1012	rutA	2620			2963			2797.5			1	2073.5	1	2067.5	1	2065.5
b1014	putA	2088			3329			2970			1	2073.5	1	2067.5	1	2065.5
b1015	putP	2979			3253			3160			1	2073.5	1	2067.5	1	2065.5
b1019	efeB	637			2970			3315.5			1	2073.5	1	2067.5	1	2065.5
b1020	phoH	2268.5			2882			1856.5			1	2073.5	1	2067.5	1	2065.5
b1021	pgaD	1890			1316			1011			1	2073.5	1	2067.5	1	2065.5
b1022	pgaC	1903			1612			1641			1	2073.5	1	2067.5	1	2065.5
b1025	dgcT	2956			3305			3334			1	2073.5	1	2067.5	1	2065.5
b1026	insF-4	2609			3013			3102.5			1	2073.5	1	2067.5	1	2065.5
b1029	ycdU	3141			3201			3207			1	2073.5	1	2067.5	1	2065.5
b1033	ghrA	2681			2817			1552			1	2073.5	1	2067.5	1	2065.5
b1034	ycdX	1307			2394			2949			1	2073.5	1	2067.5	1	2065.5
b1037	csgG	713			286			681			1	2073.5	0.692743	563.5	1	2065.5
b1038	csgF	2630			2266			2249			1	2073.5	1	2067.5	1	2065.5
b1041	csgB	1425			1542			1138.5			1	2073.5	1	2067.5	1	2065.5
b1042	csgA	1985			1685			1138.5			1	2073.5	1	2067.5	1	2065.5
b1045	ymdB	1421			2017			2580.5			1	2073.5	1	2067.5	1	2065.5
b1046	clsC	1327			1033			1190			1	2073.5	1	2067.5	1	2065.5
b1047	opgC	1022			1188			2087.5			1	2073.5	1	2067.5	1	2065.5
b1048	opgG	1950			408			485			1	2073.5	0.952397	702	1	2065.5
b1050	yceK	1771			1510			1443			1	2073.5	1	2067.5	1	2065.5
b1053	mdtG	1707			2060			2216.5			1	2073.5	1	2067.5	1	2065.5
b1054	lpxL	814			2507			3152.5			1	2073.5	1	2067.5	1	2065.5
b1055	yceA	2557			1871			1833			1	2073.5	1	2067.5	1	2065.5
b1056	yceI	2371			196			37			1	2073.5	0.487734	411.5	0.0965142	111.5
b1057	yceJ	476			1489			2658.5			1	2073.5	1	2067.5	1	2065.5
b1059	solA	2068			2929			2749			1	2073.5	1	2067.5	1	2065.5
b1060	bssS	1104			974			502			1	2073.5	1	2067.5	1	2065.5
b1062	pyrC	2961			3212			3239			1	2073.5	1	2067.5	1	2065.5
b1063	yceB	480			1089			1451			1	2073.5	1	2067.5	1	2065.5
b1064	grxB	847.5			469			877			1	2073.5	1	2067.5	1	2065.5
b1065	mdtH	758			272			420			1	2073.5	0.661614	537.5	0.976829	706
b1067	yceH	547			1728			2802.5			1	2073.5	1	2067.5	1	2065.5
b1068	yceM	1748			839			848			1	2073.5	1	2067.5	1	2065.5
b1069	murJ	2722			3322			3182			1	2073.5	1	2067.5	1	2065.5
b1070	flgN	2114			2064			2249			1	2073.5	1	2067.5	1	2065.5
b1073	flgB	2161			1167			1020			1	2073.5	1	2067.5	1	2065.5
b1074	flgC	1960			1973			2220			1	2073.5	1	2067.5	1	2065.5
b1075	flgD	2666			1744			987.5			1	2073.5	1	2067.5	1	2065.5
b1076	flgE	2947			3049			2863.5			1	2073.5	1	2067.5	1	2065.5
b1077	flgF	2527			2604			1123.5			1	2073.5	1	2067.5	1	2065.5
b1078	flgG	768			2184			3012			1	2073.5	1	2067.5	1	2065.5
b1079	flgH	2957			514			78			1	2073.5	1	2067.5	0.201019	195.5
b1081	flgJ	453			1180			2447.5			1	2073.5	1	2067.5	1	2065.5
b1082	flgK	1369			80			190			1	2073.5	0.206052	194.5	0.473651	397
b1083	flgL	799			2569			3184.5			1	2073.5	1	2067.5	1	2065.5
b1086	rluC	2700			1135			440.5			1	2073.5	1	2067.5	1	2065.5
b1090	plsX	1368			1985			2693.5			1	2073.5	1	2067.5	1	2065.5
b1092	fabD	900			1798			1525.5			1	2073.5	1	2067.5	1	2065.5
b1096	pabC	3165			2985			2182.5			1	2073.5	1	2067.5	1	2065.5
b1100	ycfH	992			814			1225			1	2073.5	1	2067.5	1	2065.5
b1101	ptsG	3154.5			3334			3354			1	2073.5	1	2067.5	1	2065.5
b1106	thiK	1133.5			1715			2213.5			1	2073.5	1	2067.5	1	2065.5
b1107	nagZ	2504			1213			1046.5			1	2073.5	1	2067.5	1	2065.5
b1108	ycfP	1725			2169			2602.5			1	2073.5	1	2067.5	1	2065.5
b1110	ycfJ	2539			2495			2592			1	2073.5	1	2067.5	1	2065.5
b1112	bhsA	681			1075			1599			1	2073.5	1	2067.5	1	2065.5
b1113	ldtC	898			1131			1614.5			1	2073.5	1	2067.5	1	2065.5
b1114	mfd	2043			1420			917			1	2073.5	1	2067.5	1	2065.5
b1115	ycfT	893			259			132			1	2073.5	0.632459	518.5	0.334792	294
b1116	lolC	2590.5			3242			3297			1	2073.5	1	2067.5	1	2065.5
b1117	lolD	921			2125			2890			1	2073.5	1	2067.5	1	2065.5
b1118	lolE	3236			3276			2244.5			1	2073.5	1	2067.5	1	2065.5
b1119	nagK	719			2417			3141.5			1	2073.5	1	2067.5	1	2065.5
b1120	cobB	1916			1821			2242.5			1	2073.5	1	2067.5	1	2065.5
b1121	ycfZ	2256			1321			1203			1	2073.5	1	2067.5	1	2065.5
b1122	ymfA	2456			2294			2381.5			1	2073.5	1	2067.5	1	2065.5
b1123	potD	1302			800			571			1	2073.5	1	2067.5	1	2065.5
b1124	potC	2573			2057			1220			1	2073.5	1	2067.5	1	2065.5
b1126	potA	2104			154			36			1	2073.5	0.388046	336.5	0.0939333	109.5
b1128	roxA	1969			928			691			1	2073.5	1	2067.5	1	2065.5
b1129	phoQ	546			62			227.5			1	2073.5	0.160541	157.5	0.559664	466.5
b1131	purB	2107			3220			3053			1	2073.5	1	2067.5	1	2065.5
b1132	hflD	2821			871			363			1	2073.5	1	2067.5	0.859023	654
b1133	mnmA	3105			3140			2736.5			1	2073.5	1	2067.5	1	2065.5
b1134	nudJ	2039			364			164			1	2073.5	0.861129	663	0.412016	354.5
b1135	rluE	1869			2467			2814			1	2073.5	1	2067.5	1	2065.5
b1138	ymfE	1133.5			1333			1883			1	2073.5	1	2067.5	1	2065.5
b1140	intE	1133.5			2180			2765.5			1	2073.5	1	2067.5	1	2065.5
b1141	xisE	3113.5			2101			1536.5			1	2073.5	1	2067.5	1	2065.5
b1143	ymfI	1851			1085			790.5			1	2073.5	1	2067.5	1	2065.5
b1145	ymfK	1979			2364			1810			1	2073.5	1	2067.5	1	2065.5
b1146	ymfT	3011			1960			1316.5			1	2073.5	1	2067.5	1	2065.5
b1148	ymfM	604			771			777			1	2073.5	1	2067.5	1	2065.5
b1153	ymfQ	2907			2700			2695.5			1	2073.5	1	2067.5	1	2065.5
b1154	ycfK	1565			2286			2769			1	2073.5	1	2067.5	1	2065.5
b1158	pinE	1169			237			31			1	2073.5	0.58257	484.5	0.081006	102.5
b1159	mcrA	1724			2749			3068.5			1	2073.5	1	2067.5	1	2065.5
b1160	iraM	1133.5			852			722.5			1	2073.5	1	2067.5	1	2065.5
b1163	bluF	1016			58			50			1	2073.5	0.15036	149.5	0.129927	136
b1167	ymgC	3378			2208			1554.5			1	2073.5	1	2067.5	1	2065.5
b1168	pdeG	2272			411			469			1	2073.5	0.958523	705	1	2065.5
b1171	ymgD	1634			466			236			1	2073.5	1	2067.5	0.580286	481.5
b1176	minC	3071			2778			1863			1	2073.5	1	2067.5	1	2065.5
b1177	ycgJ	2560			386			16			1	2073.5	0.907094	683	0.0419941	53.5
b1178	pliG	1892			1928			2207			1	2073.5	1	2067.5	1	2065.5
b1179	ycgL	800			1245			1910			1	2073.5	1	2067.5	1	2065.5
b1181	ycgN	2622			2359			2381.5			1	2073.5	1	2067.5	1	2065.5
b1182	hlyE	1795			2276			2394			1	2073.5	1	2067.5	1	2065.5
b1183	umuD	511.5			675			1026.5			1	2073.5	1	2067.5	1	2065.5
b1184	umuC	2640			3266			3314			1	2073.5	1	2067.5	1	2065.5
b1185	dsbB	620			1548			2573.5			1	2073.5	1	2067.5	1	2065.5
b1187	fadR	1467			2120			1938.5			1	2073.5	1	2067.5	1	2065.5
b1188	ycgB	3133			3061			2059.5			1	2073.5	1	2067.5	1	2065.5
b1189	dadA	1037			766			978			1	2073.5	1	2067.5	1	2065.5
b1190	dadX	2188			3128			3253			1	2073.5	1	2067.5	1	2065.5
b1191	cvrA	1385			2192			1760			1	2073.5	1	2067.5	1	2065.5
b1192	ldcA	1372			2525			2399			1	2073.5	1	2067.5	1	2065.5
b1194	ycgR	1474			679			500			1	2073.5	1	2067.5	1	2065.5
b1195	ymgE	2353			1815			1585			1	2073.5	1	2067.5	1	2065.5
b1196	ycgY	860			615			1090.5			1	2073.5	1	2067.5	1	2065.5
b1198	dhaM	2032			2518			2543			1	2073.5	1	2067.5	1	2065.5
b1199	dhaL	1365			1590			1692.5			1	2073.5	1	2067.5	1	2065.5
b1200	dhaK	1394			396			609.5			1	2073.5	0.927768	692	1	2065.5
b1201	dhaR	2361			3183			2653			1	2073.5	1	2067.5	1	2065.5
b1202	ycgV	3174			2172			656			1	2073.5	1	2067.5	1	2065.5
b1204	pth	1298			1353			1523			1	2073.5	1	2067.5	1	2065.5
b1206	dauA	2614			236			101			1	2073.5	0.580286	483	0.258531	237.5
b1207	prs	624			1688			2459.5			1	2073.5	1	2067.5	1	2065.5
b1211	prfA	1389			2491			2707			1	2073.5	1	2067.5	1	2065.5
b1212	prmC	2007			1837			1308.5			1	2073.5	1	2067.5	1	2065.5
b1213	ychQ	1692			614			331.5			1	2073.5	1	2067.5	0.788775	623
b1214	ychA	2162			2845			3045.5			1	2073.5	1	2067.5	1	2065.5
b1215	kdsA	3219			2787			1343.5			1	2073.5	1	2067.5	1	2065.5
b1218	chaC	1380			2339			2876.5			1	2073.5	1	2067.5	1	2065.5
b1220	ychO	2625			2605			1788			1	2073.5	1	2067.5	1	2065.5
b1221	narL	575			63			62			1	2073.5	0.163082	160	0.160541	160.5
b1222	narX	2684			3039			2475			1	2073.5	1	2067.5	1	2065.5
b1225	narH	829			2255			2711			1	2073.5	1	2067.5	1	2065.5
b1227	narI	2129			2622			2856			1	2073.5	1	2067.5	1	2065.5
b1232	purU	1438			1262			316			1	2073.5	1	2067.5	0.758514	605
b1235	rssB	1160.5			2844			3219.5			1	2073.5	1	2067.5	1	2065.5
b1236	galU	1915			17			1			1	2073.5	0.0446057	56	0.0026362	14
b1238	tdk	991			1987			2744.5			1	2073.5	1	2067.5	1	2065.5
b1243	oppA	642			859			1551			1	2073.5	1	2067.5	1	2065.5
b1245	oppC	592			2329			3137			1	2073.5	1	2067.5	1	2065.5
b1247	oppF	1029			430			510			1	2073.5	0.997041	720	1	2065.5
b1248	yciU	951			1345			1927			1	2073.5	1	2067.5	1	2065.5
b1250	kch	3061			1873			477			1	2073.5	1	2067.5	1	2065.5
b1253	yciA	947			579			343			1	2073.5	1	2067.5	0.816629	636
b1254	yciB	3344			2397			621			1	2073.5	1	2067.5	1	2065.5
b1255	yciC	1787			2620			2959.5			1	2073.5	1	2067.5	1	2065.5
b1256	ompW	1875			2434			2789			1	2073.5	1	2067.5	1	2065.5
b1257	yciE	804			1623			2504			1	2073.5	1	2067.5	1	2065.5
b1258	yciF	838			952			533.5			1	2073.5	1	2067.5	1	2065.5
b1262	trpC	2813			2901			2439.5			1	2073.5	1	2067.5	1	2065.5
b1264	trpE	2520			3335			3361			1	2073.5	1	2067.5	1	2065.5
b1266	yciV	552			359			771.5			1	2073.5	0.850589	658	1	2065.5
b1268	yciQ	1757			743			940			1	2073.5	1	2067.5	1	2065.5
b1269	rluB	2948			3076			3107			1	2073.5	1	2067.5	1	2065.5
b1270	btuR	2213			1859			1545.5			1	2073.5	1	2067.5	1	2065.5
b1273	yciN	1418			1421			1573.5			1	2073.5	1	2067.5	1	2065.5
b1274	topA	3107			1391			687			1	2073.5	1	2067.5	1	2065.5
b1275	cysB	2941			3041			2519.5			1	2073.5	1	2067.5	1	2065.5
b1276	acnA	667			94			478			1	2073.5	0.241112	224.5	1	2065.5
b1279	lapA	2729			2081			1838.5			1	2073.5	1	2067.5	1	2065.5
b1281	pyrF	2493			1418			505.5			1	2073.5	1	2067.5	1	2065.5
b1282	yciH	631			1146			1910			1	2073.5	1	2067.5	1	2065.5
b1285	pdeR	462			1658			2187			1	2073.5	1	2067.5	1	2065.5
b1286	rnb	2106			1579			1478			1	2073.5	1	2067.5	1	2065.5
b1287	yciW	2232			1178			1242			1	2073.5	1	2067.5	1	2065.5
b1288	fabI	1600			2641			3020			1	2073.5	1	2067.5	1	2065.5
b1290	sapF	1767			1962			2175.5			1	2073.5	1	2067.5	1	2065.5
b1292	sapC	1994			1447			1423.5			1	2073.5	1	2067.5	1	2065.5
b1293	sapB	1487			751			928.5			1	2073.5	1	2067.5	1	2065.5
b1296	puuP	2934			3313			3343.5			1	2073.5	1	2067.5	1	2065.5
b1297	puuA	2728			2684			1836			1	2073.5	1	2067.5	1	2065.5
b1298	puuD	1715			1770			2064.5			1	2073.5	1	2067.5	1	2065.5
b1299	puuR	2801			2119			1439			1	2073.5	1	2067.5	1	2065.5
b1300	puuC	641			3169			3357			1	2073.5	1	2067.5	1	2065.5
b1301	puuB	2021			1407			949			1	2073.5	1	2067.5	1	2065.5
b1302	puuE	2546			2144			925			1	2073.5	1	2067.5	1	2065.5
b1304	pspA	564			1791			2840			1	2073.5	1	2067.5	1	2065.5
b1308	pspE	1388			788			217			1	2073.5	1	2067.5	0.536613	446.5
b1309	ycjM	2766			2097			1085			1	2073.5	1	2067.5	1	2065.5
b1310	ycjN	440			181			528.5			1	2073.5	0.452428	384.5	1	2065.5
b1311	ycjO	1625			2801			3115.5			1	2073.5	1	2067.5	1	2065.5
b1312	ycjP	1230			742			693			1	2073.5	1	2067.5	1	2065.5
b1313	ycjQ	3099			3222			3241.5			1	2073.5	1	2067.5	1	2065.5
b1315	ycjS	635			157			284.5			1	2073.5	0.395253	342.5	0.688313	555
b1319	ompG	2012			2935			3134.5			1	2073.5	1	2067.5	1	2065.5
b1320	ycjW	544			2486			3210			1	2073.5	1	2067.5	1	2065.5
b1321	ycjX	701			2088			2507			1	2073.5	1	2067.5	1	2065.5
b1322	ycjF	1048			1492			1851.5			1	2073.5	1	2067.5	1	2065.5
b1323	tyrR	3297			3257			2091			1	2073.5	1	2067.5	1	2065.5
b1324	tpx	2041			2225			2504			1	2073.5	1	2067.5	1	2065.5
b1325	ycjG	501			438			223			1	2073.5	1	2067.5	0.550461	458.5
b1326	mpaA	869			1691			1963.5			1	2073.5	1	2067.5	1	2065.5
b1327	ycjY	1692			1320			1503			1	2073.5	1	2067.5	1	2065.5
b1328	pgrR	1554			477			380.5			1	2073.5	1	2067.5	0.894624	669
b1330	ynaI	2906			2802			2628			1	2073.5	1	2067.5	1	2065.5
b1331	insH-4	1995			2333			2605.5			1	2073.5	1	2067.5	1	2065.5
b1334	fnr	1879			750			530			1	2073.5	1	2067.5	1	2065.5
b1335	ogt	1573			665			221.5			1	2073.5	1	2067.5	0.548156	457
b1336	abgT	2875			2999			2700.5			1	2073.5	1	2067.5	1	2065.5
b1337	abgB	902			2902			3109			1	2073.5	1	2067.5	1	2065.5
b1338	abgA	2814			2308			1610			1	2073.5	1	2067.5	1	2065.5
b1339	abgR	2853			2344			1480.5			1	2073.5	1	2067.5	1	2065.5
b1340	smrA	3301			2140			1459			1	2073.5	1	2067.5	1	2065.5
b1341	dgcM	2279.5			3235			3304.5			1	2073.5	1	2067.5	1	2065.5
b1342	zntB	3374			1981			476			1	2073.5	1	2067.5	1	2065.5
b1343	dbpA	1836			1428			1101			1	2073.5	1	2067.5	1	2065.5
b1345	intR	1051			2409			2907.5			1	2073.5	1	2067.5	1	2065.5
b1346	xisR	3363			2136			1380.5			1	2073.5	1	2067.5	1	2065.5
b1347	rcbA	2711			1857			1353.5			1	2073.5	1	2067.5	1	2065.5
b1349	recT	1267			1846			2182.5			1	2073.5	1	2067.5	1	2065.5
b1350	recE	586			107			690			1	2073.5	0.273403	248	1	2065.5
b1351	racC	2885			2061			1698			1	2073.5	1	2067.5	1	2065.5
b1352	kilR	2513.5			1804			1409			1	2073.5	1	2067.5	1	2065.5
b1356	racR	3242			2638			2416.5			1	2073.5	1	2067.5	1	2065.5
b1357	ydaS	1586			1592			1790			1	2073.5	1	2067.5	1	2065.5
b1358	ydaT	751			638			1039			1	2073.5	1	2067.5	1	2065.5
b1359	ydaU	2967			2612			2286.5			1	2073.5	1	2067.5	1	2065.5
b1360	ydaV	949			2234			2964.5			1	2073.5	1	2067.5	1	2065.5
b1363	trkG	2105			1956			1901			1	2073.5	1	2067.5	1	2065.5
b1365	ynaK	1201			1336			1633.5			1	2073.5	1	2067.5	1	2065.5
b1372	stfR	660			106			838			1	2073.5	0.270928	246.5	1	2065.5
b1373	tfaR	2646			2610			2677.5			1	2073.5	1	2067.5	1	2065.5
b1374	pinR	3052			2543			1545.5			1	2073.5	1	2067.5	1	2065.5
b1377	ompN	2523			3185			2772			1	2073.5	1	2067.5	1	2065.5
b1378	ydbK	789			3109			2956			1	2073.5	1	2067.5	1	2065.5
b1379	hslJ	1064			1203			1039			1	2073.5	1	2067.5	1	2065.5
b1380	ldhA	2073			2243			2552.5			1	2073.5	1	2067.5	1	2065.5
b1382	ynbE	1714			1401			1248			1	2073.5	1	2067.5	1	2065.5
b1384	feaR	2519			1404			391			1	2073.5	1	2067.5	0.917448	680
b1385	feaB	2196			2606			2665.5			1	2073.5	1	2067.5	1	2065.5
b1387	paaZ	648			143			427			1	2073.5	0.361509	315	0.990991	713
b1388	paaA	444			2218			3163			1	2073.5	1	2067.5	1	2065.5
b1391	paaD	2263			2292			2478.5			1	2073.5	1	2067.5	1	2065.5
b1393	paaF	2623			225			38			1	2073.5	0.555065	463	0.0990936	114.5
b1394	paaG	2226			2273			2132.5			1	2073.5	1	2067.5	1	2065.5
b1396	paaI	931			135			44			1	2073.5	0.342096	301	0.114538	124.5
b1397	paaJ	1257			3079			3298			1	2073.5	1	2067.5	1	2065.5
b1398	paaK	1010			862			1617			1	2073.5	1	2067.5	1	2065.5
b1399	paaX	3224.5			2533			1581			1	2073.5	1	2067.5	1	2065.5
b1408	ynbA	680			1736			2729.5			1	2073.5	1	2067.5	1	2065.5
b1410	ynbC	1089			757			1207			1	2073.5	1	2067.5	1	2065.5
b1411	ynbD	1264			519			528.5			1	2073.5	1	2067.5	1	2065.5
b1412	azoR	537			1638			2729.5			1	2073.5	1	2067.5	1	2065.5
b1413	hrpA	2859			2877			1800			1	2073.5	1	2067.5	1	2065.5
b1414	ydcF	1665			1951			2164			1	2073.5	1	2067.5	1	2065.5
b1415	aldA	2610			3000			1866.5			1	2073.5	1	2067.5	1	2065.5
b1418	cybB	1821			1919			1356.5			1	2073.5	1	2067.5	1	2065.5
b1421	trg	2191			3319			3231.5			1	2073.5	1	2067.5	1	2065.5
b1422	ydcI	578			773			1511			1	2073.5	1	2067.5	1	2065.5
b1423	ydcJ	936			938			1058			1	2073.5	1	2067.5	1	2065.5
b1426	ydcH	1442			1370			1420.5			1	2073.5	1	2067.5	1	2065.5
b1427	rimL	1707			808			621			1	2073.5	1	2067.5	1	2065.5
b1428	ydcK	878			1048			1663			1	2073.5	1	2067.5	1	2065.5
b1430	tehB	1185			1148			1560.5			1	2073.5	1	2067.5	1	2065.5
b1431	ydcL	534			510			923.5			1	2073.5	1	2067.5	1	2065.5
b1433	ydcO	1295			369			201			1	2073.5	0.871634	668	0.49943	416.5
b1434	sutR	2368			2216			1372			1	2073.5	1	2067.5	1	2065.5
b1435	rlhA	1113			901			1520.5			1	2073.5	1	2067.5	1	2065.5
b1436	yncJ	659			1013			1463.5			1	2073.5	1	2067.5	1	2065.5
b1439	ydcR	2783			1546			1159			1	2073.5	1	2067.5	1	2065.5
b1443	ydcV	1133.5			1398			2146.5			1	2073.5	1	2067.5	1	2065.5
b1444	patD	3346			3054			711			1	2073.5	1	2067.5	1	2065.5
b1447	ydcZ	920			1233			1119.5			1	2073.5	1	2067.5	1	2065.5
b1448	mnaT	1470			2013			2538			1	2073.5	1	2067.5	1	2065.5
b1452	yncE	2322			2627			2681			1	2073.5	1	2067.5	1	2065.5
b1453	ansP	2628			2392			1993			1	2073.5	1	2067.5	1	2065.5
b1454	yncG	1643			870			820			1	2073.5	1	2067.5	1	2065.5
b1455	yncH	1594			1422			1369			1	2073.5	1	2067.5	1	2065.5
b1457	ydcD	946			860			1229			1	2073.5	1	2067.5	1	2065.5
b1460	ydcC	603			162			179			1	2073.5	0.407234	351.5	0.447696	381.5
b1462	yddH	2278			2309			1485			1	2073.5	1	2067.5	1	2065.5
b1463	nhoA	1637			2110			2258			1	2073.5	1	2067.5	1	2065.5
b1464	yddE	3293			2890			2353.5			1	2073.5	1	2067.5	1	2065.5
b1466	narW	3375			2986			2876.5			1	2073.5	1	2067.5	1	2065.5
b1468	narZ	1823			2766			2441			1	2073.5	1	2067.5	1	2065.5
b1469	narU	1350			2469			2486			1	2073.5	1	2067.5	1	2065.5
b1473	yddG	1066			556			771.5			1	2073.5	1	2067.5	1	2065.5
b1474	fdnG	2484			447			226			1	2073.5	1	2067.5	0.557365	464.5
b1477	yddM	1059			372			178			1	2073.5	0.87792	671	0.445327	379.5
b1478	adhP	2913			2834			1748.5			1	2073.5	1	2067.5	1	2065.5
b1479	maeA	1758			1171			1111			1	2073.5	1	2067.5	1	2065.5
b1480	sra	3058.5			1843			980			1	2073.5	1	2067.5	1	2065.5
b1481	bdm	1133.5			718			397			1	2073.5	1	2067.5	0.929828	686
b1485	ddpC	1921			1211			1448			1	2073.5	1	2067.5	1	2065.5
b1486	ddpB	2279.5			3102			3225			1	2073.5	1	2067.5	1	2065.5
b1487	ddpA	1481			177			135.5			1	2073.5	0.442958	374.5	0.342096	298.5
b1489	dosP	2936.5			2592			498			1	2073.5	1	2067.5	1	2065.5
b1490	dosC	2583			3064			2473.5			1	2073.5	1	2067.5	1	2065.5
b1492	gadC	2202			2083			2071.5			1	2073.5	1	2067.5	1	2065.5
b1495	yddB	1047			3174			3074			1	2073.5	1	2067.5	1	2065.5
b1496	yddA	709			473			1093			1	2073.5	1	2067.5	1	2065.5
b1498	ydeN	1678			397			371			1	2073.5	0.929828	693	0.875826	661
b1499	ydeO	2743.5			1201			550			1	2073.5	1	2067.5	1	2065.5
b1501	ydeP	1881			1207			1486			1	2073.5	1	2067.5	1	2065.5
b1502	ydeQ	1794			837			399			1	2073.5	1	2067.5	0.933944	688
b1503	ydeR	2108			714			546.5			1	2073.5	1	2067.5	1	2065.5
b1504	ydeS	3050			2667			2573.5			1	2073.5	1	2067.5	1	2065.5
b1507	hipA	2294			2768			1018			1	2073.5	1	2067.5	1	2065.5
b1508	hipB	2789			2007			1646.5			1	2073.5	1	2067.5	1	2065.5
b1512	lsrR	2985			3158			3184.5			1	2073.5	1	2067.5	1	2065.5
b1513	lsrA	1190			1436			2071.5			1	2073.5	1	2067.5	1	2065.5
b1514	lsrC	1192			337			120			1	2073.5	0.803803	637	0.305442	274
b1515	lsrD	2002			222			104			1	2073.5	0.548156	457.5	0.263494	241
b1519	tam	3147			825			240.5			1	2073.5	1	2067.5	0.589414	488
b1521	uxaB	677			910			1889.5			1	2073.5	1	2067.5	1	2065.5
b1522	dgcF	2775			3113			3179			1	2073.5	1	2067.5	1	2065.5
b1523	yneG	3266			2403			2046.5			1	2073.5	1	2067.5	1	2065.5
b1524	glsB	625			470			857			1	2073.5	1	2067.5	1	2065.5
b1527	yneK	3131			3014			2746.5			1	2073.5	1	2067.5	1	2065.5
b1528	ydeA	2024			587			212			1	2073.5	1	2067.5	0.525033	437
b1529	marC	1567			310			161			1	2073.5	0.745461	605.5	0.404841	347.5
b1530	marR	1607.5			1887			2303.5			1	2073.5	1	2067.5	1	2065.5
b1531	marA	815			1366			2150.5			1	2073.5	1	2067.5	1	2065.5
b1532	marB	1336			432			97			1	2073.5	1	2067.5	0.248586	228.5
b1533	eamA	1753			2219			2369.5			1	2073.5	1	2067.5	1	2065.5
b1534	ydeE	2286.5			1020			809			1	2073.5	1	2067.5	1	2065.5
b1535	dgcZ	1927			670			797			1	2073.5	1	2067.5	1	2065.5
b1536	ydeI	1666			931			331.5			1	2073.5	1	2067.5	0.790926	624
b1537	ydeJ	741			1607			2538			1	2073.5	1	2067.5	1	2065.5
b1538	dcp	574			2853			3175			1	2073.5	1	2067.5	1	2065.5
b1540	ydfH	2260			2154			1842			1	2073.5	1	2067.5	1	2065.5
b1542	ydfI	497			1410			2613			1	2073.5	1	2067.5	1	2065.5
b1545	pinQ	2559			1286			740			1	2073.5	1	2067.5	1	2065.5
b1549	ydfO	945			1516			2232.5			1	2073.5	1	2067.5	1	2065.5
b1550	gnsB	3001			1893			1179			1	2073.5	1	2067.5	1	2065.5
b1554	rrrQ	753			1639			2580.5			1	2073.5	1	2067.5	1	2065.5
b1556	essQ	1963			1569			1380.5			1	2073.5	1	2067.5	1	2065.5
b1558	cspF	605			960			1369			1	2073.5	1	2067.5	1	2065.5
b1559	ydfT	1833			2650			2973.5			1	2073.5	1	2067.5	1	2065.5
b1560	ydfU	1692			1254			1823.5			1	2073.5	1	2067.5	1	2065.5
b1561	rem	3007			1879			493			1	2073.5	1	2067.5	1	2065.5
b1565	ydfV	1546.5			1593			1828			1	2073.5	1	2067.5	1	2065.5
b1569	dicC	3024.5			2032			1463.5			1	2073.5	1	2067.5	1	2065.5
b1572	ydfB	2658			1661			927			1	2073.5	1	2067.5	1	2065.5
b1580	rspB	1236			1504			1762			1	2073.5	1	2067.5	1	2065.5
b1581	rspA	2096			153			102			1	2073.5	0.385641	334.5	0.261013	239.5
b1582	ynfA	3197			1605			734.5			1	2073.5	1	2067.5	1	2065.5
b1584	speG	2308			2459			2638.5			1	2073.5	1	2067.5	1	2065.5
b1585	ynfC	2258			2718			2904			1	2073.5	1	2067.5	1	2065.5
b1586	ynfD	2169			1024			205.5			1	2073.5	1	2067.5	0.508761	425.5
b1587	ynfE	977			936			1732			1	2073.5	1	2067.5	1	2065.5
b1588	ynfF	2861			1601			836			1	2073.5	1	2067.5	1	2065.5
b1590	ynfH	2440			2022			714			1	2073.5	1	2067.5	1	2065.5
b1591	dmsD	2144			1413			810.5			1	2073.5	1	2067.5	1	2065.5
b1592	clcB	3184			2291			913			1	2073.5	1	2067.5	1	2065.5
b1593	ynfK	3159			2944			2876.5			1	2073.5	1	2067.5	1	2065.5
b1594	mlc	3228			3290			3300.5			1	2073.5	1	2067.5	1	2065.5
b1595	ynfL	1707			1684			1433.5			1	2073.5	1	2067.5	1	2065.5
b1596	ynfM	1374			2058			2265.5			1	2073.5	1	2067.5	1	2065.5
b1600	mdtJ	569			1174			2089.5			1	2073.5	1	2067.5	1	2065.5
b1603	pntA	2952			2850			2059.5			1	2073.5	1	2067.5	1	2065.5
b1604	ydgH	2933			1808			419			1	2073.5	1	2067.5	0.974801	705
b1605	ydgI	2763			1486			1116.5			1	2073.5	1	2067.5	1	2065.5
b1606	folM	2556			915			475			1	2073.5	1	2067.5	1	2065.5
b1607	ydgC	1133.5			805			767			1	2073.5	1	2067.5	1	2065.5
b1608	rstA	1462			1637			1938.5			1	2073.5	1	2067.5	1	2065.5
b1609	rstB	1764			1485			1589			1	2073.5	1	2067.5	1	2065.5
b1611	fumC	1970			801			683			1	2073.5	1	2067.5	1	2065.5
b1612	fumA	2570			3254			3238			1	2073.5	1	2067.5	1	2065.5
b1613	manA	1338			864			1329			1	2073.5	1	2067.5	1	2065.5
b1614	ydgA	2874			1380			458			1	2073.5	1	2067.5	1	2065.5
b1615	uidC	2057.5			1596			1509			1	2073.5	1	2067.5	1	2065.5
b1617	uidA	875			68			81			1	2073.5	0.175765	169.5	0.208566	200.5
b1619	hdhA	516			1968			2996.5			1	2073.5	1	2067.5	1	2065.5
b1620	malI	1692			1583			1781			1	2073.5	1	2067.5	1	2065.5
b1621	malX	451			620			956			1	2073.5	1	2067.5	1	2065.5
b1622	malY	2743.5			2115			1326.5			1	2073.5	1	2067.5	1	2065.5
b1623	add	3324			3221			3211			1	2073.5	1	2067.5	1	2065.5
b1624	ydgJ	2835			3005			1808			1	2073.5	1	2067.5	1	2065.5
b1625	cnu	2926			1953			1380.5			1	2073.5	1	2067.5	1	2065.5
b1626	ydgK	2228			2158			2316.5			1	2073.5	1	2067.5	1	2065.5
b1627	rsxA	1853			2301			2689.5			1	2073.5	1	2067.5	1	2065.5
b1628	rsxB	716			1699			2685.5			1	2073.5	1	2067.5	1	2065.5
b1630	rsxD	2331			2239			1845.5			1	2073.5	1	2067.5	1	2065.5
b1631	rsxG	2537			2431			1644			1	2073.5	1	2067.5	1	2065.5
b1632	rsxE	3024.5			2915			2876.5			1	2073.5	1	2067.5	1	2065.5
b1633	nth	3233.5			1849			846.5			1	2073.5	1	2067.5	1	2065.5
b1634	dtpA	890			1536			2001			1	2073.5	1	2067.5	1	2065.5
b1635	gstA	3236			2008			780			1	2073.5	1	2067.5	1	2065.5
b1636	pdxY	2737			402			147			1	2073.5	0.940107	696	0.37118	323.5
b1639	mliC	1571			1649			1927			1	2073.5	1	2067.5	1	2065.5
b1640	anmK	1707			1753			1965			1	2073.5	1	2067.5	1	2065.5
b1641	slyB	688			605			1175			1	2073.5	1	2067.5	1	2065.5
b1642	slyA	2014			1290			1076			1	2073.5	1	2067.5	1	2065.5
b1643	ydhI	1268			760			445			1	2073.5	1	2067.5	1	2065.5
b1644	ydhJ	2296			1197			719			1	2073.5	1	2067.5	1	2065.5
b1645	ydhK	1440			1588			2225			1	2073.5	1	2067.5	1	2065.5
b1646	sodC	957			1758			2547			1	2073.5	1	2067.5	1	2065.5
b1648	ydhL	892			1151			1505			1	2073.5	1	2067.5	1	2065.5
b1649	nemR	1184			1231			1577.5			1	2073.5	1	2067.5	1	2065.5
b1650	nemA	1090			74			74			1	2073.5	0.190936	183.5	0.190936	187
b1652	rnt	1633			1836			877			1	2073.5	1	2067.5	1	2065.5
b1655	mepH	3014			3037			3050			1	2073.5	1	2067.5	1	2065.5
b1656	sodB	1171			1080			716.5			1	2073.5	1	2067.5	1	2065.5
b1657	ydhP	1932			3167			3293			1	2073.5	1	2067.5	1	2065.5
b1659	ydhB	1222			1648			2432.5			1	2073.5	1	2067.5	1	2065.5
b1660	ydhC	1929			502			423			1	2073.5	1	2067.5	0.982907	709
b1661	cfa	2076			3172			3277			1	2073.5	1	2067.5	1	2065.5
b1662	ribC	656			1799			2794			1	2073.5	1	2067.5	1	2065.5
b1663	mdtK	1031			3175			3337.5			1	2073.5	1	2067.5	1	2065.5
b1668	ydhS	3119			2412			973			1	2073.5	1	2067.5	1	2065.5
b1669	ydhT	2454			1501			645			1	2073.5	1	2067.5	1	2065.5
b1670	ydhU	1026.5			1093			1196			1	2073.5	1	2067.5	1	2065.5
b1673	ydhV	2851			754			486.5			1	2073.5	1	2067.5	1	2065.5
b1674	ydhY	1738			1125			831			1	2073.5	1	2067.5	1	2065.5
b1675	fumD	460			551			377.5			1	2073.5	1	2067.5	0.890457	667
b1676	pykF	797			676			1820			1	2073.5	1	2067.5	1	2065.5
b1677	lpp	2791			1666			445			1	2073.5	1	2067.5	1	2065.5
b1679	sufE	1880			496			374			1	2073.5	1	2067.5	0.882105	664
b1680	sufS	874			195			432.5			1	2073.5	0.485391	409.5	1	2065.5
b1681	sufD	2390			441			504			1	2073.5	1	2067.5	1	2065.5
b1682	sufC	1210			1856			2014			1	2073.5	1	2067.5	1	2065.5
b1685	ydiH	1667			768			321			1	2073.5	1	2067.5	0.769353	612.5
b1687	ydiJ	1861			3371			3322			1	2073.5	1	2067.5	1	2065.5
b1688	ydiK	1532			2914			2742.5			1	2073.5	1	2067.5	1	2065.5
b1690	ydiM	2550			2796			2192			1	2073.5	1	2067.5	1	2065.5
b1692	ydiB	1197			464			737			1	2073.5	1	2067.5	1	2065.5
b1693	aroD	3010			1106			240.5			1	2073.5	1	2067.5	0.591693	489.5
b1694	ydiF	1920			3189			2777.5			1	2073.5	1	2067.5	1	2065.5
b1696	ydiP	1818			1044			1487.5			1	2073.5	1	2067.5	1	2065.5
b1697	ydiQ	1282			2451			2991.5			1	2073.5	1	2067.5	1	2065.5
b1698	ydiR	3176.5			1017			200			1	2073.5	1	2067.5	0.497094	414.5
b1699	ydiS	1249			2626			1568			1	2073.5	1	2067.5	1	2065.5
b1701	fadK	1455			693			1113			1	2073.5	1	2067.5	1	2065.5
b1702	ppsA	2247			1112			471			1	2073.5	1	2067.5	1	2065.5
b1703	ppsR	1349			2299			2230			1	2073.5	1	2067.5	1	2065.5
b1705	ydiE	1061			1159			1282			1	2073.5	1	2067.5	1	2065.5
b1707	ydiV	2406			1723			1024.5			1	2073.5	1	2067.5	1	2065.5
b1708	nlpC	2594			1577			1163.5			1	2073.5	1	2067.5	1	2065.5
b1709	btuD	2167			2586			2018.5			1	2073.5	1	2067.5	1	2065.5
b1710	btuE	1798			1553			1413			1	2073.5	1	2067.5	1	2065.5
b1713	pheT	585			909			1168			1	2073.5	1	2067.5	1	2065.5
b1714	pheS	2237			418			99			1	2073.5	0.972771	709	0.253561	233.5
b1719	thrS	2983			3327			3091			1	2073.5	1	2067.5	1	2065.5
b1723	pfkB	1866			649			861			1	2073.5	1	2067.5	1	2065.5
b1725	yniA	1576			1400			1359			1	2073.5	1	2067.5	1	2065.5
b1727	hxpB	1464			2335			2840			1	2073.5	1	2067.5	1	2065.5
b1728	ydjM	1021			1950			2703			1	2073.5	1	2067.5	1	2065.5
b1729	tcyP	1186			188			351			1	2073.5	0.468945	397.5	0.833653	644
b1730	ydjO	2863			2777			2166			1	2073.5	1	2067.5	1	2065.5
b1731	cedA	682			619			463			1	2073.5	1	2067.5	1	2065.5
b1732	katE	1409			2478			2024			1	2073.5	1	2067.5	1	2065.5
b1733	chbG	3365			3038			2971			1	2073.5	1	2067.5	1	2065.5
b1734	chbF	729			2165			3038.5			1	2073.5	1	2067.5	1	2065.5
b1735	chbR	1437			2674			3076			1	2073.5	1	2067.5	1	2065.5
b1737	chbC	1692			1818			2437			1	2073.5	1	2067.5	1	2065.5
b1738	chbB	1735			1687			1879			1	2073.5	1	2067.5	1	2065.5
b1740	nadE	2177			2421			2223.5			1	2073.5	1	2067.5	1	2065.5
b1741	cho	1807			2127			2336			1	2073.5	1	2067.5	1	2065.5
b1742	ves	608			1633			2677.5			1	2073.5	1	2067.5	1	2065.5
b1743	spy	1099			275			68			1	2073.5	0.668308	543.5	0.175765	174.5
b1744	astE	1086.5			1948			1631			1	2073.5	1	2067.5	1	2065.5
b1745	astB	1639			1578			1690.5			1	2073.5	1	2067.5	1	2065.5
b1746	astD	2049			3093			3133			1	2073.5	1	2067.5	1	2065.5
b1749	xthA	3134			2852			628			1	2073.5	1	2067.5	1	2065.5
b1751	ydjY	1944			2107			1816.5			1	2073.5	1	2067.5	1	2065.5
b1753	ynjA	779			1681			2615			1	2073.5	1	2067.5	1	2065.5
b1754	ynjB	2595			1487			1314.5			1	2073.5	1	2067.5	1	2065.5
b1756	ynjD	2530			1199			892			1	2073.5	1	2067.5	1	2065.5
b1757	ynjE	572			375			552			1	2073.5	0.884195	674	1	2065.5
b1759	nudG	1217			770			995			1	2073.5	1	2067.5	1	2065.5
b1760	ynjH	1673			1575			1680.5			1	2073.5	1	2067.5	1	2065.5
b1762	ynjI	1096			535			561			1	2073.5	1	2067.5	1	2065.5
b1765	ydjA	2995			1682			654			1	2073.5	1	2067.5	1	2065.5
b1766	sppA	1444			1212			1346			1	2073.5	1	2067.5	1	2065.5
b1768	pncA	1211			987			1727			1	2073.5	1	2067.5	1	2065.5
b1769	ydjE	1876			923			1081.5			1	2073.5	1	2067.5	1	2065.5
b1771	ydjG	1649			534			233			1	2073.5	1	2067.5	0.573425	477
b1772	ydjH	2057.5			914			895			1	2073.5	1	2067.5	1	2065.5
b1773	ydjI	647			1350			2238			1	2073.5	1	2067.5	1	2065.5
b1774	ydjJ	698			506			1079.5			1	2073.5	1	2067.5	1	2065.5
b1775	ydjK	3020			1924			344			1	2073.5	1	2067.5	0.818762	637
b1776	ydjL	3027			2093			1140.5			1	2073.5	1	2067.5	1	2065.5
b1777	yeaC	2034			1720			1680.5			1	2073.5	1	2067.5	1	2065.5
b1779	gapA	785			2146			2566.5			1	2073.5	1	2067.5	1	2065.5
b1780	yeaD	806			2428			3118			1	2073.5	1	2067.5	1	2065.5
b1782	mipA	2448			161			35			1	2073.5	0.404841	349.5	0.0913509	106.5
b1783	yeaG	2378			549			204			1	2073.5	1	2067.5	0.50643	423.5
b1785	cdgI	1504			1238			1289			1	2073.5	1	2067.5	1	2065.5
b1787	yeaK	968			1220			1295			1	2073.5	1	2067.5	1	2065.5
b1788	yoaI	1965			1327			783			1	2073.5	1	2067.5	1	2065.5
b1789	yeaL	2381			532			52			1	2073.5	1	2067.5	0.135044	140.5
b1790	nimR	3063			2317			1288			1	2073.5	1	2067.5	1	2065.5
b1792	yeaO	1436			1270			818			1	2073.5	1	2067.5	1	2065.5
b1793	yoaF	950			1205			1585			1	2073.5	1	2067.5	1	2065.5
b1794	dgcP	1897			1991			1046.5			1	2073.5	1	2067.5	1	2065.5
b1796	yoaG	2276			1634			1232			1	2073.5	1	2067.5	1	2065.5
b1799	dmlR	2312			3015			3155			1	2073.5	1	2067.5	1	2065.5
b1801	yeaV	1888			281			402			1	2073.5	0.681657	555.5	0.940107	691
b1802	yeaW	1133.5			2438			2761			1	2073.5	1	2067.5	1	2065.5
b1804	rnd	1472			2406			2765.5			1	2073.5	1	2067.5	1	2065.5
b1805	fadD	1280			1835			1659.5			1	2073.5	1	2067.5	1	2065.5
b1806	yeaY	965			884			1514.5			1	2073.5	1	2067.5	1	2065.5
b1807	tsaB	2317			712			425.5			1	2073.5	1	2067.5	0.986952	711
b1808	yoaA	1855			939			963			1	2073.5	1	2067.5	1	2065.5
b1809	yoaB	985			1405			1989			1	2073.5	1	2067.5	1	2065.5
b1810	yoaC	545			290			196			1	2073.5	0.701586	569	0.487734	408.5
b1811	yoaH	706			944			1213			1	2073.5	1	2067.5	1	2065.5
b1815	pdeD	1468			531			964			1	2073.5	1	2067.5	1	2065.5
b1816	yoaE	2776			3141			2733.5			1	2073.5	1	2067.5	1	2065.5
b1817	manX	2656			1954			937			1	2073.5	1	2067.5	1	2065.5
b1819	manZ	3200			2319			710			1	2073.5	1	2067.5	1	2065.5
b1822	rlmA	763			2231			3045.5			1	2073.5	1	2067.5	1	2065.5
b1824	yobF	1242			223			17			1	2073.5	0.550461	459.5	0.0446057	58
b1827	kdgR	1770			2023			1210.5			1	2073.5	1	2067.5	1	2065.5
b1828	yebQ	1747			542			84			1	2073.5	1	2067.5	0.216099	205.5
b1830	prc	2126			319			264			1	2073.5	0.765022	620	0.643701	521.5
b1831	proQ	1133.5			1214			1870			1	2073.5	1	2067.5	1	2065.5
b1833	yebS	2194			1445			1548.5			1	2073.5	1	2067.5	1	2065.5
b1834	yebT	3204			2966			1495			1	2073.5	1	2067.5	1	2065.5
b1836	yebV	982			558			445			1	2073.5	1	2067.5	1	2065.5
b1838	pphA	864			1989			2817			1	2073.5	1	2067.5	1	2065.5
b1842	holE	1913			1576			1463.5			1	2073.5	1	2067.5	1	2065.5
b1843	yobB	1908			1564			1763			1	2073.5	1	2067.5	1	2065.5
b1844	exoX	2647			2271			1777			1	2073.5	1	2067.5	1	2065.5
b1847	yebF	2910			2238			2036.5			1	2073.5	1	2067.5	1	2065.5
b1849	purT	2170			2442			2116			1	2073.5	1	2067.5	1	2065.5
b1850	eda	3175			2876			2794			1	2073.5	1	2067.5	1	2065.5
b1852	zwf	2495			3003			2629.5			1	2073.5	1	2067.5	1	2065.5
b1854	pykA	622			3130			3355			1	2073.5	1	2067.5	1	2065.5
b1855	lpxM	2524			713			461.5			1	2073.5	1	2067.5	1	2065.5
b1859	znuB	2319			2197			2121.5			1	2073.5	1	2067.5	1	2065.5
b1860	ruvB	2718			3161			3216			1	2073.5	1	2067.5	1	2065.5
b1861	ruvA	1853			2362			2738.5			1	2073.5	1	2067.5	1	2065.5
b1863	ruvC	1999			2235			2547			1	2073.5	1	2067.5	1	2065.5
b1864	yebC	2724			2349			1996			1	2073.5	1	2067.5	1	2065.5
b1865	nudB	3349			2541			1130			1	2073.5	1	2067.5	1	2065.5
b1866	aspS	2954			2153			256			1	2073.5	1	2067.5	0.625697	512.5
b1869	yecN	2366			2123			2190.5			1	2073.5	1	2067.5	1	2065.5
b1870	cmoA	2719			2659			2008.5			1	2073.5	1	2067.5	1	2065.5
b1871	cmoB	3122			2887			2515			1	2073.5	1	2067.5	1	2065.5
b1872	torZ	1214			843			1738			1	2073.5	1	2067.5	1	2065.5
b1873	torY	1366			1183			1193			1	2073.5	1	2067.5	1	2065.5
b1874	cutC	2694			2900			2964.5			1	2073.5	1	2067.5	1	2065.5
b1875	yecM	1114			1961			2658.5			1	2073.5	1	2067.5	1	2065.5
b1876	argS	593			2430			2388			1	2073.5	1	2067.5	1	2065.5
b1877	yecT	3357			2689			2451			1	2073.5	1	2067.5	1	2065.5
b1878	flhE	3351			2505			2179			1	2073.5	1	2067.5	1	2065.5
b1880	flhB	1250			1878			2050.5			1	2073.5	1	2067.5	1	2065.5
b1881	cheZ	2932			561			141			1	2073.5	1	2067.5	0.356665	311.5
b1883	cheB	2245			1995			1823.5			1	2073.5	1	2067.5	1	2065.5
b1884	cheR	1917			2002			2292			1	2073.5	1	2067.5	1	2065.5
b1885	tap	653			38			83			1	2073.5	0.0990936	106.5	0.21359	204
b1886	tar	2487			2523			1612			1	2073.5	1	2067.5	1	2065.5
b1887	cheW	2264			1396			546.5			1	2073.5	1	2067.5	1	2065.5
b1888	cheA	1182			2752			2706			1	2073.5	1	2067.5	1	2065.5
b1889	motB	917			970			1518			1	2073.5	1	2067.5	1	2065.5
b1890	motA	1961			2899			3122			1	2073.5	1	2067.5	1	2065.5
b1891	flhC	3368			2839			2685.5			1	2073.5	1	2067.5	1	2065.5
b1900	araG	2018			2705			2021			1	2073.5	1	2067.5	1	2065.5
b1902	ftnB	1603			1111			1295			1	2073.5	1	2067.5	1	2065.5
b1907	tyrP	1160.5			3059			3299			1	2073.5	1	2067.5	1	2065.5
b1908	yecA	1055			2128			2835.5			1	2073.5	1	2067.5	1	2065.5
b1913	uvrC	1819			3150			2532.5			1	2073.5	1	2067.5	1	2065.5
b1917	tcyN	942			2240			2973.5			1	2073.5	1	2067.5	1	2065.5
b1922	fliA	2836			2889			2917.5			1	2073.5	1	2067.5	1	2065.5
b1923	fliC	2199			511			438			1	2073.5	1	2067.5	1	2065.5
b1924	fliD	3215			3331			3349			1	2073.5	1	2067.5	1	2065.5
b1925	fliS	2491			1403			362			1	2073.5	1	2067.5	0.856917	653
b1928	yedD	2746.5			1484			1011			1	2073.5	1	2067.5	1	2065.5
b1929	yedE	3288			3270			2177			1	2073.5	1	2067.5	1	2065.5
b1930	yedF	580			971			1483.5			1	2073.5	1	2067.5	1	2065.5
b1931	yedK	2204			2488			1796.5			1	2073.5	1	2067.5	1	2065.5
b1937	fliE	1987			1788			1860			1	2073.5	1	2067.5	1	2065.5
b1939	fliG	927			463			985			1	2073.5	1	2067.5	1	2065.5
b1940	fliH	472			78			71			1	2073.5	0.201019	190.5	0.183358	180
b1942	fliJ	675			1388			2326.5			1	2073.5	1	2067.5	1	2065.5
b1944	fliL	1934			1690			1163.5			1	2073.5	1	2067.5	1	2065.5
b1945	fliM	1940			1306			1003.5			1	2073.5	1	2067.5	1	2065.5
b1946	fliN	3163			1190			365.5			1	2073.5	1	2067.5	0.863232	656
b1948	fliP	471			1844			2949			1	2073.5	1	2067.5	1	2065.5
b1950	fliR	3238			2803			2121.5			1	2073.5	1	2067.5	1	2065.5
b1951	rcsA	2239			687			341			1	2073.5	1	2067.5	0.812359	634
b1952	dsrB	3340.5			2072			1264			1	2073.5	1	2067.5	1	2065.5
b1953	yodD	2159			1668			1443			1	2073.5	1	2067.5	1	2065.5
b1956	dgcQ	1538			1732			1677.5			1	2073.5	1	2067.5	1	2065.5
b1957	yodC	752			981			1232			1	2073.5	1	2067.5	1	2065.5
b1958	yedI	730			2440			3150			1	2073.5	1	2067.5	1	2065.5
b1959	yedA	714			1092			1503			1	2073.5	1	2067.5	1	2065.5
b1962	yedJ	2370			823			425.5			1	2073.5	1	2067.5	0.988972	712
b1963	yedR	2886			639			89			1	2073.5	1	2067.5	0.228624	215.5
b1967	hchA	500			295			325			1	2073.5	0.712607	576.5	0.777999	618
b1968	hprS	1986			1659			1730			1	2073.5	1	2067.5	1	2065.5
b1969	hprR	959			992			931.5			1	2073.5	1	2067.5	1	2065.5
b1970	yedX	1224			949			1011			1	2073.5	1	2067.5	1	2065.5
b1972	msrQ	2611			2050			846.5			1	2073.5	1	2067.5	1	2065.5
b1974	yodB	2409			1712			1356.5			1	2073.5	1	2067.5	1	2065.5
b1981	shiA	2330			2704			2366			1	2073.5	1	2067.5	1	2065.5
b1982	amn	582			2142			2599.5			1	2073.5	1	2067.5	1	2065.5
b1983	yeeN	2928.5			2916			2913			1	2073.5	1	2067.5	1	2065.5
b1987	cbl	1682			1710			1581			1	2073.5	1	2067.5	1	2065.5
b1988	nac	2220			2989			3150			1	2073.5	1	2067.5	1	2065.5
b1991	cobT	2235			2149			1886			1	2073.5	1	2067.5	1	2065.5
b1992	cobS	1174			1760			2008.5			1	2073.5	1	2067.5	1	2065.5
b1993	cobU	1575			2114			2609			1	2073.5	1	2067.5	1	2065.5
b1994	insH-6	3055			2482			524.5			1	2073.5	1	2067.5	1	2065.5
b2001	yeeR	2892			1382			868.5			1	2073.5	1	2067.5	1	2065.5
b2002	yeeS	2046			1297			1109			1	2073.5	1	2067.5	1	2065.5
b2004	cbeA	3125			2357			2099			1	2073.5	1	2067.5	1	2065.5
b2005	cbtA	802			1340			2111.5			1	2073.5	1	2067.5	1	2065.5
b2007	yeeX	2618			2090			1927			1	2073.5	1	2067.5	1	2065.5
b2008	yeeA	3196			1868			588			1	2073.5	1	2067.5	1	2065.5
b2009	sbmC	1094			593			472			1	2073.5	1	2067.5	1	2065.5
b2010	dacD	3329			3281			2820			1	2073.5	1	2067.5	1	2065.5
b2011	sbcB	926			747			1200			1	2073.5	1	2067.5	1	2065.5
b2013	yeeE	1808			2621			1845.5			1	2073.5	1	2067.5	1	2065.5
b2014	plaP	822			569			1081.5			1	2073.5	1	2067.5	1	2065.5
b2015	yeeY	813			1665			2423			1	2073.5	1	2067.5	1	2065.5
b2019	hisG	3250			2973			2369.5			1	2073.5	1	2067.5	1	2065.5
b2020	hisD	2268.5			2521			2343			1	2073.5	1	2067.5	1	2065.5
b2021	hisC	3211			2461			609.5			1	2073.5	1	2067.5	1	2065.5
b2022	hisB	1584			3018			3251.5			1	2073.5	1	2067.5	1	2065.5
b2024	hisA	1241			2366			2949			1	2073.5	1	2067.5	1	2065.5
b2025	hisF	1853			2690			3007.5			1	2073.5	1	2067.5	1	2065.5
b2026	hisI	1291			1454			1621			1	2073.5	1	2067.5	1	2065.5
b2029	gnd	2086			2104			1811			1	2073.5	1	2067.5	1	2065.5
b2032	wbbK	746			616			1226.5			1	2073.5	1	2067.5	1	2065.5
b2033	wbbJ	830			1817			2703			1	2073.5	1	2067.5	1	2065.5
b2034	wbbI	702.5			394			491.5			1	2073.5	0.923644	690	1	2065.5
b2036	glf	510			362			667			1	2073.5	0.856917	661	1	2065.5
b2037	rfbX	3218			2932			2246			1	2073.5	1	2067.5	1	2065.5
b2040	rfbD	2128			2298			2369.5			1	2073.5	1	2067.5	1	2065.5
b2041	rfbB	2860			3075			2710			1	2073.5	1	2067.5	1	2065.5
b2042	galF	566			184			372.5			1	2073.5	0.459516	390	0.87792	662
b2048	cpsG	1652			2519			2455			1	2073.5	1	2067.5	1	2065.5
b2049	cpsB	466			1700			2577.5			1	2073.5	1	2067.5	1	2065.5
b2051	gmm	1755			2042			2426.5			1	2073.5	1	2067.5	1	2065.5
b2052	fcl	1356			2831			3193.5			1	2073.5	1	2067.5	1	2065.5
b2057	wcaC	1707			2170			2199.5			1	2073.5	1	2067.5	1	2065.5
b2059	wcaA	2251			1667			1318			1	2073.5	1	2067.5	1	2065.5
b2060	wzc	836			2832			2901			1	2073.5	1	2067.5	1	2065.5
b2061	wzb	1506			1862			2326.5			1	2073.5	1	2067.5	1	2065.5
b2062	wza	535			894			1270.5			1	2073.5	1	2067.5	1	2065.5
b2063	yegH	3282			3153			2157			1	2073.5	1	2067.5	1	2065.5
b2065	dcd	3249			2813			2689.5			1	2073.5	1	2067.5	1	2065.5
b2067	dgcE	1782			3247			2792			1	2073.5	1	2067.5	1	2065.5
b2068	alkA	1484			2005			2269			1	2073.5	1	2067.5	1	2065.5
b2070	yegI	2936.5			487			213			1	2073.5	1	2067.5	0.527352	438.5
b2071	yegJ	2634			791			450.5			1	2073.5	1	2067.5	1	2065.5
b2072	pphC	549			929			2056			1	2073.5	1	2067.5	1	2065.5
b2073	yegL	2616			1984			1767.5			1	2073.5	1	2067.5	1	2065.5
b2074	mdtA	978			422			898			1	2073.5	0.980882	713	1	2065.5
b2075	mdtB	1289			1458			1268			1	2073.5	1	2067.5	1	2065.5
b2076	mdtC	652			1059			2136			1	2073.5	1	2067.5	1	2065.5
b2078	baeS	2227			3225			3077			1	2073.5	1	2067.5	1	2065.5
b2079	baeR	2575			1678			1052.5			1	2073.5	1	2067.5	1	2065.5
b2080	yegP	1983			1041			756			1	2073.5	1	2067.5	1	2065.5
b2081	yegQ	1562			2167			1733			1	2073.5	1	2067.5	1	2065.5
b2086	yegS	2928.5			3092			3129			1	2073.5	1	2067.5	1	2065.5
b2091	gatD	2778			2047			561			1	2073.5	1	2067.5	1	2065.5
b2093	gatB	523			1025			1746			1	2073.5	1	2067.5	1	2065.5
[truncated: 1,414 more rows]

[truncated: 17 more sheets: Fig3c, Fig3d, Fig4ab, Fig4cd, Fig4e, Fig4f, FigS1, FigS6a, FigS6b, FigS7, FigS8ab, FigS8cd, FigS8ef, FigS8gh, FigS9, FigS10-S12, FigS13]
